# Supplementary material for: Comprehensive analysis of prognosis of cuproptosis-related oxidative stress genes in multiple myeloma
Source: Front Genet. 2023 Mar 31;14:1100170. doi: 10.3389/fgene.2023.1100170 (PMC10102368; doi:10.3389/fgene.2023.1100170)
Supplement: Supplementary file 1 [file DataSheet1.ZIP]

Archive with 12 entries (11 files):
- DataSheet.xlsx
- code/
- code/step1.R
- code/step10 boxplot.R
- code/step2.R
- code/step3.R
- code/step4_DEG.R
- code/step5.R
- code/step6 GO_KEGG.R
- code/step7 risk model.R
- code/step8 nomogram.R
- code/step9 validation.R
