# Supplementary material for: Comprehensive analysis of prognosis of cuproptosis-related oxidative stress genes in multiple myeloma
Source: Front Genet. 2023 Mar 31;14:1100170. doi: 10.3389/fgene.2023.1100170 (PMC10102368; doi:10.3389/fgene.2023.1100170)
Supplement: Supplementary file 1 [file DataSheet1.ZIP › DataSheet.xlsx]

## Sheet: Appendix T1
Cuproptosis-Related Genes
FDX1
LIPT1
LIAS
DLD
DBT
GCSH
DLST
DLAT
PDHA1
PDHB
SLC31A1
ATP7A
ATP7B

## Sheet: Appendix T2
The expression level of cuproptosis-related genes in GSE6477
id	GSM148996	GSM149029	GSM149045	GSM149062	GSM149063	GSM149064	GSM149065	GSM149066	GSM149067	GSM149068	GSM149069	GSM149070	GSM149071	GSM149072	GSM149073	GSM148914	GSM148915	GSM148917	GSM148918	GSM148921	GSM148922	GSM148923	GSM148925	GSM148938	GSM148939	GSM148940	GSM148942	GSM148944	GSM148946	GSM148947	GSM148949	GSM148950	GSM148951	GSM148955	GSM148956	GSM148958	GSM148960	GSM148961	GSM148964	GSM148967	GSM148968	GSM148971	GSM148973	GSM148974	GSM148978	GSM148979	GSM148981	GSM148983	GSM148986
ATP7A	8.88203	7.62205	9.06366	7.83415	8.27193	7.92896	8.73708	8.00787	8.29875	8.6837	8.16289	8.1267	8.33405	7.81378	8.82114	8.29462	8.52904	6.84925	7.88935	7.69	9.06501	8.13083	8.82241	9.17866	8.29829	8.49065	8.78725	8.1416	8.37156	8.55842	7.52278	8.95303	8.72554	7.56224	8.6703	8.4132	7.02126	8.36194	8.24793	8.80961	8.95507	8.4623	8.19229	9.06797	8.54805	8.45943	7.88509	8.15381	7.98128
ATP7B	8.76388	9.45368	8.63045	8.62717	8.39232	8.89875	9.10696	8.69766	8.26115	7.86109	8.64097	8.2182	8.37112	7.54998	8.65785	7.93133	7.89482	7.33985	8.30515	8.6489	8.59021	7.89724	8.15178	8.82496	9.31515	9.29554	8.90207	8.61655	7.8392	7.74752	7.7286	9.04712	8.96116	8.10434	8.62461	8.52513	8.60103	8.67313	8.71184	8.26538	9.70598	8.93487	8.38111	8.75522	8.78136	8.30012	8.75255	8.57213	8.79701
DBT	11.3083	11.2058	11.952	12.204	11.6636	11.5078	10.8447	11.363	11.1991	11.151	10.8001	11.2883	11.4671	11.4635	11.7607	10.7532	11.2222	11.1592	10.69	10.1421	12.0369	10.6555	10.9643	11.9498	10.6987	11.2946	11.3526	11.1491	10.9773	10.5343	11.1026	11.1176	10.9658	10.4727	11.0238	11.1867	11.4325	11.144	11.6198	11.2161	11.6198	11.6904	12.4856	11.0674	10.9651	10.3891	10.8345	9.78382	11.1768
DLAT	8.99322	9.42143	8.00113	9.40386	8.87897	9.07468	8.63081	8.91379	9.14083	9.38349	9.48382	9.51471	9.22279	9.0359	9.15381	8.77742	9.60492	9.13699	9.09117	8.82369	8.56377	8.73369	8.87744	8.86357	9.07468	9.2446	9.58553	9.36348	9.72809	8.9542	8.7738	9.14695	8.61875	9.14262	9.10486	9.70165	9.45348	8.6879	7.49426	9.23242	8.68405	8.90659	8.4271	8.37938	8.60622	8.72894	8.18884	8.27519	8.82528
DLD	9.1375	9.01402	9.17243	9.31311	9.29921	9.68492	9.33383	9.40472	9.38154	9.84172	9.59787	9.17043	9.75939	10.1787	9.07895	9.69331	10.3264	9.60103	10.6101	8.99887	9.97871	10.1836	8.8756	9.48643	9.64133	9.72707	9.44956	8.13699	10.7151	10.4325	8.86759	9.37308	9.39639	10.375	9.70529	10.5755	9.62315	8.8351	9.88081	9.88249	9.30401	9.51471	10.2923	9.87621	9.4733	9.32576	9.29416	10.021	9.48764
FDX1	10.5507	10.3783	9.14415	10.5555	10.4939	10.5727	10.8826	10.3652	10.2095	10.5469	10.3015	10.5943	10.2009	10.5915	10.7591	10.5943	10.0362	11.0519	11.1039	10.2058	9.09434	10.9001	9.25692	11.2802	10.5048	10.1749	10.1254	10.2586	10.9278	10.6339	10.5594	10.2155	10.8178	10.2691	10.7591	11.7723	10.9858	10.4635	10.8533	10.9129	10.2808	10.6055	9.81602	10.8281	10.0154	10.5147	10.4378	9.54013	9.1871
GCSH	10.0224	9.53216	8.92926	9.4508	9.5904	9.57251	9.76752	9.99718	8.8857	9.05393	8.66498	9.82861	9.92035	9.39981	9.94997	9.49526	9.52121	10.3061	8.53955	9.61728	9.47472	9.51787	9.6237	9.03535	9.08534	9.224	10.1935	9.89133	9.00619	10.1072	9.15558	10.2866	9.80929	9.34407	9.44128	8.80864	9.12335	9.17068	9.46046	10.1007	9.1814	9.60492	9.29301	9.61618	9.64061	8.92006	9.74029	8.98299	9.09144
LIAS	4.9279	5.49921	6.1918	4.75489	6.35755	6.62877	5.59842	4.12019	7.03012	5.04133	3.90014	4.59634	4.60348	6.59574	5.50176	4.03826	3.99729	4.62	4.38474	6.94017	5.20359	6.39472	7.95652	4.79546	4.20242	4.93452	7.01903	6.78921	7.09064	5.36492	4.09845	4.73985	3.88557	7.26209	6.2407	4.83238	3.98732	7.8759	5.17632	4.8515	5.45121	4.46663	4.16832	7.40684	4.93499	7.16591	5.17273	5.10643	5
LIPT1	8.21626	7.40769	9.05257	7.90087	7.76155	8.18735	7.55919	8.40259	8.32823	8.04166	7.42291	7.95768	7.75622	8.36501	7.76288	8.27053	8.78496	9.16792	8.20506	7.58871	8.12516	7.79442	8.22304	8.11061	7.72383	8.11738	8.71493	8.11374	8.22352	7.77149	7.16088	8.38543	8.09645	8.23888	8.80122	8.75221	8.87006	8.28216	7.04549	7.74281	8.25077	7.853	6.7252	7.91349	7.97728	8.54728	7.90448	7.65392	7.90087
PDHA1	9.52884	9.82257	9.82718	10.4696	10.2503	10.1124	10.3038	10.3287	10.3264	9.72639	10.2621	10.0471	9.96506	9.68457	10.2491	10.1163	10.2889	10.5925	10.8978	10.2107	10.1923	10.3129	10.4325	11.0437	10.207	10.1408	10.7142	10.7432	10.5343	10.421	10.817	10.6294	10.2515	10.4051	9.87667	10.444	10.1202	10.4083	10.0755	10.6564	9.81346	10.098	10.7895	10.4808	10.0168	10.7748	9.72093	9.49905	10.4949
PDHB	10.3859	9.03039	8.63626	9.41236	10.2491	10.6156	10.2854	10.3465	10.1724	9.71321	9.83763	10.2095	10.5546	9.46516	9.80735	11.1743	10.1306	10.0755	10.8765	10.2668	10.0444	11.0668	8.72758	10.2372	10.623	10.0307	10.4522	9.29623	10.4419	9.52963	10.0471	9.76553	9.64295	10.8106	10.6961	10.8345	9.82273	9.65499	8.7252	10.3376	8.66427	10.2562	9.86403	10.218	9.73606	9.92793	10.7928	10.5821	9.54535
SLC31A1	8.34074	7.31741	8.15127	7.61029	7.66249	7.38111	7.66605	7.73674	7.52826	7.87098	7.15987	7.92778	7.6893	7.56453	7.69627	6.74147	8.09381	7.7039	7.64962	8.40301	7.30743	7.76288	6.54982	7.45615	6.19495	7.89178	7.85674	7.42122	7.11374	8.67948	7.30195	7.24508	7.94544	8.26585	7.59395	8.26115	8.19869	7.84109	6.53667	7.4363	7.75489	8.37808	6.78136	7.67384	6.49601	7.42962	7.92837	7.04658	6.98071
[truncated: 67 more columns]

## Sheet: Appendix T3
Oxidative Stress-Related Genes
KIT
NDUFA13
MAPK13
TNFSF4
LEPQTL1
MIR185
ALS3
ALS7
OXTR
DHFR
ACACA
GPX8
BGLAP
TAZ
MAPK12
YBX1
SFXN4
SLC4A1
HPSE
RPTOR
MTA1
CD274
ENDOG
BMP4
MTTP
TCF7L2
TLR6
VDR
CPQ
NFU1
GADD45G
FMO4
BBC3
AREG
HK1
PIK3R2
ATG5
POU5F1
SIRT6
MIR214
JAZF1
FADD
BCL2A1
IL11
SELENOT
MAP3K11
CYP4F2
MIR24-2
ASPA
ROCK1
NEDD8
GAA
ATP5PD
PEPD
CAPN2
PTPRC
CYP20A1
MKI67
SORL1
MIR210
SORD
MUC5AC
ALDH3A2
CHCHD2
PLD1
C5
MIR222
TNFRSF11B
TNFRSF10A
FABP1
PFKM
PYCR2
IL6R
SUMO1
TEK
SLC7A1
FIG4
GLT8D1
LBR
CXCL16
OSM
GRIN1
DYRK1A
MIR181A2
DNM2
TACO1
GIGYF2
C5AR1
ALDH3B1
CCR7
MUC1
CANX
ADH1A
FRZB
EEF2
ZFAND1
UBQLN4
PKD1
MIR200C
TNIP1
SCN4B
IL16
H3C14
ARNT
CYP19A1
SDC1
CACNA2D1
AQP1
CDC25C
ACTN4
BSG
LYRM4
KL
ANXA11
AVP
ABCC3
MRAP
FANCD2
FIS1
PGAM5
CAMKK2
CFAP410
VIPR1
ADRB3
RTN4
MIR19A
FAAH
GLA
PDE4A
TARS2
CX3CR1
NOD2
SFTPB
LANCL1
CD38
FECH
TPPP3
IL1RAPL2
TP53INP1
ENC1
PEX5
IKBKG
FYN
ABCG2
MIR199A1
UCN2
CD46
KIAA0319L
MIR184
CXCL2
GPX5
CD28
YAP1
GADD45B
EIF2AK4
NEK1
HDAC9
ACAD8
MIR203A
ADAM10
MT-CO3
RAG2
C3
HRH2
VEGFC
SLC8A1
MRPS34
FCGR3A
IL12B
CIITA
SIAH1
MIR23B
SET
MIR92A1
MMD
ITGA2
TLR5
PHYH
HSPG2
PRDM10
RBP4
DYNC1H1
HPRT1
SPARC
SELENOK
MAPK8IP1
TFEB
TAT
HDAC2
VNN1
MIR142
GDF15
SORCS2
MIR152
SELENOP
ADSL
NEFL
HPX
OTC
LCAT
RYR3
ISG15
MAP3K1
BCR
SLC25A1
EPHA4
MAPKAPK5
ACTG1
CLIC1
SLC7A11
TLR8
NCF4
DGKQ
IFNAR1
MMP8
CDKN2B
TOP1
ACO2
MIR25
CUL3
DUOX1
CAMK4
CUL1
CYB5A
IGF2BP2
UBE2D2
FAM120A
AQP4
PDGFB
MIR27A
KCNE2
HAMP
BACH2
PPP5C
AURKA
TLR7
PTPA
WRN
TTPA
RARA
UCN
PKP2
KCNT1
ATXN8OS
PARK10
PARK16
PARK21
MGMT
LIN28B
SMPD1
GRM1
DMPK
PYCR1
UTRN
MIR148B
FOXJ1
MIR144
CCR5
SLC40A1
ITGB3
CCL11
MECOM
MIR20A
DUSP19
VASP
HAO1
MIR9-1
FH
CYP21A2
CACNA1A
BRAF
NOSIP
KLRK1
ESR2
PIK3C3
VTN
IL33
CXCR1
PRKCG
TALDO1
DECR1
NR1H2
HBEGF
AKAP9
MIR34C
MSR1
RPA1
RCAN1
FTH1
CYP11A1
CHGA
PLCB1
SENP3
RRM2B
PDK1
SNCB
MIR107
MIR181C
CAPN3
RNASE3
PRPH
CFI
LAMP1
BLOC1S1
PML
CCK
TIMP2
TRAF2
STIP1
NOSTRIN
MYLK
GSTM5
TPK1
SLC2A4
HLA-A
UNG
IL3
RORA
MDH1
RUNX2
SCARA3
PDIA3
DDC
GSTM4
PIGA
BRCA2
UNC13A
VPS13C
TNFSF11
CYP2C8
SERPINF1
DYSF
PSIP1
TPI1
PDGFRB
CAMK2G
EPHX2
CR1
CYP3A5
AGRN
NR2C2
XRCC6
PPP3CA
UBQLN1
FOXO4
MAPK7
NES
FTL
BACH1
SCGB1A1
FMO2
APC
MYD88
HERPUD1
CYP17A1
TYRP1
XRCC5
FKBP1B
MMP14
TMEM161A
ALOX15
SOX2
ASL
CCNF
DIABLO
MMP7
TRPV4
PGK1
NDUFA1
IL23A
ATXN1
JUNB
HSPA14
CD86
GAL
FGF7
SCP2
BCL6
SULT1A3
GADD45A
GSN
MDH2
IL2RB
ABCC8
PPIG
MCU
MLYCD
CHMP2B
UBC
MSN
PTPN3
NTF4
SLC19A3
CCNB1
FMR1
HSPA6
HK2
SELL
PRKCZ
PTGIS
ZC3H12A
AHR
GLS
PPOX
NCAM1
RETN
B2M
CD55
VKORC1L1
SLC25A27
EDNRB
PF4
SMAD2
SOCS1
BLK
PYGM
CDK6
MICB
PPARD
UBQLN2
HYOU1
TACR1
BDKRB2
ADRB1
CTTN
DEPDC5
MIR106B
NQO2
ABCC2
SREBF1
SERPINH1
H2BC21
LPA
VCL
MIR145
MIR143
FASN
CASP4
CD34
KRT18
CTSG
SLC11A2
ODC1
TNFRSF10B
CHEK1
SFTPD
CD69
PDLIM4
GH1
LPL
HNF1A
SCARB1
PTX3
RAD51
EZH2
COX15
LGALS1
GRIN2A
VAPB
ELAVL1
HRH1
ATR
PNKP
GFER
CDH5
MIR24-1
ABCA1
DAXX
CDH2
GZMB
CALB2
MUTYH
ERCC8
DDAH1
NDUFS7
NDUFS6
ERO1A
DSP
NDUFA10
SUMO2
NRAS
IGF2BP1
CXCL9
SLC18A2
PIK3C2A
BCL2L11
STK4
HNF4A
ALOX12
GLS2
CFH
F8
DNAJB1
TBK1
ITIH4
LRPPRC
XRCC1
TP73
ANGPT2
AOX1
NEAT1
NME1
DES
TRPA1
TGFA
MAP3K7
EPX
PLG
INSR
RHOD
GP1BA
LGALS3
CYC1
BAG3
PARK12
STAT4
NR1H4
DNAH8
MT-ND6
NDUFA9
FCGR2B
CSK
STK24
AR
GYG1
PRKD2
PPIA
CDK4
TPT1
COA8
IRF5
F5
SCO2
PKM
GLO1
MYH6
MME
FOXM1
ACOX2
JAK1
H19
NDRG1
PEX11B
ERBB2
FKBP5
MIR133B
TPM1
MIR221
VHL
IL2RA
MSH2
C4A
RAB5A
PLAUR
NEIL1
SPR
LCK
MSRB3
GLE1
TAF15
GFM2
SETX
ADAMTS13
GHRL
KCNMA1
MIR125A
H2AX
FOXP3
KRT8
PLA2G2A
BRF2
MIR200B
FKRP
ADPRS
H4-16
ALAD
MIR181A1
MT-ND4
NDUFB9
IGF2
ACTN2
ISCU
XIAP
CFLAR
GSTA2
NLRP3
QDPR
CASP2
SRF
PKLR
TYMP
SCO1
PTS
THBS1
SYP
TYK2
GRN
OPTN
GRIA1
PIK3CB
IKBKB
CEBPB
CD80
C4B
PPP1R15A
ACSL4
EIF2B3
PLA2G4A
TUBA1B
STK11
MMP3
GRM5
DRD3
SMARCA4
NTRK1
ECE1
LYN
ELK1
ALDH3A1
PDCD1
CCS
SIL1
IL5
PSEN2
ARG2
IDO1
DYNLL1
MTR
PDIA2
SLPI
SLC1A1
EIF2B4
ADAM17
CAMP
CYP2A6
HDAC1
CD79A
CYP27A1
RXRA
PTPN1
EP300
CXCR3
NAT2
EDNRA
PFN1
MT-ND3
NTHL1
KCNJ2
NRG1
CHCHD10
BECN1
CLEC4A
COQ2
EIF4EBP1
SGK1
ANGPT1
SOCS3
UCP1
MIR93
AIF1
IL15
TRIM21
LTA
NAMPT
MIR29A
MFN2
CALM2
TIA1
RELA
NGFR
TRAP1
HGF
GAP43
MIR433
SLC6A2
CD4
MYO9A
PENK
EPRS1
CDH1
CFTR
RPS6KA5
PVALB
MRPL44
CTSB
NTS
ERBB4
EIF4G1
KLF4
CYP2B6
ACE2
SESN1
NRF1
PECAM1
KLF2
GSS
EIF2AK1
FLT1
RPS6KB1
OXA1L
ATXN3
HLA-B
ATF3
RAF1
MALAT1
ADA
MAPK11
GRIN2B
ANXA2
COX6B1
HMGCL
CXCR4
CXCL10
MMP13
MIR122
STK39
GCLM
TLR3
BAD
TBP
CCN2
TJP1
ALDH9A1
BIRC5
FCGR3B
PDGFRL
NLRP1
KCNE1
GAD1
ENO2
PEX12
CDKN1B
GJA1
HSPA1B
LOC111365141
FGF1
DRD4
IRF1
ATF2
CDK1
RNF112
HMGCR
DHCR24
NTRK2
CXCL1
AHSP
NDUFA6
PLCG1
IRAK1
FMO1
HSP90AB1
ITGAL
AKT2
FDXR
MIR126
CCR6
KIF1B
DSPP
CCNA2
CPOX
ALDH1A1
HSPB2
CNTF
MT3
SDHAF2
EPAS1
LONP1
ABCC1
SETD2
E2F1
MTFMT
CALB1
MBP
S100A9
NDUFS1
IGF1R
CHUK
DNASE1
IFNB1
VIM
ANK2
MAP2K7
CR2
DLG4
DRD1
PCNA
ADCY10
PLAT
TSC1
ELN
MBL2
BMP2
LCN2
GLUD1
TNFSF10
DMD
MCL1
NOL3
CST3
CBS
NDUFS8
CHKA
DDAH2
NTF3
ACTB
PRKAB1
STUB1
FCGR2A
ITGB2
MATR3
APOB
STK25
TLR9
CSF2
APAF1
PDYN
OPRD1
TNFAIP3
ABCB1
TGM2
ACTA1
MIR23A
GRB2
HSD17B10
MRPS14
MIR132
LTF
CCL4
NDUFS2
BTD
IFNA1
RB1
SMAD4
MAP2K6
SRXN1
LPO
HBA1
IRS1
SLC17A5
KCNQ1
HTR2C
ENO1
LAMP2
ITGB1
SERPINA1
S100B
LOC110973015
REST
PIK3R1
CDC42
CXCL12
DAO
BAK1
HCRT
ADORA2A
MTHFR
CSF3
BRCA1
GNAS
SIGMAR1
IREB2
TGFBR1
CARS2
CALM3
MAP2
MIF
CTSD
MAPKAPK3
PAH
OXR1
CACNB4
PXN
HTR3A
IGF2R
CASP7
GSTO2
ANG
EPHA3
PTPN22
MRPS16
GLUD2
CREBBP
SLC25A13
SIRT3
GSTA4
IDH2
TOR1A
DCTN1
MIR17
C12orf65
EPHX1
TGFBR2
BCHE
ERCC6
NFE2L1
EIF2AK2
ADM
H2AC18
COL2A1
TRPV1
VIP
SYK
A2M
ALOX5
CD44
IAPP
PRKCA
SNCAIP
S100A8
NAGS
HNRNPA1
ATP13A2
SLC25A3
DAPK1
TTR
EIF4E
DLST
CRYAA
UBE2L3
NEFH
G3BP1
ADH1C
DNMT1
MRPS22
TFAM
OSGIN2
CCL3
SCN4A
UCHL1
MIR195
FGFR1
OXT
MIR34A
AKR1A1
OPA1
VARS2
SLC1A2
CRHR1
POR
PRKG1
TGFB3
KCNJ5
BACE1
SNTA1
DRD5
SERPINA3
HSPA9
SCN2A
AMPD1
TNFRSF1B
ITPR1
TSFM
MT-TK
MIR223
TGFB2
UCP3
IDH1
CSF1
DNM1L
MET
TSC2
PLA2G6
PGD
KCNH2
HMOX2
PPIF
EHHADH
TXNRD2
AKR1B1
GSTM2
MAP2K3
NGB
MMP1
NCF1
MECP2
NPPB
SIRT2
STAT1
ECHS1
AOC3
H6PD
FGF2
GPX2
GLRX2
OSER1
GSTM3
KRIT1
SDHAF1
OPRM1
SESN2
APOH
VDAC1
REN
SST
ADRB2
NR3C2
GSK3B
KRAS
MYC
ADH5
HTR1A
FXN
NPPA
PTK2
CPT1B
HLA-DRA
UGT1A1
PRKD1
CYB5R3
GPX4
GPT
FMO3
F3
TFRC
JAK2
MT-TL1
IL1R1
MAP2K1
MT-CO2
ATP2A2
PLA2G7
CD40
MAP2K4
GSTO1
TPH1
BCL2L1
ACHE
CRAT
GCLC
NFKBIA
SGCB
IL4
UCP2
NR4A2
CD40LG
IL17A
EGR1
LOC110806262
TRMT10C
PNPT1
CDKN2A
PTK2B
CCL5
NPM1
ETS1
PRODH
ACO1
EEF1A1
OGDH
TAC1
CASP1
CYP11B2
NDUFAF2
PRKCD
SLC5A7
SMAD3
ENG
GLUL
HSD17B4
RAC2
MT-ND2
PON3
ATXN2
PTEN
TSPO
ELANE
SDHC
TUFM
ERN1
POMC
DBH
CYP2C9
GPX7
P4HB
FUS
MT-ND5
FASLG
HLA-DRB1
MIR155
TF
CHKB
CDK2
CD36
HFE
ACP1
GSTA1
NOTCH1
DUSP1
PRDX4
PTPN11
AGTR1
HSP90B1
SLC18A3
FN1
PRKCB
CNR1
TREM2
NDUFV2
GLRX
ITGAM
TECRL
IL1RN
CACNA1S
HTT
PLAU
TIMP1
CDK5
CALR
MGST1
SUOX
PTGS1
CYP2C19
TREX1
TTN
DLD
ADCYAP1
CS
TXNIP
IL18
GCDH
APOA1
CYGB
CCND1
PDHA1
ASS1
LRRK2
HTR2A
DRD2
SLC6A3
MAPKAPK2
ARG1
GGT1
SLC25A4
NPY
GBA
BMP6
HSPD1
CYP1B1
NOX1
HP
LEP
BLVRB
NOS1AP
FARS2
HRAS
CALCA
RAC1
SNAP25
PRKAA2
PRKAA1
EPO
MSRB2
LOX
NDUFB8
PDE5A
CRYAB
EGFR
RPS27A
MDM2
THBD
NDUFV1
CTLA4
MIR22
MAPK9
NGF
IL2
SRC
CREB1
ATF6
MIR146A
TLR2
ATM
SDHD
IL1A
NDUFS3
MT-ATP6
MT-CYB
CDKN1A
OSGIN1
SLC1A3
ATF4
GTPBP3
RHOA
PPARA
ABL1
KDR
SPP1
ACAD9
AGT
TRPM2
GSTT1
PIK3CA
PRDX1
HMGB1
CLU
PIK3CG
CDKN3
HBB
NDUFA12
SELP
ATP5F1A
SERPINE1
C1QBP
PRDX3
TXNRD1
SLC22A5
MSRB1
AGER
PRL
LDLR
CTNNB1
TRDN
CASQ2
PC
CALM1
ETFB
SHC1
COMT
ANXA5
MMP2
TH
SELE
STAT3
NUDT1
MT-CO1
MIR21
EIF2S1
EIF2AK3
TNFRSF1A
TERT
IL13
GDNF
SLC2A1
FAS
SOD3
MB
MT-ND1
SDHA
CYP1A2
SDHB
NR3C1
MMP9
TXN2
OXSR1
HSPA8
C9orf72
GFAP
IGF1
TPO
EGF
MYH7
MSRA
CYP2E1
GCH1
ELAC2
MAOB
PRDX6
CYP1A1
PINK1
GPX3
ACADL
SP1
NOX4
CASP9
F2
ETFA
PPARG
HTRA2
ADIPOQ
CYP3A4
ALDH2
FOXO3
COX5A
SELENON
OGG1
KNG1
MTOR
CHAT
ABCD1
MTO1
TLR4
BAX
PRDX2
POLG
MAPK3
VCAM1
HSF1
NCF2
PRNP
FOS
MAOA
APOE
HIF1A
CACNA1C
CASP8
LMNA
XBP1
CRH
PPARGC1A
CAV1
PON2
BCL2
TARDBP
MAPK10
HSPA1A
ACE
APEX1
OLR1
ESR1
MAP3K5
VCP
AIFM1
ICAM1
CP
SCN5A
HSPB1
BDNF
NFKB1
PRDX5
HBG2
CAV3
TYR
KEAP1
GSTM1
AARS2
FOXO1
PSEN1
DDIT3
GSTP1
CPT1A
SLC25A20
GPX1
SQSTM1
ETFDH
HSPA5
ACOX1
CYP2D6
VWF
NDUFS4
GAPDH
MAPT
PARP1
VEGFA
RYR2
CCL2
HADHB
RYR1
CYBB
GFM1
HSPA4
PTGS2
SNCA
IFNG
NQO1
HSP90AA1
EDN1
TGFB1
JUN
CYBA
CXCL8
CRP
ALB
SIRT1
ACADS
HADH
AKT1
INS
IL10
ACADVL
TXN
CASP3
G6PD
MAPK1
SLC6A4
ACADM
IL1B
CYCS
MAPK8
HADHA
PRKN
IL6
PON1
PARK7
GSR
XDH
APP
MAPK14
MPO
SOD2
CPT2
NFE2L2
TP53
NOS1
HMOX1
TNF
CAT
NOS2
SOD1
NOS3

## Sheet: Appendix T4
The expression level of oxidative stress-related genes in GSE6477
id	GSM148996	GSM149029	GSM149045	GSM149062	GSM149063	GSM149064	GSM149065	GSM149066	GSM149067	GSM149068	GSM149069	GSM149070	GSM149071	GSM149072	GSM149073	GSM148914	GSM148915	GSM148917	GSM148918	GSM148921	GSM148922	GSM148923	GSM148925	GSM148938	GSM148939	GSM148940	GSM148942	GSM148944	GSM148946	GSM148947	GSM148949	GSM148950	GSM148951	GSM148955	GSM148956	GSM148958	GSM148960	GSM148961	GSM148964	GSM148967	GSM148968	GSM148971	GSM148973	GSM148974	GSM148978	GSM148979	GSM148981	GSM148983	GSM148986
A2M	9.99435	7.98128	10.9226	9.76669	9.02542	11.5646	9.12748	10.3945	12.3625	11.8553	10.4062	8.93103	11.6221	12.7115	8.84612	8.01123	8.37025	3.92884	7.71493	5.26491	7.96809	7.76818	6.41802	10.4136	7.99718	8.01402	5.12598	8.13237	4.01436	7.03122	4.54473	7.44791	6.10497	8.71939	4.33557	8.68475	8.15836	11.6289	7.9384	6.96694	7.02348	9.47269	7.35667	8.27891	7.64024	8.61692	7.35579	5.56163	5.67751
ABCA1	8.52082	9.08295	9.04385	7.86295	7.94251	9.93914	8.04821	8.57251	9.79815	8.59358	7.90509	8.42333	9.85175	10.5088	8.30424	7.70736	7.85736	8.59954	7.58796	8.87314	9.47452	8.1467	8.78398	7.71631	8.26068	8.19279	8.22207	8.80381	9.08799	8.50184	7.66035	8.91528	8.88448	9.91692	9.11972	9.41954	9.39318	8.95099	8.32778	8.83763	9.21116	8.47978	8.38154	8.38241	8.62826	9.26045	8.17742	9.38327	8.82273
ABCB1	7.13134	6.65821	7.94075	4.78293	7.58646	6.99548	6.67666	5.06221	7.03782	6.28947	7.26772	7.32012	7.42291	6.82146	7.78856	6.02967	6.86171	6.90689	6.83162	4.488	7.81634	5.88753	7.42794	8.24031	6.80864	8.14975	7.12516	7.76089	6.72247	7.33002	6.72928	7.848	7.95012	5.88753	7.26209	7.69279	6.99661	4.89336	7.35226	8.32508	8.2148	6.84298	7.28817	6.60185	7.42794	4.81865	7.33896	6.57516	6.71149
ABCC1	9.18908	9.35204	8.96694	9.08852	9.03919	9.10617	9.19032	8.80542	9.50303	8.85922	9.22014	9.41638	9.37699	9.38068	8.97814	8.58346	9.41574	9.13648	9.17792	8.61324	8.72894	8.74618	9.21067	8.8614	8.78169	9.30834	9.20604	9.56014	8.94632	9.30218	8.75889	9.20653	9.22255	8.81954	9.04139	9.48462	9.61581	9.09223	9.34585	9.05284	9.32508	9.25196	8.94895	9.22569	9.02569	7.63517	8.88996	8.37634	8.07414
ABCC2	8.26772	7.75355	9.02015	7.16289	6.82273	6.06026	7.69488	6.89845	6.81378	3.44228	6.06953	6.10936	6.50335	6.26266	6.13607	4.57046	3.6311	5.36702	4.86888	4.09592	4.78188	7.3156	4.28021	4.97039	7.40599	5.57743	4.8515	7.80735	6.72792	5.57016	4.09085	7.05745	5.47962	5.68454	4.34767	3.85499	7.03012	4.66676	5.42425	5.06953	5.0917	6.81762	4.75061	5.90665	5.66619	4.29572	7.06824	4.46728	4.09677
ABCC3	7.55228	5.43263	6.94134	5.53169	4.92505	8.74719	6.02791	5.65076	8.77808	6.24375	8.66142	6.99095	8.63662	9.60084	5.93381	4.35966	5.51128	6.13976	5.01033	4.92932	6.51223	5.65678	5.92932	6.07425	6.25077	6.13566	5.63488	5.88411	5.04571	5.90881	5.71149	5.28503	6.52168	5.07767	5.20203	5.36177	5.69488	7.91349	5.4192	5.82043	6.16872	5.45779	5.28762	5.61442	5.65564	5.89797	6.35032	5.70321	4.97591
ABCC8	5.45121	5.51001	6.42559	6.05788	5.55244	5.45483	5.43896	5.7271	5.08406	5.34305	4.96947	4.62527	4.38681	3.89239	5.72819	4.39849	4.45615	5.78503	4.44228	4.29499	6.1532	4.62819	6.17871	5.10308	4.99277	5.76924	5.69014	6.60851	3.57894	5.81352	5.26003	5.6522	5.79961	4.37156	5.55029	4.44029	5.62615	4.59753	5.02945	5.96278	5.37678	5.21645	4.98868	4.81147	5.1819	4.52732	6.56864	5.2521	5.29719
ABCD1	9.23074	9.58177	9.28123	9.05012	8.98071	8.61765	6.90448	9.19081	8.56529	8.99266	9.22038	9.24436	9.11686	8.48623	8.79539	8.56834	8.46393	8.96636	8.3474	8.40897	9.27053	8.20163	8.84987	8.296	9.2053	9.11009	9.22183	8.80542	7.84172	9.49045	8.65069	8.93811	8.93958	9.33271	9.24911	8.47411	9.0337	9.05121	8.41151	8.71356	9.4816	8.84486	9.29554	8.82591	9.23122	9.13263	9.08295	8.94837	9.75322
ABCG2	10.5575	9.96058	8.76255	9.67048	9.56491	10.0458	9.60936	9.82607	9.79831	10.0098	10.5546	10.1421	9.60066	8.97154	10.1874	7.14364	7.33002	8.90358	6.89966	6.51869	9.85985	9.50144	9.63372	8.633	10.6591	10.3287	10.8439	10.0348	11.9233	8.69209	9.58082	8.62498	8.02846	10.2228	10.4073	11.0458	8.56453	8.66107	9.74113	7.89239	10.2408	8.18488	8.3746	8.87283	7.52356	11.9396	10.2119	7.86666	10.9944
ABL1	8.90177	9.14032	8.70079	8.59134	9.00478	9.2075	8.46312	9.37417	8.87314	9.44977	9.56224	9.05961	9.27705	9.43858	9.10879	9.21941	8.68685	9.87221	9.0182	9.24959	9.78513	8.84078	9.42122	9.43879	8.85767	9.64962	9.28771	8.4582	8.96058	9.13417	9.47715	8.92481	9.69296	9.28123	9.51511	9.54978	9.7046	9.61102	9.10696	9.62406	9.10407	8.82814	8.99803	9.37025	8.97413	8.86542	9.26233	7.99661	9.34385
ACACA	5.78162	6.6907	6.58991	7.31651	5.55213	5.36492	6.10852	6.36089	6.04308	5.3799	4.31759	5.93121	5.95187	5.29241	4.58676	5.79181	5.34802	4.17313	5.86518	5.95745	6.47216	6.12412	5.24679	6.37487	8.25692	4.41075	6.51396	6.30342	5.55582	6.58767	6.42004	6.84423	5.99526	7.85985	6.39163	4.51538	5.52199	5.44989	4.46467	6.28151	6.90207	5.12557	6.73742	6.72656	6.13586	5.49633	6.93546	6.31288	6.43446
ACAD8	8.97384	8.71631	8.18388	9.20457	9.04439	9.08002	8.87836	9.20872	8.60326	8.7445	9.0207	9.09355	8.61397	8.91857	8.91379	8.01067	8.85549	9.17817	8.99944	8.63445	8.73877	8.95274	9.49645	8.72349	8.81602	8.7761	9.08561	8.80993	9.96044	9.07012	8.08162	9.20237	8.86882	8.36763	8.89451	9.05528	8.74113	8.58571	8.42878	9.44066	8.67631	8.42038	8.87406	8.73064	9.02763	8.33673	8.88356	7.60511	8.4545
ACADL	4.50906	5.16471	8.51254	4.17473	6.01279	6.36755	3.73877	4.22419	6.81506	6.13586	5.14364	4.75809	3.47768	3.91552	4.36667	6.21315	5.19219	7.80542	3.40599	4.10685	7.48864	8.07307	7.43796	7.65821	5.56133	7.64602	7.13237	6.97384	3.75168	6.44989	6.72247	7.34607	5.24031	4.1375	7.38629	3.853	6.59694	6.74281	6.33145	6.32787	5.09381	4.76394	7.20065	7.52591	3.95699	6.35966	7.2384	4.99503	7.46352
ACADM	10.0835	9.8189	7.52435	10.8392	10.2562	9.893	10.2372	10.4878	10.7364	10.5555	10.8948	10.3185	10.7339	10.352	10.5906	9.66569	10.8337	10.1687	10.7406	9.66924	8.65821	9.75656	9.65517	10.9556	9.86062	9.93044	10.255	9.80993	9.46516	9.92035	9.10434	10.1124	9.68335	10.0661	8.4446	9.72571	9.99577	9.47634	9.08401	10.7814	10.275	9.68247	8.98982	9.55363	11.6564	8.43671	8.81986	10.5546	10.8074
ACADS	9.99859	9.75722	9.34829	9.52023	9.12257	9.18661	8.58871	8.97527	8.98868	8.40472	9.36763	9.34718	9.26092	8.90298	9.2724	9.08321	7.55459	7.84235	8.85362	8.81186	6.92362	7.79766	8.97327	8.42122	8.06178	7.23458	9.12619	8.76222	8.31016	7.55842	6.82018	9.02929	8.53099	9.12851	8.73471	7.2384	8.26444	9.02708	7.67313	8.43921	8.86511	8.62169	8.11634	8.18438	8.3403	8.66959	8.46475	8.91468	7.75489
ACADVL	11.8439	12.5409	11.8337	12.6211	12.5053	11.9665	12.0694	12.2685	12.4481	11.9683	12.4597	11.8769	11.8556	11.9252	11.6931	10.3399	11.9237	11.8903	10.9809	11.769	11.1383	12.1003	11.5713	12.1808	12.1373	10.7474	12.4803	12.118	11.0154	12.0664	11.3674	11.5265	12.1589	12.1715	11.1235	10.9593	10.9636	11.5469	11.2831	11.1059	11.92	12.1199	11.286	11.3168	11.8094	11.5836	10.8154	10.4949	11.5911
ACE	8.20701	6.39008	8.55919	7.23362	7.40769	7.15684	7.34518	7.51017	6.8936	7.09487	6.99661	7.92481	5.14608	6.69905	7.19574	5.54689	5.58946	7.68299	6.57758	7.00899	5.68454	6.20301	6.98755	7.27333	5.3837	8.2182	4.89433	7.4814	3.89045	6.4446	7.35579	6.73742	7.16189	3.81455	7.69349	7.01235	5.03034	7.17592	7.54458	6.29848	6.94837	5.82094	6.23534	7.47086	5.35614	7.30378	6.63023	4.71149	6.75087
ACE2	6.926	8.54805	7.32912	8.07253	6.1817	7.18982	7.88081	8.92511	8.296	7.54071	7.95536	9.19845	7.63372	7.19967	8.45409	7.30104	5.43796	7.89482	4.32265	4.45549	7.68018	7.92719	7.09381	7.13237	7.09908	8.17692	7.71149	6.76818	7.07361	6.84172	7.71218	8.01514	5.15381	7.21237	8.3733	7.01346	8.20163	7.92006	8.08268	8.35579	7.20163	8.31288	8.27006	7.25833	7.42962	7.34784	7.71905	8.18041	7.83289
ACHE	9.10171	8.45615	9.90884	7.34784	7.47654	6.57471	8.3147	7.66534	7.19476	8.05257	5.41718	8.5763	7.04111	7.31379	6.57031	8.03452	8.76421	8.89573	8.40344	8.50422	7.6879	8.65464	8.72758	9.30561	9.1267	8.79051	8.68159	8.15178	7.80025	7.45533	8.05745	9.1639	6.36947	7.61471	9.29301	8.30834	8.0677	8.67136	8.13853	8.60955	9.1581	7.74752	9.09064	8.3015	8.52826	8.52748	8.93103	8.94369	6.21101
ACO1	9.69453	9.67296	9.38068	9.50442	9.6632	9.28586	9.92615	9.88768	10.0512	9.91737	10.2969	9.85081	9.76055	9.88707	9.35755	9.39189	9.69992	10.1447	9.77988	9.48341	10.3354	9.63118	9.80365	9.71716	9.33271	10.1774	10.007	9.83162	9.25692	9.93811	9.86248	9.78169	9.76072	9.30195	10.0417	10.0196	10.1948	10.1189	9.4227	9.10171	9.75489	9.73606	9.97011	9.96145	9.39618	10.0661	9.86403	8.27473	9.53838
ACO2	11.0888	11.1183	10.3421	11.3371	10.9218	11.462	11.6069	11.2276	11.4569	10.5661	11.464	10.8773	10.8826	11.1402	11.2342	11.5746	10.9076	10.4543	11.93	11.5309	10.6484	12.1731	10.9816	11.0203	11.9256	10.5498	11.8807	10.9586	11.3298	11.7912	11.4969	10.9672	10.8478	9.2738	11.3044	10.8202	10.314	10.058	11.1491	11.0348	11.0238	10.4848	11.1567	11.1209	11.1157	11.3821	10.6129	11.5474	10.9858
ACOX1	8.85767	8.69314	8.76852	8.42836	8.72656	7.6453	8.3394	9.05907	8.2588	8.60548	8.61839	7.9507	8.97212	8.34651	8.7738	8.11946	7.86357	8.32148	8.7866	8.29416	9.17866	7.87467	8.92362	8.93133	7.20653	8.44874	8.47978	7.65607	8.54805	8.01903	8.69905	8.66213	9.04849	7.73674	8.43962	8.63481	7.87713	8.6879	7.82528	8.78823	8.27845	8.93664	7.67313	8.03507	8.86573	7.92303	8.50661	7.04439	8.5345
ACOX2	7.56986	8.49025	8.16038	5.61147	5.97865	5.75622	7.2384	6.19101	7.66534	7.74281	8.05582	7.20457	7.34252	7.40769	6.73742	6.00585	6.85674	6.79312	6.44609	8.0433	7.22207	5.99526	5.94767	4.61412	7.10224	7.17393	7.73335	8.89512	4.44626	6.37764	5.36562	6.9507	7.88874	8.26491	6.95536	6.40684	6.96924	7.46923	8.22738	7.46923	5.92386	6.7211	7.06393	8.03672	4.81967	8.66285	7.13853	5.06566	6.90689
ACP1	10.7855	10.0168	10.0293	10.4367	10.1724	10.3174	10.0126	10.6266	10.4949	10.5245	10.5255	10.4491	10.6008	10.6996	10.7288	10.93	10.5708	10.4357	10.2479	10.3387	10.8918	10.4512	10.6147	11.1453	10.7262	10.3354	10.5765	10.1267	10.7764	10.8154	10.1497	10.7074	10.5177	10.3174	10.6653	10.703	10.2372	10.1573	11.0868	10.6935	10.6156	10.4533	10.6439	10.8194	10.8781	10.7296	10.8941	10.128	10.8971
ACSL4	5.96047	6.98071	7.90989	7.07039	7.40259	6.52262	7.38457	7.34607	6.8679	7.18982	7.61471	6.76818	7.86171	6.33949	7.20555	7.10014	7.59917	6.34394	7.38024	7.79636	7.91169	7.01346	7.2075	7.71768	8.00169	8.36588	6.88996	6.80349	7.61545	7.29554	5.66534	7.28725	7.04985	6.60066	6.51979	8.24982	10.0417	6.21471	6.62717	7.16792	7.25172	8.04549	7.75622	7.65105	7.66107	7.15076	8.52239	8.14262	6.11228
ACTA1	7.73268	7.44377	7.41193	6.28928	7.80735	6.24963	3.58616	7.13648	7.54998	3.91934	6.65535	4.64328	5.90785	6.73471	6.53387	7.19771	6.99774	5.62352	7.16993	5.42895	7.63735	8.00731	6.9542	5.57228	6.61721	6.09508	5.66732	7.72247	6.38664	7.19081	5.57471	7.42962	7.14364	4.85449	8.26959	6.35226	5.9191	6.39129	7.29921	7.6872	7.85736	5.22882	5.37851	7.17093	7.08428	5.58075	7.53993	7.82591	6.75756
ACTB	14.7443	14.7033	15.1679	14.8005	14.429	15.0905	14.713	14.5371	14.5522	15.1297	14.8221	14.9529	14.9771	15.1134	15.0464	14.8067	14.7585	14.0796	15.3309	14.7377	14.8118	15.4741	14.3652	14.6087	15.2267	15.0564	14.0784	15.5898	14.8508	14.9252	14.6285	14.3794	14.9727	14.379	15.3726	14.8492	14.7667	15.3287	15.2179	14.6387	14.8691	14.391	14.5665	14.5951	14.978	15.3067	14.675	14.4012	14.7197
ACTG1	14.3708	13.8568	13.8622	13.9158	13.9421	14.0207	13.8856	14.1601	13.7789	14.129	14.4619	14.0045	14.3458	14.4685	14.4001	13.7125	14.4805	14.8587	13.7009	14.2682	15.1771	14.2853	13.5774	13.8956	14.3234	14.3919	13.3116	14.0746	14.0871	13.2021	14.444	15.2045	15.037	13.9371	14.716	14.0345	14.5292	14.4307	15.1361	15.1248	14.3112	14.0515	14.101	14.6075	14.6996	14.638	15.0205	14.3476	14.6193
ACTN2	9.01235	9.21116	9.07521	7.94369	8.25786	8.88325	8.83004	9.2446	9.1236	8.50819	9.15051	8.8716	9.1982	8.02569	8.92244	8.1634	7.60585	8.81986	8.08215	8.50661	9.16466	8.79214	9.5214	8.98499	8.38198	9.46516	8.40344	8.13289	8.17293	8.94193	8.49346	9.3031	8.62278	7.87467	8.16892	8.30378	8.52709	8.75489	9.15659	9.40237	8.14771	8.52042	9.35337	9.37981	9.36763	8.44336	8.40514	9.32912	8.66463
ACTN4	9.23984	9.80203	9.80203	9.88325	10.1267	9.75906	9.20384	9.54651	9.73691	9.84345	9.95114	9.59563	9.56243	9.72588	9.19795	9.36282	10.1267	10.0755	10.8376	9.20261	9.81105	10.5727	8.82018	9.82321	9.47533	10.2107	9.59805	9.34141	10.1649	9.96304	11.0182	9.97011	10.6856	9.7364	8.29048	9.53333	9.59731	9.2097	10.0634	10.7465	8.10434	9.46801	9.73539	9.11244	9.91049	8.69975	9.66302	9.64097	9.17916
ADA	9.19746	9.48724	8.32643	9.47654	9.70408	9.15482	9.15355	9.27496	9.20726	10.0126	9.26843	10.0741	9.84565	9.75972	10.4429	10.0042	10.1344	9.64566	8.68229	10.0154	9.85409	9.15431	10.0154	9.35094	9.14568	9.40939	9.99294	9.63916	9.10119	9.69	9.34718	10.0042	9.25385	6.16249	9.80607	8.90328	9.49165	9.18809	9.53508	9.6703	9.83495	9.27938	9.88173	9.74147	9.53391	10.3718	9.95696	11.9812	9.8088
ADAM10	10.29	10.1497	8.87529	10.4888	10.2515	10.3783	10.375	10.1215	10.0941	10.5058	10.3619	9.97871	10.6715	10.7731	10.6777	10.242	10.5784	10.7168	10.7846	12.0126	11.1338	12.0671	11.5985	10.2609	10.821	11.1843	10.9542	11.0881	10.6248	11.2755	10.098	11.5328	9.94764	11.5722	11.0668	12.452	11.983	10.3987	11.7948	10.2082	10.6484	10.3083	10.8948	10.6891	10.1033	10.9498	10.9233	10.6724	10.5897
ADAM17	9.27496	8.91289	8.2635	9.15684	9.04385	9.26045	9.51964	9.53275	9.36216	9.23697	9.38349	9.48884	9.42143	9.43359	9.58871	8.76354	9.37091	9.14083	7.98185	9.02984	8.50502	8.2031	9.70857	8.29967	9.06797	8.44997	7.56301	9.24935	9.22448	8.18735	7.89845	8.46189	7.42794	8.71218	8.87805	8.39703	9.18438	8.86016	8.66853	8.78038	10.0417	8.83194	8.44128	7.1639	9.52297	8.26538	7.99095	8.03122	8.91319
ADAMTS13	7.1375	6.41684	7.76022	7.23458	7.00899	5.68958	6.60777	6.83542	7.49665	8.20994	6.34979	7.15684	7.40514	6.79442	8.07146	6.05593	7.21335	8.38327	6.9507	6.37712	8.82814	8.03507	6.60466	7.99661	6.47946	7.65535	8.61508	6.65678	5.41244	7.2817	7.93487	8.7139	7.11478	5.64875	7.6532	7.60437	7.73877	6.37104	6.61338	8.58646	6.69209	8.20016	6.7211	7.99435	8.80478	7.59842	8.49785	8.33673	7.70667
ADCY10	7.82464	8.52904	8.74551	6.96809	7.25361	7.15785	7.43962	6.65105	7.0917	7.61765	6.98868	7.38629	6.77347	6.61589	7.49745	7.38024	6.89603	8.30697	7.24508	7.4814	7.17493	6.98413	6.98527	7.98755	7.27798	8.47492	7.0433	7.24127	6.89724	7.03562	7.5947	8.108	7.27984	6.67948	5.62615	6.94837	7.31741	6.77873	5.98914	7.05745	7.65607	7.28633	6.79961	7.82591	7.74214	6.7761	7.2075	6.8392	7.81442
ADCYAP1	8.80864	9.22038	8.0268	7.44543	8.16892	8.36763	7.67878	8.4132	6.15987	8.31198	8.15279	8.20799	7.89421	7.60288	7.78398	7.3733	7.23074	8.76587	6.82273	7.76089	9.05257	7.1639	8.58946	8.34961	8.19525	9.02929	8.45615	7.93958	6.15076	8.25644	7.96347	8.97413	8.41363	7.45121	7.91946	7.85549	8.38024	8.32283	8.13853	8.43588	7.68229	8.30879	8.54419	8.7866	8.99209	7.0542	8.15431	8.18537	8.29462
ADH1A	6.76421	7.65033	7.75956	7.31379	6.88996	6.6091	7.34607	6.84046	6.96924	6.89482	7.29921	7.9331	6.79961	6.64053	6.51554	6.47037	7.00225	8.13648	7.09276	8.28216	7.46923	7.01458	7.73132	7.43796	7.34873	7.07468	7.63154	8.47573	6.50827	7.56605	6.54689	7.58271	7.00562	5.93593	7.76885	6.89966	7.09487	7.97384	7.38024	7.21723	6.55842	5.15299	6.75756	7.41024	7.30469	7.23554	6.26903	6.30743	7.14568
ADH1C	7.50224	6.17891	8.48382	4.27501	3.64616	5.69432	6.32571	6.52121	3.42626	6.26754	5.44128	5.73498	4.54597	5.22882	3.46989	6.09339	5.13381	5.54319	3.83491	3.24838	4.73606	4.06178	4.38957	6.84549	6.33289	7.18686	7.93782	6.59962	5.45648	3.75382	5.19967	5.46565	4.62293	3.15656	7.01569	5.88191	7.21432	4.01614	5.97568	3.3505	6.16712	7.06178	6.56986	5.7046	6.27426	6.45072	5.07339	4.1152	6.59485
ADH5	9.24436	10.2107	8.91049	10.0293	9.30948	9.84361	9.85751	9.00506	10.314	9.28309	9.52982	9.89406	9.77297	10.1787	9.45984	10.1799	9.8983	9.5263	9.89057	9.02348	9.84706	9.91961	9.19131	9.68124	9.90524	9.08561	9.5859	9.79799	10.2515	9.64043	9.91991	9.28586	9.51688	10.268	9.65141	10.0458	9.93929	9.90974	8.85767	9.09803	9.61066	10.0224	10.0098	9.96073	9.76951	9.77758	9.59059	10.1085	10.3106
ADIPOQ	7.37504	6.78921	8.07842	6.20026	7.67313	4.56377	6.99774	5.71973	6.64198	7.0268	7.77939	7.41024	6.07938	6.22863	4.97361	6.64198	7.10434	6.78267	5.58826	6.95768	7.24508	7.03342	6.98982	6.65105	6.7866	7.06286	6.50383	7.57894	6.24336	7.1127	6.86171	6.99887	4.59515	6.75221	8.03672	7.34163	7.02015	6.92006	6.60822	6.52888	7.29646	7.32193	7.65678	6.88264	6.79701	5.75542	6.93664	7.57969	6.61147
ADM	10.3365	9.56243	8.96924	9.66818	8.52474	10.1787	9.53294	9.23697	10.4367	10.7074	9.74786	9.31945	9.51136	9.451	9.3156	10.3869	12.7748	10.7985	10.9944	11.6046	12.3498	10.5906	9.01235	11.8792	11.0492	9.62388	12.5772	9.75906	12.5665	11.3625	8.92985	10.7616	10.8842	8.62425	12.7436	12.7538	12.4323	9.39038	10.9607	11.1774	9.81794	11.7682	7.65535	9.31492	12.3351	7.61471	10.4019	10.716	10.2621
ADRB1	4.43962	4.61765	5.45022	3.26559	4.10852	3.34056	4.03914	4.24489	3.94673	4.75756	3.852	4.69432	4.50779	3.72465	3.17728	5.66363	2.9749	4.08661	6.1637	3.80941	3.05259	4.17792	4.36177	6.64053	3.52231	4.97223	5.19574	6.7866	3.05329	6.50064	3.32337	4.59694	5.53294	2.86275	4.65878	3.1491	4.64904	4.37643	3.89336	3.73444	5.20516	3.74739	4.28096	4.35614	4.74792	5.0148	4.42425	4.93121	3.68818
ADRB2	9.37959	9.16892	9.57099	9.30902	9.10014	9.09698	8.56491	8.65284	9.46618	9.15735	9.13186	9.11556	8.72622	9.49305	8.92065	8.10591	7.07146	8.92689	8.8458	7.59694	9.8805	7.70252	8.05961	8.98556	9.12851	9.40769	9.42647	8.26632	9.28448	8.85829	8.74584	8.47897	8.41151	9.32531	10.0196	9.73268	8.77479	9.28794	8.20897	7.85798	8.46107	8.59432	8.89815	8.8505	8.55574	9.00787	8.96492	9.21989	8.60214
ADRB3	5.10643	6.42038	7.88448	5.0365	7.37504	6.32805	6.11873	5.2817	5.27053	6.67384	5.80684	5.71177	4.86888	5.57622	6.15522	4.91121	4.47703	5.49793	4.43296	6.04286	6.13566	7.02791	6.95536	6.10852	5.61794	7.42038	7.03232	5.5744	6.02037	8.41193	5.63314	7.57969	5.80503	5.04876	7.5812	6.23093	7.2724	5.32048	6.47832	6.79572	5.25927	7.26959	7.23266	5.36562	8.16239	7.12412	7.96232	6.54689	4.9855
ADSL	9.84109	9.81746	9.69296	9.55478	9.56243	9.84376	9.84046	9.28979	9.70113	9.5263	9.3147	9.8283	9.41342	9.74467	9.62936	9.72434	10.1561	10.2479	9.98157	9.74265	10.0251	9.58684	9.60789	9.803	9.97441	9.28956	9.39146	9.40024	9.50402	9.98584	10.1997	10.0458	9.81954	9.48281	9.35447	9.22014	9.1955	9.51294	10.4305	11.0175	9.80655	9.51944	10.314	9.58477	9.64422	10.0154	9.42983	10.8416	10.9432
AGER	8.75455	8.15532	6.87774	6.59991	4.27277	7.72996	8.08002	7.94837	7.75956	7.20555	6.88387	7.2817	5.94181	6.43179	6.97957	7.91229	6.91289	7.98868	6.84674	7.53528	8.23362	7.3336	5.88484	6.78136	4.75756	7.42206	8.00394	8.7866	7.37938	8.48502	6.88753	8.00619	8.64241	6.455	5.80271	7.68018	8.03397	7.89239	7.50779	6.25852	7.35315	7.7662	8.36632	8.63517	7.07682	6.26847	7.75622	7.69	7.29094
AGRN	9.07173	8.69697	8.94515	6.90929	7.8009	9.00647	9.09408	7.97441	8.66071	8.56605	8.55957	8.56834	8.43713	8.02403	8.38759	7.8505	8.4672	8.39703	7.79701	8.71802	8.84549	7.47978	8.8051	8.59171	8.36107	8.93693	9.08958	8.46189	7.94661	8.07361	8.02348	8.41954	8.99407	7.6865	8.77906	7.46271	9.86434	8.68475	8.4132	8.3996	8.47533	6.0847	8.66498	8.69384	8.52317	9.01123	7.38284	8.73573	8.23649
AGT	7.83479	8.66463	9.47025	7.16289	7.51412	7.62863	8.32733	8.08693	7.56529	7.05853	8.46842	7.7761	6.49889	7.19673	7.14771	7.82528	7.34074	7.71081	8.11842	7.94778	9.17792	8.11322	7.47816	8.37634	7.74214	9.10434	8.45697	8.04002	7.15785	7.7761	8.24745	9.21699	8.49705	7.06932	7.93782	8.19869	8.6359	7.76686	7.71081	8.69384	8.24698	8.36632	9.17717	9.34141	8.91289	7.73606	8.11634	7.97212	8.98982
AGTR1	8.61324	8.85362	8.81057	6.87652	7.14466	6.98755	7.79701	7.96058	7.54226	7.49745	7.83036	7.98014	7.18488	7.21723	7.89239	7.56834	7.07361	8.60363	6.18606	7.96867	8.69105	7.75689	7.64962	7.62059	6.7761	8.59917	8.36632	7.43379	7.3637	7.47005	7.59619	8.10171	8.37199	7.16591	7.65678	7.1179	8.12877	7.91049	7.53916	8.16742	7.48059	7.67172	8.19476	8.12722	8.35623	7.68018	7.33181	7.52356	8.00169
AHR	2.71896	2.27053	4.27724	1.85758	6.31198	7.63081	6.37747	5.45976	6.50494	7.15076	6.50335	1.95903	7.56529	7.7286	2.96236	6.26341	2.14926	2.54102	3.00988	0.648926	2.08134	0.703101	1.09491	4.00899	1.15316	2.15866	1.54597	2.59789	5.61648	1.32596	1.19787	3.24321	1.8844	3.98003	5.67299	2.33457	1.58544	4.84499	3.96625	1.04054	2.60075	2.05936	5.4165	4.42425	1.07039	7.08215	1.50843	2.21661	1.65627
AHSP	8.2854	8.69975	10.0875	9.09117	8.56339	9.97728	7.93605	8.19525	9.4446	9.03287	8.66285	9.03177	8.41193	7.87221	8.57327	8.13134	8.19426	8.87036	8.72417	8.93575	8.83857	7.18785	8.59582	9.20604	8.50024	9.04275	8.02956	8.47086	7.15987	8.59059	7.67737	8.24413	8.72758	7.79181	8.00169	7.78136	7.55152	9.10852	8.28355	7.8189	8.25597	9.01681	7.66463	8.92333	7.67455	7.92362	7.93487	7.6851	7.74819
AIF1	7.09487	7.6837	8.62607	8.11114	8.08375	7.94778	8.21432	7.24413	6.63938	6.78529	8.05094	9.12179	8.27473	8.37851	8.13134	7.03342	5.74012	7.19081	8.26303	8.23122	8.74281	7.39403	8.16189	8.70736	7.21237	6.93192	7.83162	7.61397	7.12619	6.73742	6.66107	8.12412	8.6453	6.10371	6.79181	7.60955	7.99266	5.79649	6.25285	5.06738	7.78725	8.21965	6.29866	8.45615	7.6532	6.25493	4.70984	4.26003	8.37025
AIFM1	9.36938	9.3336	9.63499	9.26772	9.82146	9.5859	9.38327	9.68825	9.97298	9.6299	9.69331	9.49366	8.92244	9.32215	9.25125	9.35116	9.87652	10.1396	9.44564	9.44997	9.35777	9.3423	9.98726	9.87805	10.3354	10.4717	10.1674	9.86913	9.16917	10.032	9.67083	9.89996	10.4666	10.1306	9.19992	9.61912	9.83305	9.83415	9.41933	10.0458	9.81282	9.19918	9.99294	10.3117	9.2914	9.06178	10.0755	8.87006	9.40216
AKAP9	9.40344	9.20065	8.94457	9.35072	9.56815	9.28679	10.1699	9.98726	10.1408	9.99859	9.94676	9.55017	9.96102	9.84831	9.92392	8.87866	9.0045	9.63934	9.30993	10.1984	9.42983	9.97441	9.30081	9.30241	9.67878	8.89815	8.81186	9.40472	10.568	9.37091	7.68089	8.40599	9.39446	9.50243	9.34696	9.80719	9.24031	9.08561	9.9507	9.92852	8.78562	9.07173	8.97985	9.59694	9.37764	8.47127	9.04876	9.90418	9.11582
AKR1A1	11.098	10.9432	10.3509	11.0614	11.5073	11.2656	11.0895	11.0967	11.4848	11.3961	11.6891	11.0728	11.6275	11.2621	11.1586	11.2644	10.7515	10.4737	11.697	11.623	10.6239	11.5845	10.6768	11.6207	11.6257	10.9432	10.4605	10.9498	11.1105	11.5939	11.4813	11.0967	10.8572	11.2033	10.7707	11.3691	10.2958	10.9418	11.0741	10.9858	11.0112	10.8455	10.568	11.1805	11.5925	9.59376	11.4221	12.3788	10.9556
AKR1B1	9.74012	10.9672	10.9174	10.749	11.2167	11.5732	11.2312	11.1954	11.1472	11.0928	11.3225	10.9144	11.4157	12.0875	10.3815	10.4367	10.7764	8.89239	11.3129	10.8925	10.6101	7.91886	10.1874	11.444	10.9454	10.7228	11.3576	10.4645	10.568	9.97585	10.733	10.927	10.9061	10.6036	10.7574	10.9211	9.79458	11.2186	10.9106	10.973	10.8329	11.0661	10.9054	10.9218	11.2633	5.93286	11.4194	12.3883	10.9979
AKT1	8.36763	8.71184	8.633	9.03562	8.9952	9.19476	9.38952	8.94866	9.11738	9.15962	9.27589	9.31016	8.6756	9.31899	9.30857	9.00899	8.86171	9.16466	9.39596	9.5691	9.10224	8.81538	10.2656	9.00731	8.40939	9.63245	8.74953	9.09645	9.40514	9.91019	9.75171	8.14975	8.70701	9.25196	8.50224	8.29646	9.41785	9.16641	9.21626	8.43338	9.10905	6.6879	9.70719	9.53702	9.56777	9.04712	5.96486	9.6793	9.60659
AKT2	8.56071	8.53099	8.43338	8.43588	7.7252	6.74281	5.71836	8.25077	7.47492	8.11738	8.2427	8.64097	8.59731	8.03397	4.69098	8.35182	7.35491	7.32463	7.76752	8.0677	7.95361	7.77413	8.37808	8.13289	7.55075	8.68825	8.5306	8.40045	7.93251	8.44832	7.60955	8.56339	9.37395	8.00338	8.91797	8.16993	8.04985	8.00338	8.75522	8.51333	8.06447	7.76951	8.36107	8.33628	8.54496	7.85175	8.86944	7.81634	7.82782
ALAD	8.34163	5.77821	6.23439	8.91289	8.75756	7.65464	7.35315	6.16912	8.27798	8.68335	7.84172	5.09001	8.57894	7.83983	7.93605	6.43129	8.47086	9.43275	9.71425	8.64926	8.80349	8.16088	8.21432	9.30241	8.04658	8.63626	9.72724	9.40173	8.72349	8.91349	9.17218	9.0561	9.00983	9.21043	9.20921	9.17168	8.35535	7.87344	8.78234	8.27984	7.78529	8.03342	8.44419	6.60763	8.58571	6.89603	8.69453	8.11998	7.61324
ALB	7.49905	6.93074	7.69209	6.14771	4.1416	6.6837	3.40463	6.41464	5.89554	6.81506	6.72792	6.15097	6.77347	4.44162	7.26491	5.78555	5.19495	6.5694	4.36107	7.00562	6.82655	2.7277	6.57667	6.65392	6.14303	7.05853	5.71205	7.76487	5.20085	6.42105	6.8125	4.67751	6.73335	5.88753	4.69988	7.05528	6.37417	7.04549	6.89966	6.90689	6.7866	5.55152	7.23362	6.91049	6.61839	6.81121	5.64731	6.82782	6.91886
ALDH1A1	6.48269	6.44725	5.25965	7.82273	5.85848	9.28077	7.60288	7.37678	9.9211	8.80478	7.45861	5.65421	9.19869	10.128	3.67469	5.74819	7.2211	6.33181	5.85823	6.08746	4.76341	3.21195	4.46009	6.79051	5.52888	4.59276	5.30195	3.13504	2.85479	4.69877	5.34092	3.54597	5.02989	5.32301	3.97728	6.1375	4.17313	7.90989	3.1504	4.47832	3.57168	5.08449	3.65878	5.63894	5.36177	5.12309	3.63343	4.66903	3.0616
ALDH2	10.1396	9.8586	10.0835	10.3276	10.0458	10.7797	10.4284	10.0293	10.7591	10.2703	10.3287	10.2264	10.4367	10.6064	10.1724	8.44708	10.8313	8.29232	10.6357	8.35535	9.2009	8.14109	10.6036	10.7108	9.52787	9.80445	9.01151	10.8146	10.2312	10.722	8.61213	8.93458	9.54651	8.24508	9.72724	10.599	10.2935	9.78218	7.84298	9.09302	9.65105	10.8634	8.76255	9.30675	8.46883	8.91916	8.97527	9.28378	9.52003
ALDH3A1	7.22786	8.39232	6.73064	4.01257	4.58015	4.62994	5.75328	4.1035	5.2407	4.29278	5.52888	6.5738	5.09339	4.78398	5.64933	6.94369	5.59574	5.6091	6.73064	7.44045	4.78921	6.66249	5.90977	7.34074	6.80219	5.42727	7.93428	6.41227	3.70598	6.85425	4.94813	5.9465	6.79312	4.67976	7.21626	6.02967	5.56163	6.55842	3.99095	4.34696	6.76288	5.4002	7.14975	6.02281	6.05528	5.38509	7.02237	6.04898	5.13258
ALDH3A2	10.014	10.4157	9.69035	9.55382	9.74584	9.45224	9.97728	9.82623	9.51787	9.32305	9.71442	10.0674	9.04357	9.40684	10.2877	9.28633	10.2515	9.74416	10.0485	9.75739	10.2527	10.1712	9.88905	9.94749	9.76005	9.87067	10.1599	9.81714	10.1344	9.78953	10.0112	10.1215	9.98442	10.207	9.76901	10.3498	9.69784	9.99577	10.3208	10.3783	9.94369	10.058	10.098	9.91588	9.67384	9.62114	10.1007	9.0474	9.34296
ALDH3B1	9.27984	9.52278	10.3718	8.52003	9.13571	8.99972	8.96347	9.00028	8.58871	8.78758	9.42668	9.14848	9.19845	8.49785	8.84204	9.55401	9.25927	9.54361	8.58684	9.76172	8.92214	9.18661	9.23146	8.84298	8.50541	9.8802	9.76653	9.04248	8.86481	9.87575	9.00562	9.2937	9.40918	9.71476	9.79669	8.39618	9.67719	9.70044	8.67807	9.54844	9.2446	8.89269	8.59619	9.23625	9.89178	9.5218	9.07387	9.37829	9.604
ALDH9A1	10.4346	10.5275	10.3663	10.8711	10.4635	10.6221	10.4949	10.3565	10.4666	10.7389	10.1624	10.7482	10.3998	10.6303	10.3309	11.021	11.1699	11.2627	10.7723	10.809	10.4564	10.3185	11.1972	9.86186	10.5746	10.8281	10.7723	10.4686	10.633	10.1699	11.3304	10.6036	10.0701	11.1254	9.95187	10.0808	10.5294	10.1497	9.84408	10.4336	10.8719	10.4848	10.7805	10.0728	10.7279	10.7099	10.388	10.0417	10.5555
ALOX12	6.09487	7.77083	8.98071	5.40259	7.13853	4.98596	6.61868	7.12412	5.72301	5.75515	7.51412	5.80916	6.3311	5.17991	6.93428	6.46907	4.73444	7.1809	4.64962	5.1815	7.24698	5.26454	7.14466	8.02237	4.3799	5.36527	5.28836	7.76222	6.30597	5.93899	5.29315	6.43363	5.83517	5.59753	7.86975	7.28355	6.6907	4.9514	4.849	6.65821	5.85449	4.72301	5.23573	5.53792	8.70183	4.89045	8.71802	8.17941	7.10329
ALOX15	3.80529	5.75809	7.03012	4.11603	5.43429	5.00585	4.2032	4.5373	4.31179	4.50779	3.94392	5.60407	4.82934	4.34127	4.5435	4.69432	3.488	6.35067	4.47508	5.46956	4.28983	4.87971	4.99639	4.75061	4.01881	4.89772	5.22766	4.90497	5.30961	4.07724	4.69432	7.48462	5.16229	3.75809	7.15381	4.91982	4.78241	4.16108	3.39369	4.78188	4.14812	3.61117	4.46401	6.23113	4.88362	3.89821	5.00675	4.61589	4.53667
ALOX5	9.74987	10.7871	10.7347	10.9894	10.3619	10.8065	10.5803	10.0553	9.90056	11.0755	9.88631	10.6101	10.1997	10.137	10.1459	7.29737	10.4676	7.89178	9.87698	8.24174	11.3066	9.70442	8.46679	8.07575	7.2555	8.99803	9.57327	8.26162	7.61324	10.611	8.59507	11.1504	11.0708	8.25597	9.91244	7.94075	10.7797	9.90824	10.352	11.1299	9.05989	9.30447	9.07948	10.0279	7.44543	7.89118	12.0614	8.42626	6.94251
AMPD1	12.3149	11.9726	11.8301	12.6039	12.4704	12.2802	12.5734	11.783	12.8234	12.7993	12.0529	12.4727	12.7164	11.5353	12.6321	7.22497	10.7254	10.7415	11.6693	9.893	12.3641	11.1618	11.7532	12.5221	10.1254	10.4979	11.1098	11.3815	13.7851	12.7337	11.4883	10.4898	10.9614	9.23506	12.2186	13.0785	10.375	11.4341	12.525	10.2644	12.2842	12.9778	10.4051	11.8572	9.14185	8.02735	10.2192	11.656	10.5622
ANG	8.47168	6.58601	6.1336	8.7252	8.77215	7.71356	7.68299	8.30378	8.34696	8.38154	8.73234	8.45779	8.36982	8.00113	8.15735	8.06447	7.24793	8.4672	7.4446	7.74416	7.75288	6.91528	8.34873	7.95536	8.75389	8.28864	8.28494	8.07948	6.81762	5.44228	9.37352	6.41853	6.23324	9.96275	8.44501	7.57969	5.84549	6.22747	7.52042	7.45204	9.30012	8.50422	5.53201	6.97039	9.01486	10.4273	8.04767	7.84987	7.85549
ANGPT1	9.63209	9.37243	7.18785	8.40472	9.32845	8.75556	7.08746	8.17692	8.85331	8.62461	9.45492	8.95855	8.54728	7.17193	8.8805	8.77413	8.36982	9.22641	8.56796	8.48462	9.46127	8.39017	9.28794	9.39938	8.00562	9.33695	8.1127	8.89785	7.73471	9.03535	9.12851	8.85206	8.58007	8.00169	8.30515	8.69453	8.85425	8.19722	8.63118	8.92659	9.19155	9.01346	8.94369	9.19279	9.05799	8.25219	9.01876	9.00056	8.91049
ANGPT2	4.77663	4.14731	6.31179	4.30889	4.26754	7.13237	5.09635	4.7666	3.57168	6.50494	3.91743	4.97315	2.91361	3.52857	4.31252	3.34199	3.32063	4.72028	3.91265	4.96209	5.24831	5.69933	6.37295	4.79025	5.54535	5.1639	6.65535	5.44626	5.83314	4.2502	3.54226	5.07082	5.75916	4.93876	4.80271	4.81147	4.46728	6.43029	4.83643	6.8125	5.76421	4.76713	3.58135	4.36107	4.87431	4.91025	7.3443	6.43112	3.66562
ANK2	8.36545	8.15987	8.89754	7.1639	8.26256	8.49105	7.1375	8.57365	7.99774	7.36545	7.87344	8.31741	7.63445	7.40769	8.8189	7.76487	6.94017	8.50422	7.32373	7.1819	8.8205	7.08746	8.57289	8.18041	7.56377	8.09276	8.26772	8.03892	7.13853	8.11426	7.48059	9.19303	8.89239	6.76951	7.51964	6.65535	7.97269	7.44956	7.84046	7.94837	7.99095	5.80271	8.95884	8.11061	9.00028	7.58571	8.04821	7.78921	7.99944
ANXA11	9.66196	9.02652	9.05393	9.83131	9.99152	9.63481	9.50005	9.80784	9.88615	9.57724	9.60214	9.97298	9.17767	9.79847	8.94017	9.97298	10.0835	9.76967	9.59582	9.23888	8.99803	9.67331	9.71545	9.67455	9.04876	6.58331	8.93162	9.70736	9.30766	7.2317	10.2912	7.808	9.68755	11.1163	8.83637	8.97671	10.5565	9.90418	9.11035	9.70027	9.68685	9.93899	10.3117	9.98442	10.3619	11.2282	9.75087	8.83162	9.77033
ANXA2	11.4661	11.1059	11.421	11.3955	11.4742	10.8533	11.279	11.1072	11.2149	11.2082	11.3718	11.3437	10.8941	10.7682	11.204	12.2384	12.1614	12.2586	12.1062	11.6211	10.8887	12.0018	10.7499	10.9908	11.9148	11.4522	11.4424	11.3723	11.0841	11.6202	12.6779	11.8967	11.5985	9.97728	12.1141	11.4142	11.3907	12.2521	12.103	12.0634	11.0341	11.3376	10.6275	11.5774	11.1351	12.1456	12.2213	12.5238	11.6253
ANXA5	11.0458	10.7773	11.0519	11.4009	11.3449	11.4988	11.0403	11.4157	11.6193	11.2276	11.1478	11.1267	11.4517	11.7645	11.1319	11.6768	12.1843	11.7147	11.294	11.7711	11.3309	11.1624	10.9166	11.7528	11.8361	11.2831	11.5527	11.8576	11.6087	11.1867	11.8459	11.117	11.4398	11.2318	10.9658	11.3089	10.3208	11.4019	10.66	11.6069	11.2009	11.7275	11.0244	11.3756	11.5873	11.5245	11.3174	10.6689	11.4727
AOC3	7.51096	7.44791	8.37547	7.65033	7.98071	7.1416	7.59619	7.633	7.16088	7.38716	8.25125	6.77083	7.79312	6.94486	7.41532	7.31107	6.05832	7.7252	6.2407	7.39146	6.36054	6.84298	7.70044	6.12288	6.6388	7.65105	6.99435	6.17612	6.08108	7.07682	6.94603	7.84298	6.17313	4.89579	7.38716	6.78267	6.47897	6.63793	7.07146	8.69314	6.83668	6.34038	7.42291	5.16068	5.66391	7.55766	7.12412	6.81762	6.86666
AOX1	7.17393	7.83226	8.79734	5.39335	6.3637	5.25172	7.10014	7.25644	5.95443	6.82273	7.19574	7.0542	5.91576	7.25644	6.92362	4.60999	7.3156	7.86419	6.41768	7.11686	7.50064	7.01792	6.39592	7.70943	7.60066	7.75087	6.93899	7.68018	4.1334	6.27221	6.53091	7.8009	7.40599	6.01123	7.40514	6.73877	5.26566	6.853	6.02081	7.7046	7.55842	7.14975	7.33271	4.62585	7.27519	5.01614	6.84423	6.4266	7.48704
APAF1	7.5345	7.93605	6.14425	6.39352	6.41684	6.83668	7.02569	7.66959	6.50985	7.07468	7.17193	8.33539	6.70874	7.17592	7.36457	6.92244	4.36597	7.69488	7.06609	7.38802	8.16742	7.1809	7.54458	8.09276	6.73471	7.6532	6.9331	7.05311	6.96	7.28355	7.44791	8.02514	7.84046	6.85549	7.90689	5.35438	7.18982	7.6575	7.26772	7.6837	7.51412	7.78529	7.94017	8.3996	7.71425	6.39163	7.09487	5.34625	6.93899
APC	7.77281	7.86419	9.108	8.10957	8.29921	8.51964	8.32373	8.48261	8.32553	7.96924	8.50779	7.98242	7.37678	8.08375	7.64169	7.99661	7.98982	7.93015	7.41701	7.44377	9.19722	9.01848	7.65607	8.61508	8.35667	8.08002	8.74651	7.57894	8.15076	7.89845	8.1639	8.39532	8.49785	7.59991	8.31424	9.22207	8.43003	8.54728	7.89785	7.85112	7.91886	8.17991	8.45162	8.13443	8.08215	7.74012	8.27798	8.2555	8.60066
APEX1	9.96203	10.446	10.4788	10.5469	10.3231	10.0471	10.1421	10.2348	9.97011	10.1573	10.5821	10.6952	10.3542	10.7432	10.813	10.2456	10.7457	11.3146	10.683	10.4988	11.584	10.7065	10.875	9.91169	10.5821	10.6083	10.4553	10.7457	10.9159	11.3242	11.0728	11.3597	10.8502	11.1799	11.0492	10.6821	10.3685	10.8681	10.6036	11.1548	10.623	9.94325	11.4798	10.4409	11.3134	10.3208	11.0941	10.8106	10.6064
APOA1	8.12774	9.24864	7.35226	7.61692	7.15279	8.0433	6.55213	8.19869	7.60288	6.64082	7.6837	8.2503	8.08693	7.75956	8.5157	7.79572	5.29646	6.42895	6.42004	7.61618	7.77149	7.49265	8.28401	7.47249	7.96924	7.73539	5.32481	7.62278	6.77742	8.52082	7.36807	8.32957	6.93546	7.87406	8.39703	5.59544	7.18884	7.23554	6.91289	7.23936	8.44087	7.55995	5.19101	6.51159	8.14771	9.21989	7.81634	8.33047	6.73471
APOB	7.6872	8.25408	7.97269	7.24508	7.54148	7.09381	7.92541	7.80607	7.51806	7.87467	8.03012	7.70183	6.98299	7.10224	6.59515	7.36282	6.93899	6.15015	6.94017	7.07895	7.78921	5.81967	8.33271	6.76421	4.58976	7.97957	7.15381	7.2075	6.91886	6.7211	7.64746	5.46401	8.31922	3.83491	7.34518	7.42794	8.1634	6.90207	7.3345	7.44543	7.74483	7.824	8.14364	8.02956	8.2854	7.98584	8.28263	7.16692	7.80671
APOE	11.1886	10.2216	12.4213	10.1624	10.2046	11.6939	10.7211	10.9285	11.7797	11.0941	10.7168	10.1599	11.4959	11.9322	10.021	9.82544	10.0265	9.63445	10.5333	9.65482	9.46127	9.49125	9.95143	9.55017	10.0126	9.63281	9.6435	9.85159	9.04494	9.34718	8.63699	9.5889	9.25314	10.825	10.1007	9.97298	9.87221	11.9293	10.5651	9.16641	10.1997	10.2192	8.87498	10.3117	9.84706	10.7262	9.75656	9.82193	10.0098
APOH	7.80864	8.21772	8.32867	8.00113	8.32373	7.54767	7.89421	8.56339	6.9542	6.38939	8.09698	6.30688	6.89845	7.03452	5.81813	5.87406	6.77873	8.30788	6.56544	4.393	6.64674	6.18765	7.40769	6.94251	6.36755	8.11894	5.71644	7.4733	7.59395	6.92719	5.48671	7.36457	7.59991	2.89045	6.97154	6.38215	6.91049	7.90087	5.13299	8.51688	5.8622	8.09117	5.34412	6.96924	5.82629	7.86728	8.76089	7.42543	7.79442
APP	9.43796	8.95536	9.65284	9.14262	9.26959	9.62607	9.22014	9.28239	8.86233	9.06905	10.3197	9.40578	8.92481	8.65607	9.53819	9.90884	9.86851	8.88203	8.2635	6.20398	10.1699	7.66888	9.19795	9.18488	8.87621	10.7448	8.40173	8.56682	10.8826	8.35887	9.35601	10.0647	9.74517	8.44045	8.79863	8.39874	8.88142	8.8756	8.87314	8.75489	8.76719	7.86419	8.71012	9.11061	8.99181	8.62095	8.14415	8.72417	8.80445
AQP1	7.53216	8.65249	9.50859	8.13955	9.0326	8.48583	8.79377	5.58736	8.33047	8.75556	9.78676	8.34563	7.75355	7.2937	8.52865	7.15178	5.95745	8.3906	6.46254	7.13648	7.87774	7.98413	8.26303	7.62205	8.12619	9.52395	8.6872	8.16692	7.44045	7.73268	7.00225	9.00955	8.82972	7.26397	9.29898	8.02514	9.04111	5.43129	7.85425	8.57024	8.16138	8.37417	8.54535	8.26256	9.10171	8.19476	8.13031	8.1236	8.59283
AQP4	6.6865	5.8627	3.26993	4.33771	1.21909	4.38888	6.74147	6.32373	3.33485	4.93074	4.7301	6.8505	6.69905	3.54226	5.00225	2.29072	4.21412	6.71149	6.03584	3.45943	5.87946	5.2521	6.38647	6.89118	5.81455	6.47184	3.94673	4.17552	4.33557	6.6879	6.61162	6.79831	5.00944	3.5656	7.12205	6.23209	6.43379	6.15381	5.24222	5.95443	6.52591	5.58526	7.07575	6.14954	6.15927	6.27053	5.18309	5.88557	4.6241
AR	7.2317	8.01681	7.91707	6.72383	7.0268	6.99095	7.32012	7.74012	7.42794	7.6014	7.37504	7.4814	7.43879	7.28263	7.61692	6.58316	7.62498	8.20114	6.78398	4.5552	8.29921	6.54551	7.47005	8.29094	7.31288	8.25314	8.07521	7.13443	7.09487	7.40514	7.7502	7.93605	8.21432	6.45681	7.94369	6.21257	8.25361	7.52278	7.88631	7.46923	7.43129	7.84109	7.85112	7.55689	7.83794	7.7046	7.75889	7.16993	7.633
AREG	7.3156	7.86047	7.64169	8.14924	9.77824	7.95536	8.78529	7.50303	8.29462	7.49745	9.45183	7.7761	9.28494	7.79896	8.10748	10.2155	6.54813	8.90117	8.47857	8.5812	11.3832	8.48824	6.32823	7.69766	8.82655	10.4357	6.35597	7.49506	11.697	5.87995	10.5718	9.42564	8.22834	5.1206	9.47411	7.85175	8.59021	7.28725	8.5345	6.89966	5.37608	8.80768	7.57667	7.70874	7.16692	6.32427	8.10171	3.91839	9.24294
ARG1	8.91409	8.78431	8.45368	8.33985	8.4363	9.52826	9.41088	8.19377	8.22593	9.65177	8.98982	7.72588	8.98527	8.271	7.74416	7.10119	7.13648	7.53993	7.67243	6.00988	6.96809	7.22207	7.64746	7.04221	7.12516	8.23936	8.65785	6.73742	7.37764	7.88935	6.95536	8.64602	7.04767	7.3837	8.30424	7.12928	7.72247	7.38629	7.47005	6.62877	7.5691	8.11218	7.30652	7.84862	7.70805	6.9507	7.89966	6.6314	7.76155
ARG2	8.72826	9.4816	9.64422	8.70598	7.84925	8.78463	8.82559	8.77709	8.65069	8.45697	8.71425	8.92748	8.93458	7.63662	8.71562	7.98527	7.83668	9.6359	7.97269	7.52199	8.91678	8.19377	8.79863	8.87652	8.03232	9.6566	9.10617	8.75087	7.32012	8.53644	8.54921	9.55593	9.01374	8.17941	9.1918	8.12412	9.32283	9.04631	8.31243	9.16917	8.15735	8.47492	8.6987	8.75389	9.06366	7.98982	9.1298	8.49145	8.50224
ARNT	7.30104	7.88813	8.10591	6.54628	6.96347	7.16993	5.76208	7.17393	6.89724	7.37417	6.5127	7.4822	6.60348	6.8679	6.20945	6.49442	6.8189	6.71425	7.53528	7.30378	7.93487	6.56407	8.18388	6.29957	6.60615	7.53216	7.71699	6.89603	6.76686	7.2182	7.60066	7.56682	7.09698	8.02237	6.26472	6.55029	7.30561	7.72042	6.75087	7.22882	7.91349	7.60807	6.39968	6.35209	7.02237	8.04385	6.60896	7.51806	7.08534
ASL	8.82464	9.25077	9.75121	9.33271	9.11244	9.37829	9.02873	9.16415	9.17093	9.06609	8.80993	9.11556	9.00927	8.57554	8.65571	8.76022	8.78234	8.70356	9.30652	9.22231	8.51057	9.14924	9.29669	9.37959	8.94574	8.51096	9.34563	8.65714	9.89345	8.41954	9.53664	8.54844	9.46209	8.97671	8.46883	9.47391	8.65928	8.56301	9.51294	9.47168	9.10722	9.19254	9.14949	9.28123	8.96578	9.0561	8.78594	10.7515	9.37808
ASPA	4.52795	4.82731	5.4489	3.84699	5.33735	6.86542	5.04745	4.57046	5.08874	6.66676	6.84046	6.08767	6.14995	8.10434	4.79909	4.77347	3.53107	4.50144	4.18903	3.96162	5.83365	6.26903	5.90231	4.90593	6.95768	5.77821	4.43095	4.57773	3.90497	7.31379	6.337	5.4489	5.70625	4.40327	6.20965	3.55459	5.70736	4.46009	5.44128	5.01837	7.33985	4.62702	4.58015	5.84624	4.80529	4.64559	6.05007	2.75574	5.5738
ASS1	9.91319	9.35601	9.41299	9.72281	10.0126	9.13725	9.63825	8.91528	9.6182	9.17518	9.36851	8.80671	9.51629	8.65428	9.37374	11.8517	10.445	9.91154	10.8742	11.8884	9.48563	10.543	8.77281	9.26092	10.0688	8.32778	12.2189	7.73742	5.82375	12.4941	11.8826	10.1649	11.2831	10.1396	7.62132	7.55075	6.80864	8.8009	8.96751	9.20188	11.0861	9.90509	8.88935	10.2384	8.78005	10.0417	10.2981	12.3701	9.30081
ATF2	9.02181	8.63263	7.36457	9.36304	9.38219	8.90026	9.04248	9.49645	9.38694	8.73708	9.08746	8.3097	8.7046	8.57289	8.66035	9.01681	9.39296	9.27333	8.00562	9.05691	8.85891	9.41891	9.32688	9.0359	8.49105	8.85487	9.23122	8.52552	9.08268	9.84659	8.62278	9.06393	9.14593	8.69453	9.58101	8.63517	8.80478	8.30925	8.23122	8.64097	9.59787	8.12619	9.44543	8.73539	9.04849	9.06286	9.03645	8.23266	8.7252
ATF3	10.7797	11.188	10.4398	10.8895	10.275	11.196	10.7389	9.87958	9.05989	9.9431	10.0265	10.4231	10.4574	10.6303	11.1286	11.2107	12.8975	9.53275	12.0317	11.3542	10.5324	9.28007	10.224	11.1843	9.66445	9.5218	10.5859	9.99435	8.61949	10.6101	11.6298	10.1997	11.4914	10.3208	10.1059	9.11972	9.96477	11.2562	8.51609	10.8098	10.9129	10.6366	11.3977	10.8994	9.55267	9.79928	9.15659	8.88539	9.80025
ATF4	13.5111	13.4226	13.9624	13.3208	13.5294	13.0908	13.2805	13.0417	13.1632	12.7112	13.1539	13.5529	13.1243	12.9471	12.822	13.4571	14.1209	13.2375	13.8198	14.0582	13.6975	14.168	13.1288	13.1622	14.0091	13.2644	13.3092	13.6491	13.6789	13.7911	13.5691	13.9996	13.7374	12.3617	13.5387	13.108	12.9663	13.1877	13.7809	13.8666	13.7544	13.4535	13.4055	13.495	13.5463	13.9249	13.8723	12.8378	12.8872
ATF6	10.1098	7.99322	8.85985	10.1098	10.0471	9.9453	10.4336	7.64097	9.35623	9.58984	8.78202	8.08268	9.66391	9.1533	9.73589	10.4315	9.7127	11.1731	8.42291	8.97327	7.08002	8.53566	10.8186	10.8665	9.00675	9.43212	7.86913	9.28123	6.62688	7.95942	10.6839	7.79507	9.29531	9.27566	6.92006	8.93103	8.37764	9.81378	10.1948	7.14057	9.56586	10.6457	9.22834	9.62095	7.43546	8.23266	6.55612	9.37786	7.49265
ATG5	9.96477	9.94354	9.68387	10.151	10.3151	9.84298	10.2204	10.1497	10.0661	9.65875	10.0768	10.0674	9.82941	9.9901	9.88111	10.4625	10.7372	9.2484	10.0993	10.0875	9.89709	10.9737	9.81025	10.0417	10.2969	9.85284	9.62425	9.99577	9.97154	10.6129	9.65231	10.2408	10.1687	9.87759	10.1599	9.77972	9.96723	9.79377	9.91364	10.0168	10.5622	9.98868	9.61545	10.1923	9.29646	10.0056	9.45265	9.56339	10.0688
ATM	9.4187	9.50561	9.24055	9.69714	9.95347	9.14491	9.34983	9.5265	8.99972	9.1334	9.28748	9.65338	9.83052	8.92689	9.71321	8.31651	9.31764	9.63027	9.08268	9.41891	9.50641	9.54226	9.02154	9.99152	9.53197	9.94163	9.62388	10.0888	10.0362	10.0688	8.08905	9.10905	9.27868	9.59227	9.75439	9.59208	9.77643	9.74399	8.87805	9.6591	9.4818	9.74534	9.57592	9.16767	9.70494	9.16012	9.72247	8.50661	9.4028
ATP13A2	6.12453	5.4614	6.08406	6.26903	6.34713	4.97315	5.28983	5.36387	5.93475	6.30797	6.10035	4.59753	5.52293	7.75822	4.71534	5.90977	8.54187	4.59872	5.1469	5.41684	4.68482	7.24031	5.19731	4.79129	6.67666	6.90087	7.20848	6.27389	7.78136	5.97728	9.44708	5.62	6.10706	10.4553	4.92742	5.45812	5.47184	7.55305	4.35896	4.32769	7.69697	4.61765	5.38474	5.45154	4.6792	9.45204	6.90689	7.97728	4.24717
ATP2A2	11.4757	11.4645	10.6147	11.7503	11.5196	11.6119	11.8005	11.865	11.7777	11.5147	11.9028	11.7022	11.9133	11.643	11.6055	12.4818	12.0276	12.2158	11.0224	12.0154	11.2568	11.7826	11.2715	11.6874	11.327	11.6519	11.7793	11.902	10.9549	11.8781	12.0213	11.4163	11.7944	12.8248	10.9359	10.8345	10.9241	11.5637	11.5083	11.4357	11.2216	11.6452	12.0358	11.1228	11.5488	11.265	11.1529	9.19081	11.2324
ATP5F1A	12.5194	12.6108	11.8057	12.7889	12.8124	12.7469	12.9434	12.7283	12.8805	12.577	12.9769	12.5796	12.9355	12.5464	13.0399	13.1092	13.457	12.6819	14.3783	12.4717	13.4144	14.1511	12.9172	13.3614	13.1861	12.4876	13.1524	12.9445	13.7726	13.8115	13.4959	13.1751	12.7663	13.1966	12.7486	13.5821	12.7877	12.9177	13.7827	13.1411	13.218	12.9814	13.2237	13.859	12.679	13.1712	13.3565	13.224	13.0531
ATP5PD	11.2784	10.9535	11.4934	11.6662	11.1254	11.7026	11.6782	11.2697	11.6266	11.2992	11.444	11.7952	11.1286	11.5108	11.4357	12.392	12.5447	12.0327	13.3645	11.7952	11.543	12.906	12.0338	12.0331	11.7645	11.7245	12.0137	11.7211	12.446	12.1488	12.437	11.9658	12.2018	12.1818	11.5929	12.2037	11.6101	12.0293	12.3312	12.6034	11.6101	12.381	12.1908	11.6961	11.865	12.2049	12.247	13.4822	12.2231
ATR	8.54303	9.15886	8.39703	9.31809	8.86233	8.62022	9.40003	9.78709	8.81922	8.90659	9.54921	8.79051	9.46699	8.926	9.18785	9.51017	9.75622	8.97957	8.84329	9.35579	10.1383	9.38306	9.2211	9.4096	9.43212	9.41975	9.15051	8.62132	9.5744	9.12024	9.1533	9.82209	9.64926	8.77314	9.17443	9.78463	9.71836	9.38241	9.43942	9.76537	9.90989	9.6865	9.32867	9.42438	8.5411	8.48382	9.42143	9.73183	9.31628
ATXN1	10.0458	9.85034	9.24816	9.92362	9.59787	10.3761	9.96	9.87958	10.7624	10.2009	10.5718	10.0634	10.8305	10.3117	10.6303	9.8157	8.71733	8.80961	8.95826	8.91259	9.43858	8.60251	10.1228	10.1033	9.86062	9.69766	10.0265	8.93369	9.45286	9.23769	9.14644	9.98442	8.98043	7.84549	9.30788	9.24816	9.42962	9.16917	9.18735	9.40323	9.69714	9.49566	9.36851	9.05039	7.76951	7.84612	8.77939	8.89754	8.80122
ATXN2	9.36457	9.21675	9.28263	8.10486	9.42564	9.0872	9.00731	8.99492	9.06636	9.72042	8.71973	8.95971	9.49145	8.30195	8.79181	9.2211	9.69331	9.08958	7.12825	8.91797	8.94251	9.09645	8.79116	9.1114	6.40003	8.83605	9.30058	9.60363	9.04876	9.11608	8.4822	9.34296	8.82082	8.51924	9.10852	8.50422	9.0348	8.92392	8.69105	9.00169	9.62863	8.14924	9.73809	9.02763	8.87283	9.25077	9.31129	7.57061	8.35182
ATXN3	7.4187	7.42459	8.51333	7.3837	7.30743	7.50383	7.06178	7.10643	7.13031	7.46189	7.7211	6.98868	6.61456	7.49185	7.25927	5.46761	5.79312	7.62863	5.97545	6.86666	7.69209	6.43646	7.73674	7.46516	6.87774	6.93664	8.03727	6.35103	6.99661	7.53916	7.38024	7.1819	7.89603	7.86975	8.29967	6.78136	7.64674	6.14649	6.38042	7.60733	7.92659	7.54921	7.89482	7.15785	7.9571	7.68089	6.66534	6.51317	7.12825
ATXN8OS	9.5932	10.268	10.3837	9.24365	7.8857	9.09566	9.50422	9.80864	9.15507	9.25692	8.94281	9.86326	8.55305	8.82082	9.03974	5.7137	6.63546	9.05691	7.55919	8.54998	9.41975	7.47168	7.96578	9.13827	8.04494	8.82177	9.00366	7.93369	6.86913	8.37547	7.10957	9.74836	9.27822	7.18488	7.35138	7.67313	8.08693	8.50383	9.46923	8.19328	8.70598	8.34296	8.23554	6.20633	7.97212	7.34784	8.4292	8.85393	8.61139
AURKA	9.41849	9.51629	9.08985	8.65607	8.01402	7.52669	8.50263	7.78202	8.05039	7.93133	8.07628	8.64458	6.61603	8.41447	7.88753	7.71905	7.54998	5.71836	6.83415	6.44361	5.78503	7.25456	8.2588	7.71218	7.02459	6.1641	5.00405	7.69697	5.27277	8.58984	7.67101	5.20828	8.46923	5.3466	9.70321	7.96521	5.22997	8.1375	6.9331	6.1821	4.36107	8.96924	7.83731	5.46858	7.85175	7.00113	4.90833	8.79539	7.45039
AVP	8.20065	6.70598	8.19574	6.14486	5.75729	6.50811	5.48929	5.06048	4.63517	5.22381	8.15381	4.91886	5.17951	4.41819	5.50239	5.02547	6.61471	6.10894	6.93074	5.70984	7.00562	5.41718	5.32481	6.38647	5.57531	8.55228	7.58346	7.12928	7.07361	6.94369	5.55336	6.03826	8.87252	4.87086	8.09117	7.04221	7.31198	5.09887	5.25663	6.48091	7.9571	4.99594	5.52482	5.45121	7.64746	8.37417	7.19771	5.67158	4.9528
B2M	15.9072	15.7455	16.3669	15.4909	15.94	15.4488	15.5504	15.4733	15.3259	15.2802	15.531	15.7875	15.7354	15.2397	15.8922	15.6845	15.4119	15.8765	15.7615	16.1007	15.6322	16.0038	15.5803	16.0255	15.9332	15.7553	15.8324	16.1311	15.4829	15.6609	15.4628	15.832	15.7787	15.5867	16.3735	15.3699	15.2777	16.3574	15.9622	15.5391	16.1748	15.951	15.8262	16.1103	15.6408	16.1349	16.345	16.3452	15.3645
BACE1	6.46891	6.07425	5.74039	5.46923	5.7926	7.69279	7.00675	4.0321	5.85922	6.7046	7.52042	6.18011	6.6879	8.77709	3.90111	5.85699	6.74819	6.26885	6.97613	5.0054	4.38819	5.61206	6.06286	7.72247	5.51475	5.33842	5.97338	5.79207	5.49025	5.48929	5.6792	6.44692	6.06113	6.25644	4.73715	5.46858	5.4353	5.25852	5.73118	5.53978	6.76288	6.4933	5.24717	6.25418	4.16752	6.72247	5.33628	3.53356	5.81173
BACH1	9.07922	9.5155	9.26866	10.5727	10.5765	10.1874	9.40237	8.80284	9.60641	9.94618	9.46189	9.26092	9.68018	9.1644	9.42164	7.99095	9.44419	8.60363	8.34074	10.0728	9.02348	7.83983	9.91468	8.31061	9.06528	9.76736	9.29416	9.85549	9.60881	7.78267	8.14771	8.84298	8.47654	9.46189	8.07468	9.52062	9.22473	8.33047	10.2866	8.65356	9.76487	8.76255	9.16641	8.52669	9.73251	8.62242	8.296	8.35579	8.44626
BACH2	8.3015	8.50661	8.96	7.03342	6.38526	6.27482	8.20945	7.36894	6.35473	7.4814	6.67243	7.66747	7.24698	8.87067	7.76818	8.4475	6.66676	8.42752	7.41785	6.40173	8.17792	8.06555	6.54148	6.65535	5.73173	7.12825	6.86171	7.69975	8.11114	8.25314	8.68615	7.55536	7.72315	8.51452	7.38284	6.71425	7.76553	8.22978	8.47857	7.82655	6.49681	7.01569	7.19771	7.58195	7.4733	8.50144	7.2317	8.56834	6.44079
BAD	8.40344	8.07521	6.83289	8.54805	8.74752	8.3837	7.96982	8.35755	8.07682	8.08428	8.40642	8.60585	8.5988	8.21578	8.41447	8.98128	8.6359	8.94603	8.52435	8.29186	8.36194	7.82528	8.72622	9.37526	8.76222	8.70598	8.50144	8.65249	8.70494	8.81378	9.09724	8.84204	8.87006	8.35447	8.61728	9.23936	8.73098	9.01876	8.76487	8.62534	8.95942	8.43171	9.09698	9.04084	8.86851	9.02625	9.15785	9.46455	9.1334
BAG3	9.34341	8.17193	8.79669	9.11816	9.3217	8.77972	9.11634	8.33851	8.88448	9.05338	8.19623	8.83605	9.328	8.97212	8.89936	8.23026	9.66924	7.60363	8.14517	8.59582	8.3474	7.19771	8.41109	8.16993	7.58946	8.17043	8.49185	7.91588	8.04712	6.98527	8.93015	7.71768	8.37243	8.97642	8.37417	8.4672	7.91827	8.0207	9.61839	7.6886	8.16692	8.86419	7.95187	8.14415	7.79442	7.81057	8.08428	8.31061	7.6388
BAK1	9.13263	8.44584	8.97556	9.6014	9.21383	8.97327	9.39081	9.27496	8.75889	8.98499	9.33002	9.05175	8.91289	8.70736	8.97011	9.26913	7.67666	8.99661	9.66888	8.94574	9.21723	9.90629	8.95652	9.04576	8.26772	8.31152	8.64602	8.49905	8.72076	9.7046	9.93251	9.1644	9.46455	9.41785	8.80961	8.44708	8.59954	9.17418	9.02929	9.43442	8.17143	9.17991	8.83194	9.76371	8.7492	9.76967	9.39746	11.3049	8.85829
BAX	8.14262	6.43596	9.05066	6.93899	7.16591	7.49905	7.2854	7.64674	7.63009	7.40599	7.27426	5.47281	7.17891	7.40344	7.37764	8.29554	8.04603	6.72656	9.27961	8.66888	8.09698	8.33002	7.78725	7.94427	8.75789	7.16088	8.31786	8.01737	8.2724	7.20261	8.13904	7.86171	7.88631	8.33181	8.08481	8.09803	8.27426	8.3394	8.14006	8.30287	6.04439	7.07682	8.04658	7.74349	7.59096	9.05934	8.98356	7.16993	7.58346
BBC3	10.1357	9.67754	10.5236	9.28355	7.18488	5.87283	9.6793	8.75422	8.55957	8.59694	9.00422	9.56872	8.54381	8.95245	9.27286	9.90358	8.96809	8.43379	9.19155	9.78021	9.36654	9.64494	9.43359	9.39189	9.99152	9.87406	9.17318	10.1611	9.88157	9.55421	8.66853	8.56186	8.10905	9.66605	10.1485	9.55382	9.43212	9.70217	9.69453	9.80041	9.68912	9.14006	9.94881	9.59227	9.6319	9.90298	9.60455	9.23242	9.52062
BCHE	5.82069	7.23362	4.86047	6.13196	6.04898	5.44195	6.34376	7.10748	5.47508	6.45828	6.11686	6.44079	6.36615	5.62381	6.69349	5.59634	4.96855	8.37981	7.11478	7.224	5.53325	5.79857	6.09276	6.3918	4.51916	6.74551	6.48913	6.8009	5.92291	5.7666	6.53947	6.88874	10.6221	8.10014	7.8157	5.31433	5.79701	6.61279	7.30925	6.88387	8.94983	7.47573	8.15937	7.55152	5.79129	6.82782	6.98071	3.49313	6.29223
BCL2	10.6165	10.5915	10.4888	10.1357	10.4471	10.2609	10.2992	10.6671	10.8727	10.2432	9.42396	10.4189	10.6555	10.0566	10.7202	9.96564	10.6147	10.0182	9.43275	10.7245	10.137	9.43003	11.0967	8.5812	10.8734	10.242	10.1241	10.5793	10.9009	9.80187	10.196	9.90418	10.4584	10.733	10.6689	11.2562	10.9578	10.9069	9.82766	9.44232	10.4252	9.31877	11.1267	10.0701	10.69	11.0895	11.3977	8.01011	10.599
BCL2A1	7.34518	7.23266	8.09434	7.81826	7.53683	9.11426	8.35006	6.98071	7.33181	9.10276	7.30925	7.12825	7.63081	7.51254	6.86295	6.8505	7.97039	7.06932	7.70598	7.10434	4.78816	6.37034	6.5691	5.73579	7.24317	6.96924	7.20555	7.99831	6.3466	5.74281	5.64155	7.39575	7.65177	6.70044	7.2211	6.53792	7.05745	7.70736	7.39832	7.45779	6.42559	6.76421	6.13011	6.63706	7.86913	7.17393	6.97269	3.71149	6.55888
BCL2L1	9.16742	9.40088	8.56872	9.94837	9.49045	9.67278	10.0444	10.4929	9.27612	9.82225	10.1849	9.3403	9.6248	9.82544	9.90524	10.2058	8.74987	9.01542	10.1523	10.3707	9.00028	10.0741	8.43546	10.8541	9.6471	9.00787	8.95332	9.4187	9.57289	9.87713	9.33226	9.00703	8.47127	10.0782	9.53528	10.9571	10.2703	8.59171	10.021	8.91678	8.37981	10.2312	8.29094	9.38478	9.56033	10.0168	9.7139	8.12153	8.47086
BCL2L11	8.16792	8.39703	7.92659	9.01011	8.26021	8.51412	8.12412	8.92244	8.0634	7.93487	8.60548	8.19967	9.11009	7.78856	8.27053	7.98128	7.94837	9.19648	9.01318	8.53838	8.25644	8.59991	9.02597	7.84987	8.83131	7.64602	8.30058	8.58984	7.27519	8.24508	8.60992	8.09487	8.63081	8.40514	8.07895	6.31216	7.67948	8.32508	9.85767	8.39146	8.95855	7.31832	7.72247	8.43212	6.94603	8.14619	7.31107	7.91409	7.46189
BCL6	8.27752	9.20848	8.97613	8.94632	8.12205	9.43734	9.08773	8.5519	8.1298	9.49965	9.39618	8.50104	9.2329	9.07628	8.10381	7.57516	6.17293	4.95884	8.66605	6.73064	5.16108	8.21965	6.1631	8.0207	7.52982	6.67525	4.88215	7.52435	5.00405	8.6987	4.53605	6.73742	8.66178	7.69349	7.30104	8.06286	7.2854	8.52395	7.69279	9.23026	6.40735	8.34518	7.80413	6.0332	8.25077	6.11458	7.49426	7.50144	7.80025
BCR	9.46618	9.79181	9.81586	10.0526	10.0553	9.60121	9.65338	10.1396	9.43171	9.99435	10.1046	9.47513	9.35821	9.66196	9.60918	9.02597	9.31198	9.42815	9.89163	9.52101	9.24317	9.90584	10.1636	10.275	10.1497	10.7582	9.94354	10.3106	9.91976	9.90433	9.5519	9.77347	9.7848	10.3026	10.3004	9.1876	10.6202	9.4623	10.4676	10.1948	9.81554	9.8645	9.2635	9.87866	9.46679	10.2046	10.6909	9.98868	9.86062
BDKRB2	5.76155	5.72656	9.2293	5.21529	5.35473	4.95373	5.37608	5.6792	7.37504	5.39438	6.92955	5.25323	6.33985	4.63227	7.26209	7.10329	6.91648	7.79051	4.84599	5.76765	7.28355	6.84674	5.69516	7.94427	5.81173	8.2891	6.52576	7.67525	6.32499	6.71973	7.09064	6.92362	6.30506	4.90063	8.38802	4.81404	7.48623	4.63807	7.03672	6.42593	5.69432	7.54226	7.17293	7.44874	7.42459	7.40088	7.90689	4.38819	6.96578
BDNF	7.45697	7.26115	8.25125	6.79312	4.79649	7.33718	5.14282	7.61912	7.59842	6.64962	7.45697	4.23113	4.83137	4.36247	7.16491	6.42861	6.1102	7.98982	6.66534	6.72792	4.46271	5.72301	6.99661	6.28281	4.87283	4.81813	4.74631	7.46516	7.41447	7.32823	6.99887	8.06824	6.90207	6.44659	7.04985	7.30287	7.30834	4.34979	7.01458	6.75489	6.47411	7.41616	6.17153	6.21101	5.34305	7.03342	7.44626	6.79181	7.16189
BECN1	9.93649	9.76388	9.17991	9.86728	10.2095	9.77033	10.0444	10.1267	9.61765	10.2252	10.2264	10.0224	10.0458	10.1611	9.69818	10.2204	9.98299	10.2348	9.79896	9.39682	9.32598	9.57969	9.71442	10.0307	9.43129	9.87283	9.35931	9.85269	9.80413	9.63554	9.88813	9.65033	10.1611	9.91827	9.69244	9.71853	9.36435	9.88509	9.80607	9.62972	9.99718	9.67313	9.25904	9.17592	9.72503	9.78005	9.99294	8.69766	10.0224
BIRC5	9.10957	9.27659	9.40897	8.68159	7.91648	8.66534	8.36457	8.65213	8.31379	8.67384	8.64169	6.54967	6.43363	8.47695	8.08321	8.68545	7.88448	9.43609	8.57932	8.17542	9.30879	8.68264	9.31107	9.20579	8.80961	9.61471	9.49965	8.73505	8.15431	8.84894	9.44646	9.12412	9.54978	8.02237	9.46312	8.97957	8.87958	8.65249	9.01542	10.2192	8.83004	9.05772	9.42962	8.32328	8.43379	9.12412	8.59917	9.66835	8.82909
BLK	9.01597	8.94251	9.2738	8.42626	8.52943	9.0669	7.7807	8.10119	8.41785	8.69	7.90929	8.30652	8.63952	8.32238	7.91109	7.65464	7.18982	7.54689	5.93074	5.56438	8.65785	8.05582	8.92719	8.79474	8.36413	8.89573	8.51609	7.28448	7.7046	8.78529	7.97957	8.18933	9.30675	7.45121	8.32148	8.51333	6.19889	8.76587	5.31107	8.93044	8.39618	7.94661	6.28799	8.61728	9.47391	7.47978	8.06663	5.94111	8.09961
BLOC1S1	9.65069	9.62845	10.3095	9.52611	9.9409	10.421	10.1124	9.98868	9.58628	9.7445	10.1241	10.1085	9.63717	9.86186	9.38414	9.74635	10.2336	9.92362	10.4998	9.24317	9.93369	9.95884	9.10119	10.584	10.1085	9.64512	10.3805	10.3945	9.88966	10.0098	10.3837	9.68229	9.62169	9.49085	9.29393	10.275	10.2586	10.3432	9.52493	9.90207	8.96895	10.0914	10.1293	9.55995	9.69244	10.5028	9.97298	10.8704	10.1911
BLVRB	9.39896	7.20359	10.1599	10.0348	9.36151	11.412	10.0634	9.20286	10.9901	10.9144	9.94764	9.18884	10.9344	11.9926	8.50898	9.33584	8.78333	9.34163	9.52787	8.87744	8.20457	9.15381	8.39832	10.6147	8.29554	8.91916	9.56929	9.08375	7.51728	7.83542	9.97441	7.6837	9.66356	10.1306	9.53722	9.05718	8.8558	11.03	8.17093	9.36326	8.46066	8.98556	9.43338	8.83004	9.17143	11.1144	9.70598	9.51885	8.33673
BMP2	6.21529	5.12391	5.55643	4.95233	6.97154	7.04549	7.30925	6.62717	6.6837	7.07468	6.98641	6.93782	6.84423	6.33593	6.41007	3.61589	4.17712	7.76487	3.69822	4.82273	5.29939	4.05485	8.49945	5.42122	3.40735	4.23113	5.36492	6.55643	6.83794	4.7301	4.53169	7.17792	7.01235	5.48575	5.11853	4.34979	5.84775	4.47184	4.71699	7.13031	5.15015	5.9697	5.848	5.59604	6.61765	6.3651	4.97545	4.81506	4.97728
BMP4	5.05615	5.43263	5.49985	5.25172	5.10936	4.87135	4.9905	4.92695	4.82528	4.80839	4.54164	5.15664	4.51854	4.23802	4.70099	5.29572	4.46597	7.14057	7.75956	4.53854	5.8009	6.1914	5.19889	5.19377	5.33378	7.17193	5.23151	4.83996	8.10957	5.10476	6.18864	5.54164	6.15906	3.66107	6.5089	4.8885	5.32805	7.03232	5.18309	5.19574	4.774	4.852	5.82807	6.4358	5.76633	4.09845	5.16993	4.44361	5.80632
BMP6	11.0307	10.9737	10.4378	11.5953	11.8661	11.1706	11.0681	11.1586	11.1497	10.6644	11.1818	11.5901	11.0526	10.8146	12.0244	10.4696	11.3531	10.2264	11.2009	12.1306	12.2816	12.1494	12.6319	10.4083	11.948	12.7063	11.1898	11.3371	11.9248	11.4393	11.5953	11.1567	11.8746	10.2981	11.3151	12.1715	12.8053	11.2318	11.0761	10.1799	12.1755	10.6839	12.3126	12.7196	10.6627	11.2848	12.6928	9.5544	10.9114
BRCA1	8.94251	9.18958	9.23362	7.85798	7.81442	8.2465	7.57743	8.18537	7.49985	8.54342	7.99379	8.71733	7.18388	8.32103	7.20653	8.10643	4.49249	7.12412	6.09318	5.73118	7.14466	4.30743	7.77479	8.42164	5.44394	8.28355	7.54844	8.62352	7.5306	8.35447	7.10224	6.31705	7.99492	7.853	7.05528	7.74349	7.69279	8.12309	8.38457	6.15866	8.38802	8.36807	7.6453	8.80864	8.05039	5.01792	6.60703	8.05961	8.3097
BRCA2	7.82845	7.39318	7.51806	7.24603	7.65105	7.30012	6.53823	7.26021	7.58646	7.42291	6.94017	7.74819	7.49506	7.6858	8.15532	6.59753	5.58796	7.85112	6.55059	7.30652	7.92006	5.81352	7.80155	8.26538	6.70044	7.46597	7.29094	7.46923	7.43962	7.21529	6.62673	7.12825	7.40599	7.08852	7.48301	6.9507	7.11998	7.40514	6.79701	7.71149	7.63081	6.91648	7.64674	7.40429	7.33985	7.01792	7.6844	7.09064	6.96578
BRF2	10.1396	10.242	10.236	9.70546	9.34873	10.0848	9.3271	9.85393	9.2131	9.45574	9.49025	9.55919	9.35293	9.19451	9.16214	10.058	9.34718	10.1972	9.42185	8.66249	9.74702	9.61581	9.77231	10.0634	9.57497	9.61066	10.1254	9.17991	9.20359	9.69558	9.82448	10.0901	10.3399	8.68089	9.69975	9.3696	10.1599	9.08348	10.0993	10.3465	10.2633	9.50422	10.207	9.93221	10.2033	9.41384	9.38629	8.77248	10.058
BSG	10.7091	10.6475	9.73386	10.1972	10.0498	10.1997	10.1812	10.4062	10.4727	10.1523	10.268	10.4009	9.99435	10.0498	10.4998	10.8865	10.941	10.1911	13.1499	11.0279	11.6931	12.5214	11.1929	11.4152	11.1935	11.0231	9.96159	10.4949	10.8025	12.255	12.6427	10.9226	11.9546	10.6804	10.3955	11.098	10.3454	10.6987	10.774	11.2186	10.6751	11.2021	11.7936	10.5127	10.7398	11.2802	10.7432	11.7099	11.0272
BTD	8.77577	8.66888	9.16591	8.85487	9.13776	9.1352	9.36413	8.94046	9.00591	8.64277	9.13186	9.09355	9.25219	8.33316	8.97957	9.30652	8.52003	9.604	10.8549	9.80784	9.88264	11.5929	9.60918	10.4284	9.67066	9.14491	8.6749	10.4157	9.57497	10.2046	9.21091	10.5088	9.93634	9.25219	9.70061	10.0265	8.5611	9.38435	10.1824	9.75622	9.78185	9.19869	7.79636	9.73302	8.95099	9.42375	10.7838	10.0042	9.14695
C1QBP	8.75355	8.75856	6.08513	10.3891	9.69453	9.41236	9.50997	9.79279	9.66213	9.88203	10.0901	9.50144	9.06447	9.83352	9.28563	9.1581	10.5517	10.7789	10.1874	9.37482	10.3061	10.6733	10.3399	11.0042	9.13725	9.83131	10.6312	8.90989	9.98726	10.6257	11.543	11.5962	11.4242	11.2101	9.82972	9.71613	9.92318	8.848	10.5613	11.5172	9.44066	9.54901	10.3253	10.0265	10.021	10.93	9.72298	10.7117	11.395
C3	6.63561	5.58015	7.9331	7.44708	7.06501	7.55075	6.82655	6.64068	7.03892	6.85798	6.3087	5.89627	4.44029	6.59335	6.1235	4.96116	4.90111	6.82528	4.93026	5.62439	5.24222	5.19259	6.96347	5.26341	5.58586	6.66107	5.87184	6.52685	4.21257	4.65992	5.17712	7.71973	5.59515	7.10119	5.81686	5.85549	5.11894	6.44956	4.1127	5.80839	6.48333	5.89724	5.29976	6.0676	5.41447	6.61043	5.55582	6.33593	7.04439
C5	7.42962	8.07842	7.79246	6.67101	6.40684	7.97384	5.4266	7.3906	7.50541	7.16189	6.62132	7.4363	7.70321	6.93192	7.87467	6.16972	7.57969	7.78463	7.13031	8.23697	7.59096	5.13504	6.82782	8.24317	5.67582	7.67596	8.03177	6.66959	7.01569	7.01123	8.05907	8.06717	7.64674	6.35509	7.95303	7.53372	8.09803	5.73064	7.64818	6.6401	8.19574	7.33896	7.61618	8.15482	5.96509	6.14078	7.68299	6.61353	7.77939
C5AR1	7.79766	7.49346	8.1179	8.88325	8.1153	10.2621	10.1472	9.23554	9.35271	10.3945	8.65893	7.79831	10.1586	10.0403	7.42878	6.38215	6.15218	6.61073	7.32463	5.70155	6.58301	3.16816	6.8009	6.37365	6.14364	6.62717	5.94017	4.08831	5.85499	5.93546	4.1235	4.40327	4.10685	7.23554	7.19377	6.58736	7.33539	8.29232	6.73064	6.52873	6.4843	8.69453	6.4358	6.22458	6.3875	7.41193	3.27471	4.35685	6.98185
CACNA1A	8.38716	9.15558	8.84643	7.45779	8.09434	8.45121	7.87836	8.14771	7.81378	7.69	8.27984	8.55113	8.27612	8.21723	8.16189	7.85674	8.03067	9.09882	8.11842	8.15127	8.7662	7.56758	8.90238	8.70943	8.39917	9.10486	8.36238	8.64205	7.13545	8.14924	8.19673	8.71356	8.30652	7.73742	8.51057	8.43296	8.62571	8.93487	8.41785	8.50383	8.46801	8.46066	8.46516	8.51215	8.70736	8.03892	7.49985	8.18537	8.49825
CACNA1C	7.74147	6.86542	8.82941	5.05485	5.10182	6.05311	5.44328	4.59335	6.61162	4.91839	4.26303	8.2503	5.63227	4.84197	6.80864	6.03034	6.09529	8.30925	4.91934	8.17143	6.28614	6.76155	7.14771	7.96924	5.64962	6.59529	5.55428	8.04821	4.88557	5.68622	5.01257	6.4271	5.84122	6.35738	7.48945	4.59335	5.30961	7.09698	4.81301	6.75087	5.72982	6.16189	6.59932	5.9939	5.67129	5.34589	7.45039	4.08576	5.17552
CACNA1S	7.55766	6.63923	9.21675	7.56605	6.42072	5.64616	6.42173	5.26003	7.09908	5.63807	6.48575	5.765	6.37069	5.71754	6.53807	6.08619	5.13258	6.18507	5.42593	7.77281	5.23381	7.71356	5.39369	6.96694	6.07852	6.1914	6.10014	8.50224	4.38405	6.15198	6.35191	6.50224	5.83567	7.09592	8.10276	5.19928	5.89458	8.23074	5.74578	6.21742	7.04221	5.87061	7.91109	6.62556	6.56148	6.19239	6.59156	6.6907	6.55612
CACNA2D1	5.75462	6.41414	6.4851	6.15117	6.13299	6.08704	6.77083	7.62425	7.20359	6.15421	6.73335	4.60644	6.595	6.56438	7.75087	6.40752	5.22997	8.00899	6.27482	6.92244	8.15987	3.53107	6.97842	7.39746	6.92006	8.24174	7.57667	7.33718	5.76447	6.57077	7	8.61361	6.7761	6.38284	7.6858	7.51017	7.26115	5.78398	5.53076	7.55766	7.96809	5.42828	7.90749	6.49713	7.45121	4.64212	4.37086	5.73715	7.29646
CACNB4	5.39609	6.18468	7.69697	6.75889	6.55228	7.15279	5.25965	7.45286	7.11998	4.51475	5.36877	5.46369	5.12639	5.18745	5.71452	5.26978	5.25285	5.60881	4.69599	6.19338	6.04745	4.5552	5.90304	7.8586	4.36247	6.07553	7.04876	6.24146	7.00675	5.8716	4.55888	6.73064	6.53667	5.23074	5.8748	4.99548	7.6532	4.50144	7.26679	5.79181	5.95443	5.4545	5.41312	6.45302	5.96602	7.72724	7.10748	4.41481	4.82883
CALB1	7.20457	6.85798	6.54024	5.68229	1.74459	7.02237	5.93499	6.24945	5.68622	5.55029	6.61265	6.732	5.9479	6.12143	5.86196	6.11312	5.70819	6.77215	5.76553	6.5452	6.85798	6.80349	7.21043	7.52278	5.46858	6.46989	6.95187	7.17393	6.3512	7.1334	5.849	7.47086	7.24317	4.71205	6.88874	6.49522	6.38785	6.92955	6.69905	7.00899	6.99548	6.50668	7.38974	6.35913	5.96023	6.17153	6.6893	7.28355	6.9472
CALB2	8.81025	9.30195	9.62388	8.51688	8.75556	6.824	8.64024	8.45368	8.25408	7.87652	7.28077	8.5519	7.25456	7.96347	7.90509	8.04385	7.44874	8.75989	7.83794	7.85922	8.66498	8.55382	9.23218	8.88448	7.96	8.51846	8.16742	8.19918	6.8802	8.73809	7.99661	8.61692	8.94222	7.45039	5.98254	7.71562	7.95884	8.28817	8.77413	8.20506	9.26959	7.70736	7.979	9.20408	8.633	7.88142	7.64674	8.32103	8.36413
CALCA	6.28873	6.46744	8.52982	6.64039	7.33628	7.47735	7.74079	7.70667	7.01346	8.05474	7.27519	7.78529	6.90087	6.63532	6.94017	4.24565	6.49474	6.73471	4.8212	6.61868	9.28563	7.66605	7.95245	7.2854	6.18706	8.01792	7.09698	7.57061	6.50319	5.95	7.49905	7.6893	6.8392	6.74953	8.26397	7.09487	7.99209	7.83162	6.31179	6.19653	7.00562	7.62132	7.93723	8.11686	8.15684	6.05159	5.64587	7.83731	7.81314
CALM1	8.14568	9.27612	7.73674	8.83637	9.19648	9.39746	8.4508	9.73081	8.68299	9.34518	9.0268	9.44501	8.68825	8.5216	8.97241	7.34074	7.56148	8.55113	7.79116	5.60555	8.1982	5.78764	9.10722	7.01235	8.17742	6.19613	6.62073	7.2891	8.88844	8.61728	8.70908	9.36304	7.35931	7.93664	9.35447	9.47147	8.42038	9.25385	8.65284	7.67172	8.58308	8.26209	8.52943	9.88692	8.92926	8.77742	8.50462	7.01235	9.09987
CALM2	13.2774	12.6631	12.6777	13.0933	13.0413	13.3326	13.1016	12.8386	13.253	13.8704	13.0622	12.8734	13.8328	14.232	13.2612	13.9158	14.0744	12.8154	13.6062	13.9691	12.8719	13.435	12.7217	12.9924	13.7083	13.6531	13.6163	13.3446	13.7269	12.9549	14.0122	13.3701	13.3613	14.2435	13.4142	13.1665	13.3225	14.1614	13.0683	13.3376	13.1788	13.1415	14.0159	13.5668	12.9724	13.6198	13.7696	14.5564	13.451
CALR	12.2009	12.3742	12.599	12.6259	12.741	12.1351	12.174	12.0597	12.4325	11.8619	13.0093	12.0671	12.0481	11.7645	12.2414	12.8299	11.9651	13.2217	12.3515	12.5833	12.0189	12.4011	12.5531	12.0172	12.2128	13.0656	13.037	12.4976	11.7013	12.8122	12.1784	12.3644	12.7307	12.617	12.2741	11.7296	11.7723	12.6808	12.55	12.4969	12.2321	12.031	11.9787	12.1883	12.8019	12.4546	12.5746	11.8238	12.1351
CAMK2G	9.08428	8.77248	9.93015	8.75422	8.52748	8.3637	8.97097	8.80574	8.87375	8.51254	8.41701	9.32598	9.05012	8.02735	8.86481	8.13802	8.58082	8.87283	8.39232	8.33047	9.0607	8.20065	9.09302	9.11634	8.03892	9.08295	9.10512	9.2854	8.37156	8.73944	9.04303	9.05664	9.06178	8.60955	8.44667	8.65607	8.8141	8.53955	8.87989	9.02126	9.15456	8.96982	9.19451	9.15456	9.00534	8.84674	9.07601	8.74517	9.00169
CAMK4	5.95187	7.61324	8.09381	7.55766	6.67807	7.13955	5.51948	7.52042	7.29646	6.23534	7.07468	5.49281	7.0433	7.19967	7.6858	7.04439	6.19338	8.02459	7.57894	5.79831	6.95652	4.24031	8.29186	8.42249	6.99322	8.1375	7.25739	7.60437	6.1914	7.26491	6.84549	8.13186	7.30012	6.91767	5.75061	6.51412	7.2182	5.92505	7.35226	8.13955	7.02237	6.61353	9.06878	7.45368	7.42459	8.10014	7.88448	7.35579	6.24203
CAMKK2	10.4838	9.42668	10.4073	10.4231	10.1997	10.1059	10.4543	10.4969	10.1124	10.5362	9.67684	9.90839	10.3641	10.2467	9.86217	9.07922	9.42878	10.2515	8.7445	9.23122	11.3636	10.2819	10.6165	10.7211	9.7065	9.57686	10.585	10.2167	10.6046	10.2691	10.7507	10.4051	9.89118	10.6618	9.85534	9.88493	10.3399	10.1241	10.9054	9.61195	9.79507	10.0348	10.796	9.46842	10.6083	11.2877	10.6883	9.95303	11.5177
CAMP	7.16792	8.70943	6.79051	10.4481	9.5672	11.6216	10.5727	9.36785	9.0607	11.9136	9.69384	9.76321	9.5812	9.88142	8.65249	5.99186	6.00652	6.49777	7.02237	6.39763	6.07125	5.78738	7.15886	6.34518	6.01167	6.96578	6.0751	7.03342	5.13873	6.47102	6.08491	6.3572	6.85175	5.74201	6.87897	6.2077	6.60822	8.66853	6.4872	6.59081	7.07682	6.5509	6.79181	6.59006	7.70598	5.84323	6.70874	6.89482	9.89527
CANX	12.9874	13.3339	12.656	12.9643	13.3915	12.7869	12.9542	13.1702	13.2506	12.6048	13.3989	13.154	13.3666	13.2893	13.5187	13.0086	13.1181	13.7261	13.3361	13.7404	13.4773	13.9765	13.5579	13.5477	13.3288	13.5355	13.0797	13.3079	13.678	13.1497	13.0913	13.8015	13.6185	13.8725	13.6715	13.576	13.276	13.8656	13.578	13.6169	13.0566	13.2052	12.9717	13.7216	13.476	13.5349	13.9432	12.906	12.775
CAPN2	12.3055	11.9542	11.6344	11.656	12.1818	11.7645	12.0485	12.1614	12.0498	12.0587	11.8891	12.1206	12.0454	11.4003	12.2633	12.9912	13.0686	12.6755	12.0035	13.4682	12.7578	11.4584	11.4035	11.7048	11.7566	12.6078	12.7616	12.3306	13.2691	12.3421	13.1547	12.1567	13.0459	11.4564	12.3323	10.9031	11.3712	12.6059	12.4717	11.8368	10.7482	11.9031	11.7674	12.4914	11.7385	13.3537	12.7097	12.9792	11.1478
CAPN3	9.07173	9.28563	9.00619	8.33405	9.01151	8.86542	8.65678	8.95187	8.55651	8.86078	8.53138	9.47634	8.72315	8.42459	9.01876	7.32733	8.23026	9.00787	8.52199	8.49825	8.76553	8.36019	9.08162	8.94251	8.24127	8.87897	9.11087	8.96607	8.7662	8.57667	8.62388	8.64422	8.99605	8.23458	8.35579	8.36632	9.26092	8.82909	8.34563	8.85767	8.9847	9.50263	8.27473	8.79084	8.91916	8.73505	9.14185	5.56194	9.34319
CARS2	9.41638	10.1737	9.32867	9.68089	9.3996	9.67631	9.451	9.7199	9.12335	9.40152	8.90539	9.14848	9.05393	9.17567	9.14848	8.70494	9.67172	7.89905	8.58646	8.83384	9.36545	8.36851	9.1205	8.69035	9.06097	8.79116	9.01903	8.87067	9.60955	6.41092	9.06501	9.11868	8.85798	8.4623	9.01039	8.55919	8.81922	8.97785	8.94369	8.24935	9.07227	9.53605	9.01542	9.01262	8.88874	8.837	9.05907	9.64332	9.46536
CASP1	10.2046	10.236	9.20726	9.95609	10.23	10.7591	10.4083	9.97441	10.7499	10.6909	10.1737	10.268	10.2969	11.3799	9.98157	12.0234	9.90328	10.5333	11.021	9.76122	10.8842	9.3637	10.2228	11.4486	11.3907	10.9498	9.8321	10.6777	10.927	9.88188	10.0348	11.0133	10.4105	9.58628	11.4742	10.4798	10.888	10.7074	10.6742	11.6926	10.6812	10.1911	9.19353	9.76885	11.3432	10.1898	10.7474	10.8533	9.73927
CASP2	8.78202	8.47371	8.38198	7.69697	8.37374	7.61324	8.21868	8.4292	7.6489	7.99774	7.93664	8.16591	8.15886	7.32373	7.86171	7.54458	7.67878	8.62095	8.04876	7.77149	8.74719	7.74551	8.40173	8.48623	8.22159	8.25361	8.7879	8.47735	7.45039	7.97327	8.05528	8.43045	8.3336	7.43879	8.77314	8.35491	8.64782	7.62863	7.71836	8.6319	8.35931	8.83542	8.95623	8.76454	8.8351	7.59842	8.50224	8.0129	8.12825
CASP3	9.81442	10.421	9.6756	9.84956	10.0498	9.52297	9.72588	10.0112	10.0389	9.78986	10.1254	9.86341	10.545	9.35821	9.82623	10.4346	10.2515	10.1228	9.84753	10.0715	9.79766	9.74029	9.43588	9.84408	9.91573	10.0755	10.043	9.74803	10.3476	9.29554	9.63681	10.0307	9.40918	9.08295	9.38694	9.85658	9.43942	10.021	9.78283	10.014	10.1861	9.53469	9.7487	9.86295	9.73657	9.25951	9.77281	10.0126	9.06016
CASP4	9.41616	9.18239	9.84376	9.0634	9.08773	8.36807	9.51688	8.6994	8.84768	8.71459	8.65607	9.31899	8.85736	8.47411	9.4132	9.01123	8.68825	7.04002	9.26749	9.18066	9.95143	9.44045	9.60881	9.12928	8.87191	9.8989	8.69035	9.886	9.88295	8.87774	9.0493	10.2527	9.30743	9.2329	9.88417	9.25998	9.38651	8.31016	9.26468	9.77231	9.87175	9.1316	7.88142	9.07842	8.94603	9.56148	10.2479	9.57422	9.03535
CASP7	8.27798	8.83099	8.33539	8.38154	8.63009	8.77083	9.27519	9.08162	9.11087	9.1871	9.08454	8.58721	8.87406	8.66818	8.87652	9.52219	8.79149	8.90569	8.35711	8.49745	8.51885	8.26491	8.23984	8.87866	8.23026	8.43254	8.82432	8.69035	8.49145	8.84329	8.6268	8.35403	8.95594	7.53993	8.57818	8.57099	8.49225	8.73573	7.76354	8.50779	9.18785	8.80478	7.82909	8.32418	8.78103	8.32328	8.83415	8.11114	7.84235
CASP8	8.13391	8.91678	8.49586	8.7286	8.93133	8.47371	8.68194	9.17118	8.81089	9.34452	8.37069	8.05311	8.72007	9.12257	9.39103	8.87098	8.67066	8.3966	8.49506	8.41151	9.10381	8.47573	8.17542	8.17742	7.80542	8.49466	9.27426	8.47533	8.74719	8.81762	8.55766	8.25219	8.57099	7.90809	8.97499	9.14898	9.01625	8.05799	8.16491	8.61287	9.11816	8.75221	7.59171	8.18488	8.4208	8.04439	9.01848	7.88387	8.69453
CASP9	10.2515	10.3049	10.7004	9.91722	9.89285	9.80332	9.71716	10.2597	9.94325	9.83242	10.0375	9.97871	9.71201	9.54709	9.94734	9.13802	8.7286	10.2204	8.97269	9.67578	10.2384	9.5588	10.332	10.4798	9.74298	10.1472	10.2082	9.9362	9.06447	9.6237	10.3815	10.1624	10.218	9.61563	10.3718	9.66764	10.0498	9.84486	9.8458	10.2058	9.76636	9.62826	10.1812	10.4747	10.1202	9.31764	9.67754	9.41024	10.1434
CASQ2	6.0955	6.38163	7.27053	4.97361	6.1373	5.01569	6.23477	6.12288	5.9644	6.05463	6.23343	8.3936	4.6865	5.9535	5.24489	4.62293	7.34873	6.56818	6.47654	6.41295	6.54628	6.71562	6.47411	6.30943	5.48607	6.53263	5.51412	6.393	4.66846	5.58586	5.86146	5.93499	7.24982	3.83693	5.88191	4.72192	6.23573	4.87873	5.89118	6.10915	8.28956	5.64616	8.31152	6.99209	6.06199	5.1811	7.53605	4.94813	6.10434
CAT	11.5967	10.6996	10.0293	11.5122	11.3961	12.1592	11.4231	11.1904	11.6457	12.5495	11.4949	11.0974	11.8198	12.6348	10.8226	10.4747	10.6636	10.599	10.3652	10.0444	9.98726	10.7682	9.42899	10.668	10.7271	11.5093	10.6511	9.72024	11.4471	8.69244	10.6384	11.224	10.5803	12.7364	11.1196	10.8556	10.8941	11.0967	9.8125	10.9643	9.27333	10.611	10.0498	9.80848	10.4727	11.8956	10.021	9.2738	10.4828
CAV1	10.5755	11.2088	9.78447	10.4543	10.8281	10.0741	10.5878	10.567	10.42	10.5137	10.9388	10.5632	9.88493	9.55536	10.8463	9.29117	10.9708	10.5372	11.4732	9.72537	11.6046	11.5713	11.4868	12.2321	10.5088	9.50839	11.3896	10.8727	10.5498	13.2258	11.0587	9.91976	9.83352	10.2842	9.85565	11.6022	10.4157	9.57667	11.6106	10.8642	12.101	10.7364	11.1954	11.3554	5.85	11.8134	10.8673	9.76155	8.72383
CAV3	8.11374	8.63807	10.4868	6.62029	7.66959	6.75221	7.70044	7.66888	6.47946	8.78594	6.83036	8.82623	9.13622	5.9991	6.59291	9.25503	8.41193	7.57365	7.24508	9.70009	8.78038	8.58984	8.23266	7.27798	6.1823	8.12309	8.90268	7.97728	8.46964	9.87067	5.34127	9.02514	7.63517	8.52435	6.60303	6.24108	7.05311	6.26885	8.24698	7.34074	9.88539	6.78136	8.57327	8.72315	8.20457	8.67842	8.44004	6.66534	6.74551
CCK	4.74524	5.15623	6.3156	4.59753	4.29939	4.78503	5.84021	5.42257	5.69738	5.22997	5.02547	5.44394	3.76553	4.14405	4.49633	5.75248	4.488	4.89772	2.80488	3.62527	5.21801	5.19653	4.56682	5.57833	5.67694	6.3311	4.97728	4.25701	3.62761	4.33199	6.70044	6.02989	5.57592	3.79597	4.33414	4.41954	5.81352	5.79103	7.02015	4.68482	4.92267	4.96578	5.03914	5.86592	4.96671	3.67694	4.98459	3.98185	5.54257
CCL11	7.68159	7.38629	6.88753	6.71836	7.98413	7.38543	7.29278	7.65464	7.17792	4.69153	7.5157	7.73335	6.05615	6.96694	8.28031	7.30195	4.63517	7.50779	6.17453	4.58976	8.15785	7.10538	7.71287	8.57024	7.18388	7.46271	5.32301	8.05691	5.74712	7.58946	7.10852	6.02104	7.48704	4.38059	5.82094	6.38128	6.8505	6.83542	6.732	7.24982	7.94369	7.27798	8.46312	6.42576	8.04658	5.0009	7.07146	4.84248	7.03232
CCL2	6.32121	5.32697	5.66505	5.22997	6.64386	8.83415	6.4446	6.99887	7.29002	9.12464	5.65306	7.04658	5.39472	9.9211	4.8475	3.77821	4.16108	5.54164	4.51854	3.32769	5.74712	3.6792	4.67976	5.74362	3.33485	5.74497	4.93168	5.46663	3.58616	4.48478	5.26866	5.44062	5.67016	3.88166	4.44626	5.1914	4.78712	7.89542	6.8716	4.99955	4.02945	4.82069	4.23955	4.7666	6.09402	4.72574	4.39643	5.20203	5.75007
CCL4	8.81218	6.70183	6.5256	8.95826	8.26538	10.7457	7.79961	6.76288	10.4284	9.77116	7.57592	8.25361	9.54303	10.6795	5.88826	8.42249	7.32553	8.28771	7.02569	5.19692	9.52356	5.55674	6.0917	6.04614	5.68201	11.7043	6.20848	5.98208	5.28466	7.73742	12.9586	9.22954	9.58871	8.56148	6.31252	5.24945	9.86728	9.37591	8.32328	10.032	5.22535	7.10538	6.36387	8.73234	12.9828	10.1972	5.60733	8.40939	8.04712
CCL5	8.61545	7.82909	8.82305	7.69488	8.75188	8.85829	7.25077	7.70874	7.14771	7.66035	7.85611	8.29094	7.66888	7.80413	8.27938	7.6872	7.25361	8.08375	7.71768	8.03672	7.47086	7.05745	7.65821	7.48784	6.80735	7.893	7.9331	8.89573	6.62629	4.58796	7.69279	7.61397	8.07842	6.94953	8.51057	7.66676	7.73471	8.13597	7.32103	7.10957	7.04658	7.71149	7.88996	7.95826	6.96463	8.18834	6.1983	6.83289	7.84862
CCN2	8.60992	9.5308	7.97039	8.82464	8.981	8.54458	6.79312	6.69766	7.75756	8.47086	9.24579	7.46516	7.67101	7.49586	7.80993	5.40224	7.64313	4.69042	10.0168	4.55888	8.54496	9.13725	7.0917	2.42519	7.8716	9.56872	7.42122	8.64024	6.29811	9.49506	3.88557	8.37981	9.39981	2.54745	7.93899	7.30378	4.28762	7.84737	8.96751	9.07655	9.21432	8.63916	6.05615	10.9248	8.32057	3.80012	4.50016	4.34767	10.8811
CCNA2	8.66747	9.48905	6.76951	8.10066	7.57061	8.40472	8.53333	8.43338	8.29462	8.70183	8.43379	8.43171	8.33673	9.03342	8.08002	8.42501	5.04789	7.66747	5.76049	5.33485	6.58901	8.26819	7.95245	8.95942	8.65964	7.01235	8.33584	7.94251	7.19967	8.00787	7.77215	7.42794	9.12335	4.70044	7.23554	5.78031	7.88203	8.41278	8.06447	7.92006	8.4818	8.07307	8.60992	7.84109	8.35447	7.74886	7.02237	8.79084	8.06232
CCNB1	7.15178	8.13186	7.57137	7.22786	7.24031	8.14466	7.59694	7.63735	7.38543	7.6837	7.67737	7.06717	6.91049	8.11322	8.30104	8.61508	7.3156	8.33584	7.57061	7.52042	8.60288	8.37417	8.38414	7.36107	8.51333	8.2211	8.45162	7.73268	7.45697	8.89178	8.75522	8.17842	8.21091	7.3966	8.64061	9.07628	7.92481	8.15127	7.79377	8.92867	8.23697	8.43588	8.91019	8.50064	8.604	7.72656	7.83036	11.4783	8.36763
CCND1	8.17692	6.33896	11.3163	4.97865	5.17353	4.89191	5.17353	7.19476	6.78267	7.41785	8.09803	7.57061	6.7211	7.40769	7.92362	5.80581	6.96116	6.57334	6.86171	9.87437	8.6359	7.90569	13.3784	5.24527	8.58383	9.55325	5.71425	7.7807	9.06555	4.98459	6.82273	8.85487	5.2114	8.60733	8.64241	9.42291	9.51846	7.18982	8.61066	9.7866	12.3636	6.71836	12.8156	8.23314	5.1643	7.46352	8.96261	8.07842	12.0505
CCNF	7.29186	6.87283	7.02459	6.82528	5.77768	5.58646	7.18488	5.83491	5.66078	5.10852	5.90737	6.07959	5.54998	7.72178	5.96023	5.72274	6.04745	8.16239	6.9331	6.88387	6.22824	7.69488	5.85375	6.00225	6.94017	6.88874	6.40531	6.78529	6.32805	7.96347	5.78346	6.38059	5.64097	6.52654	7.08428	6.93782	6.22786	5.76713	7.62936	6.34891	6.82655	6.20516	6.21062	7.08534	7.50938	7.19476	7.19377	8.74147	5.88484
CCR5	6.76553	6.96463	6.46025	7.33181	6.5659	6.85798	6.55597	7.17692	6.83668	6.88753	8.07735	7.03342	6.80993	8.12567	6.71287	5.48123	5.50462	6.66107	5.79675	6.46336	6.60155	6.17871	6.59515	6.7211	7.53138	9.94486	6.76553	7.10119	5.1152	6.14343	5.92148	7.00338	9.42689	5.94813	6.92244	11.7715	6.50954	6.83036	11.3934	6.97384	6.51333	5.81044	6.55643	7.24031	6.50732	7.29554	9.59488	6.0555	6.31524
CCR6	3.68706	7.01123	6.92362	6.20633	6.0691	6.31125	5.81686	5.61147	6.10936	5.4545	4.76075	3.30451	4.10266	5.33557	3.40735	4.02503	4.61117	5.37643	6.56955	4.08831	3.69153	4.04177	6.76022	6.10308	5.79338	5.19101	6.40633	6.39215	5.40701	6.06264	5.42156	6.28485	6.88996	5.61824	6.17752	3.58135	4.06695	7.38543	5.47638	5.99842	5.97246	6.88509	6.73877	6.30706	6.31216	3.99367	3.22527	5.28392	6.18051
CCR7	7.52121	7.96521	7.09381	8.28077	4.916	8.1814	6.77742	7.60363	7.30195	8.28309	7.28448	6.90448	7.50064	7.21626	7.95128	5.87135	4.51791	7.96116	6.90448	7.33807	7.54303	6.63096	7.39746	8.26397	3.59813	8.13597	7.82591	7.80478	6.70321	7.89724	7.01681	7.50621	8.13545	4.54659	7.22304	7.35491	7.92778	7.59991	7.40854	5.6014	7.77873	6.93546	7.95245	8.04549	11.2402	7.00675	7.17592	7.31379	8.33851
CCS	9.43817	9.62498	9.66231	9.96867	9.72127	9.4731	9.67525	9.36916	9.87897	9.27589	9.78758	9.39339	9.44294	8.90509	9.30902	8.99039	8.93723	8.39489	9.12593	7.42543	8.79377	8.54574	9.12851	9.01262	8.75889	9.16491	8.33807	9.23769	9.74651	9.43484	9.63608	6.25475	8.45615	9.21116	9.22448	9.44108	9.42899	8.5672	8.70044	9.36238	8.9334	9.37895	9.36435	9.27961	9.45327	7.63445	8.49825	8.55152	8.68405
CD28	8.08428	7.57667	8.2724	7.74483	6.80219	9.01792	8.1467	8.08162	8.51964	7.85674	7.93192	7.70598	7.26585	8.4582	8.41236	7.21723	6.29609	8.01792	6.57728	8.27984	7.94075	7.12102	7.35667	7.75956	6.2867	7.24127	9.5567	9.38952	7.16792	8.81954	10.3554	7.79636	7.69697	8.82559	8.61655	8.98214	8.11426	7.23936	7.82273	8.17891	9.11244	8.2588	7.73606	7.58946	6.9507	8.09064	7.54767	9.57535	10.5098
CD34	7.41109	8.38716	6.22554	7.27426	7.99887	6.9542	8.18339	8.37591	8.1644	7.17592	8.53372	8.47533	7.57365	7.44626	7.41954	6.87774	7.13853	8.3147	7.48543	7.25267	8.62899	7.36632	8.37981	8.99124	7.66391	8.32643	8.74113	7.00225	7.18785	8.30287	10.2866	8.24982	8.49105	7.41447	6.64962	7.75422	8.46352	7.1819	7.83352	8.21237	8.30879	7.72315	8.18636	8.36938	8.08534	7.6886	7.853	7.8125	8.13031
CD36	8.45368	8.02846	9.1046	7.60955	8.23122	9.66427	8.42249	8.16239	8.50383	9.53469	9.48985	7.91767	8.54458	9.5263	7.75422	4.79805	4.66846	7.90749	7.02901	4.99367	7.27053	5.86518	8.03287	5.04614	7.07788	7.18982	7.00113	7.46352	4.66334	6.43696	4.52795	7.34341	6.92481	7.01346	7.54458	7.27798	7.56529	8.63445	5.61324	6.98868	4.54659	7.76288	6.71149	5.44294	7.46923	6.37469	4.09424	7.74147	6.62556
CD38	12.8925	12.7347	11.5646	12.7266	13.2442	12.939	12.9805	13.0555	12.6041	12.5442	13.341	13.4363	12.7396	12.4197	12.7605	12.939	11.4057	12.6434	13.1079	12.6828	12.0158	12.7495	12.316	13.8244	12.5479	12.3385	12.4546	12.9344	12.5929	12.163	12.8027	12.1696	12.0224	12.3534	13.0334	11.4858	12.8059	13.0293	12.7112	12.1105	12.1261	13.1039	11.9363	12.5932	10.9366	12.9922	11.8392	11.0334	12.1712
CD4	9.23793	8.17093	9.95026	9.02403	8.43921	10.6275	9.35491	9.59638	11.224	10.4828	9.61379	8.21383	10.4666	11.8876	8.06232	6.33735	8.15482	8.08534	7.11478	6.53683	9.20506	7.52904	7.67948	7.70113	6.40003	8.08852	10.2715	7.3966	7.0268	9.46189	10.1624	8.63045	8.35315	9.04357	5.36877	8.43713	8.71115	10.3399	8.30241	10.0539	7.98982	9.27543	8.93074	9.46842	7.42626	8.6014	7.33896	8.31922	8.77841
CD40	10.9593	11.2485	11.128	11.0231	11.1724	10.9737	10.9196	10.7013	10.703	11.1855	11.0505	10.6707	10.8588	10.5459	10.8502	10.255	10.1331	10.0098	9.83305	10.0715	10.7582	9.91289	11.0641	10.7457	10.9091	10.9816	10.6384	10.224	9.94354	9.87958	10.2372	10.1267	10.2842	9.88661	10.9322	10.9374	10.314	10.9766	11.6193	10.42	11.346	10.6211	11.3658	11.2732	11.5531	10.7707	11.0369	9.91543	10.7863
CD40LG	5.63517	5.79805	6.0691	5.64472	6.02037	4.49953	6.26472	5.13504	4.48607	6.00899	4.34625	5.54566	4.80735	3.59216	4.82833	5.01257	7.23554	5.37608	5.33307	6.32012	5.90785	4.92125	5.52042	5.12309	4.15381	5.85175	5.78057	6.03056	4.76129	6.40122	5.49729	8.04494	6.26285	3.32077	5.1811	5.24793	5.54874	4.04614	5.95977	6.06609	5.8475	5.88387	6.34145	5.68032	5.85674	5.38681	4.64559	5.80426	5.43596
CD44	9.43338	10.3443	9.73708	10.3587	10.8719	10.6874	10.3794	9.84847	10.4051	10.7607	10.6546	10.5343	10.3421	10.3998	10.4481	7.29462	6.88142	8.03452	10.4221	10.8933	8.82305	4.79129	7.51491	12.9493	11.8914	11.5187	7.94544	8.41912	11.6165	7.98868	11.2204	10.9915	9.90177	8.00282	11.2082	12.1392	11.5162	8.33985	7.67878	11.9447	8.35006	11.8364	8.16239	8.14975	9.73674	11.776	8.17542	10.2479	8.79669
CD46	10.8313	10.6865	10.1434	10.7797	10.5127	10.6457	10.9894	11.1886	10.6073	10.8017	10.744	11.2837	10.6883	10.5275	11.5343	11.2755	10.3966	12.6204	11.5718	11.8704	10.2107	11.6316	11.9873	11.7916	10.3608	11.817	11.7478	12.4671	12.2318	11.0808	10.8345	10.821	10.4605	10.7134	11.163	11.0775	10.4838	11.4383	11.8467	10.4788	10.7566	9.99294	11.5406	11.6298	10.0782	10.8887	11.3526	10.7305	12.6896
CD55	10.611	10.014	9.82575	10.3945	10.6119	10.4325	9.81714	10.3498	9.90343	10.1215	9.47431	9.75389	9.76951	9.482	9.87129	10.3309	10.4471	12.183	10.9031	10.2082	10.151	9.78594	9.80558	9.42689	9.64854	10.1497	10.1799	11.9618	10.1331	9.32463	11.8364	10.764	10.1215	10.3026	9.38543	8.81089	9.35689	11.0341	9.51037	10.1923	9.46087	10.8872	9.89467	9.84706	9.53586	10.341	10.4062	5.91743	10.7432
CD69	8.34563	7.99605	7.47086	8.96261	8.70356	8.98954	8.48623	7.47168	6.44659	8.99152	8.04603	7.30378	8.57175	8.44956	8.81057	7.32733	4.08916	6.62278	7.69905	4.9279	8.43045	5.69237	7.03342	5.50557	7.04985	11.1799	7.62936	5.43196	4.82629	6.09402	9.94046	6.20124	10.1163	5.39678	9.43066	6.5812	6.20926	7.92541	11.0498	5.13668	6.90448	8.02901	6.74953	7.60881	11.3038	3.5509	2.63459	8.108	7.59991
CD79A	11.6965	12.277	12.2155	12.2273	13.0439	11.7867	12.1699	11.7052	11.9374	12.1646	11.8459	12.4033	11.9425	11.9318	12.4757	10.1124	6.41193	9.21091	10.3761	12.608	9.91409	9.00787	12.8206	9.65015	11.3636	11.3701	11.1911	8.55612	10.4325	6.95536	9.32441	12.0858	11.5038	8.09434	10.7074	13.2597	10.8994	9.7211	11.1997	9.108	12.0478	11.5536	8.86295	11.7645	15.3172	6.67666	9.87083	9.07922	12.6218
CD80	9.06663	9.86031	10.0168	9.04712	9.15228	8.98242	8.70079	8.51609	8.59731	8.81762	9.12257	8.92422	8.84831	8.74079	9.09302	8.07307	7.49265	8.88905	8.41278	8.23936	8.97785	8.70425	9.3906	9.78953	8.6749	9.25385	9.06393	8.96492	7.87897	8.83542	8.91019	9.28887	9.16993	8.12205	9.31356	8.40557	9.04985	8.90719	9.23984	8.96058	8.38888	9.38866	8.7364	9.20799	9.75154	8.59283	8.86171	8.848	9.12076
CD86	8.45697	8.67172	7.71493	9.14006	6.79051	9.89921	8.77545	9.16867	9.63644	9.65069	8.95942	7.77215	9.4227	10.4367	6.18408	8.83731	7.40088	9.35909	7.60214	5.80271	5.99955	6.40752	9.06501	7.89966	8.68615	9.49426	7.88874	8.66924	8.14873	7.92481	8.73064	8.92837	8.96723	10.9233	9.39318	8.40344	9.0433	9.50184	7.8125	8.72349	8.75288	8.91946	10.0389	8.81922	9.33002	10.062	7.47168	8.50184	9.69192
CDC25C	8.47857	8.30515	7.03782	7.80607	7.90147	7.54921	7.40514	8.00955	7.34961	6.81506	7.38543	7.44874	7.46189	6.91648	6.66959	7.32912	7.27333	7.2114	7.47573	7.57365	7.88996	7.55995	7.64241	8.08481	7.91409	7.61176	7.92955	7.64602	6.93546	7.60214	8.14057	8.01346	7.81954	6.58316	7.69697	7.43713	7.21043	4.852	7.67596	7.75889	6.93074	7.72383	7.35138	8.11738	7.44708	7.84109	7.49265	8.92748	7.57213
CDC42	11.0553	10.207	10.6393	9.78872	9.2317	9.66676	9.35997	10.4707	10.2761	11.6856	8.63952	9.58778	9.52533	9.33784	10.599	9.78807	8.36982	8.17692	11.4707	9.92748	8.4814	9.78888	9.30332	9.07012	9.67402	8.80961	8.59208	9.36479	7.4814	9.17093	9.57232	8.51254	8.71528	9.98868	9.30469	9.81089	10.3998	8.75154	9.97154	9.13289	10.2773	10.3242	10.722	9.8381	8.69975	8.95797	10.8956	9.59973	10.8978
CDH1	2.76511	6.95187	7.34784	9.18364	7.51017	6.71562	6.77215	6.31904	8.12722	8.20457	4.91025	6.848	8.24982	5.98025	7.2555	3.34056	5.72165	4.38681	2.30568	3.41278	4.6011	6.52654	4.38681	4.46989	4.45088	4.57833	3.68818	6.00383	4.1643	5.21451	4.25323	3.27947	3.9364	8.65714	3.11053	6.63256	5.95536	4.12763	3.89045	3.57046	8.05691	6.77873	6.03144	4.47703	3.38681	10.6751	4.1416	3.4957	5.23151
CDH2	9.0561	8.0677	10.0566	8.04876	7.28263	7.93605	8.14006	8.29324	7.70252	7.55612	7.67384	8.55995	7.84361	6.48269	7.91886	7.89603	10.8887	7.86481	7.77545	6.87036	7.90989	7.91169	7.84046	8.37634	10.1331	9.22497	7.75422	8.56071	8.02569	8.45615	8.03507	8.72962	8.50422	7.93192	8.94017	9.50283	7.47411	5.86071	8.9257	7.2817	8.55113	8.3746	8.8805	7.89178	6.63822	6.41041	8.26632	8.07093	6.8716
CDH5	5.3107	7.20163	5.85425	6.27705	6.66818	5.18745	6.72792	5.00899	5.19377	6.71012	7.74012	6.12453	4.77347	5.98687	6.72247	3.54226	4.93216	5.02015	2.08916	3.9782	5.37712	4.52356	5.14445	6.87652	4.43496	6.24146	4.55152	7.89057	6.21742	4.14812	3.70929	7.57592	4.32481	1.76469	7.40854	6.33557	6.07103	5.88044	5.87184	6.05028	5.02547	5.44659	4.30159	5.09677	4.74039	6.10559	4.68538	5.94158	4.26529
CDK1	8.41701	8.88905	7.44045	7.96521	7.33807	8.01067	7.98812	7.39232	8.17243	8.31696	8.22978	6.99095	7.82528	8.68825	8.808	8.12102	8.32867	7.90509	7.48382	6.87897	8.39532	8.39789	7.7807	8.83384	8.6893	8.02459	7.47249	8.6865	7.71287	8.38111	8.67948	8.44626	8.78005	8.07146	8.5345	8.53644	8.47371	7.90328	7.62644	8.67913	7.62571	7.98128	9.37199	6.57228	7.32193	8.65714	8.10276	10.2527	8.03012
CDK2	9.51905	9.28725	9.32103	9.01374	8.60066	9.16993	9.77116	8.8756	9.31922	8.87498	9.00675	8.57099	9.07387	9.32463	9.1581	8.58946	8.38802	9.2053	8.79084	8.33851	9.03122	8.69139	9.33695	9.08905	9.25597	9.16466	9.08215	8.87283	8.15482	8.4508	8.96434	8.95768	9.1316	8.66249	8.3746	8.54805	8.77281	8.72826	8.82528	9.21529	9.04685	9.07868	9.21553	9.35072	9.31492	8.59507	9.07361	9.07788	8.91259
CDK4	10.6795	10.5859	10.6609	10.6421	10.5536	10.2969	10.5088	10.7322	10.29	10.3619	10.3902	10.5793	10.4388	10.4838	10.6715	10.8533	11.2252	10.8186	10.9586	10.9322	11.0661	10.4788	10.7805	10.7657	10.545	10.4988	10.4543	10.7541	10.3465	10.8696	11.1662	10.9307	10.9447	10.7731	10.545	10.4471	10.8455	10.8376	10.5999	10.6742	10.6008	10.6165	11.1072	10.9174	10.9593	11.0133	10.6073	11.5058	10.9256
CDK5	8.75221	5.42425	9.16466	8.04821	7.50224	4.98504	7.9571	5.43463	7.62205	7.20261	5.22419	6.66534	7.42459	7.61545	6.57713	9.31786	8.79766	7.71562	9.3147	9.27984	5.42425	9.01903	8.04658	8.84392	8.43171	6.61618	7.8392	8.9901	8.03342	10.1911	8.94398	7.85611	7.63445	9.03507	9.45368	9.33047	7.66888	8.90869	8.39917	8.57137	8.17443	8.05474	7.63662	7.83226	8.3336	9.07227	7.84046	10.0954	8.85456
CDK6	5.93758	6.65105	6.23285	7.77808	6.25172	5.76765	7.23362	8.22738	7.43546	6.86913	6.70044	5.3837	6.3837	5.66619	5.03782	4.66789	7.06717	8.07628	6.49554	5.21839	7.84235	5.66249	7.35138	8.17991	5.06264	8.28633	8.10905	7.49426	5.55459	5.73796	6.5008	8.51215	8.5812	5.98368	8.05637	5.93758	8.30606	6.31379	3.89045	6.6893	4.12184	4.46467	7.37764	7.2317	7.81826	5.46336	6.90448	4.91695	5.36352
CDKN1A	9.35006	10.1923	10.3902	11.0293	10.5661	10.8146	10.0634	9.66693	10.1098	9.9362	10.4189	10.0028	9.86016	9.8759	11.0244	10.5565	12.6273	11.1215	10.6448	11.2668	9.5306	11.1079	10.7599	10.3498	9.95492	10.5661	11.2378	10.3608	11.1737	11.2969	11.2497	10.1396	11.5348	10.007	10.0728	9.32035	10.3902	10.5469	9.59432	9.62333	11.5333	9.64476	11.9024	10.1331	11.0327	12.2606	10.1649	9.67807	10.9076
CDKN1B	11.6152	11.368	9.82893	11.733	11.7211	11.3247	11.5722	11.8692	11.4737	11.7065	11.4062	11.5646	11.4898	11.1312	11.7377	10.3912	10.0795	11.2161	10.1586	10.1586	9.66942	9.41975	10.6475	10.6609	9.25857	10.2046	11.1319	9.76951	10.6865	10.2969	10.1687	9.88371	10.2082	11.3421	10.0755	11.0654	11.1415	11.3971	9.49845	10.2467	11.2854	11.041	11.0993	10.3987	11.7249	10.5137	8.76885	9.32125	12.059
CDKN2A	10.2167	10.0526	8.9334	9.1153	9.5263	9.57497	9.20359	9.60047	9.21989	9.39725	9.82766	9.42059	8.99915	9.27403	9.578	9.9211	9.35799	9.77479	10.4051	10.3955	10.255	10.0901	10.1098	9.83131	10.3805	10.1085	9.85627	9.6299	9.82209	9.91424	10.0566	10.0307	10.5812	9.45162	9.79002	9.88173	10.115	9.34141	9.91886	10.1997	10.5187	10.0782	9.80977	10.5421	9.39468	9.68843	9.7879	10.9218	10.0647
CDKN2B	3.78031	4.84449	6.09908	4.20085	4.29939	4.46793	3.26948	3.60051	3.90593	2.50792	3.81044	4.47573	3.6311	3.97728	3.5008	4.50144	4.21645	6.87283	4.1102	4.69098	3.14045	5.40054	4.10014	5.31288	5.96371	4.9855	4.41414	5.2817	4.20398	4.84499	4.68874	5.10894	4.47832	4.74739	5.07296	6.71425	5.02326	5.13996	4.41616	6.11894	5.21023	3.72792	3.95513	5.06048	4.93499	6.20945	3.22558	4.89482	3.7845
CDKN3	9.13699	9.13083	8.83668	8.62425	8.02625	8.9969	9.03672	8.56301	8.4733	9.15102	8.92333	8.73809	8.54264	9.33181	8.69662	8.96723	8.54226	8.75956	9.12748	8.36282	8.981	9.43254	8.7738	9.76487	9.03012	9.13699	9.16591	9.71751	8.74382	9.02126	9.08082	9.10591	9.35271	7.43463	9.35623	8.92511	8.90929	8.35359	9.3474	9.54516	8.51333	9.09144	9.77413	8.96723	8.50144	8.9952	9.36326	10.9636	9.10931
CEBPB	10.865	10.2082	10.93	11.7313	10.8368	11.3788	11.2808	11.102	11.1319	11.6768	11.2627	10.5353	11.4538	11.4893	10.7339	12.0566	12.294	12.042	10.9352	11.2767	10.7056	10.5953	10.9636	10.375	10.102	9.96376	11.279	9.79734	11.0327	11.5868	11.0908	10.2819	11.5411	11.3723	10.5459	10.4346	10.0768	10.8788	9.81442	12.0351	11.3421	10.9491	11.5231	10.2761	10.4346	10.8925	10.5868	10.0701	10.4696
CFAP410	7.49265	9.1644	9.55804	9.63916	9.18982	8.7807	9.31379	8.61618	7.82782	9.26021	8.52748	8.30469	8.43463	7.72792	8.84486	7.79766	8.15836	8.50184	8.22641	8.83794	8.35799	7.94427	9.6575	9.21989	8.01848	8.80058	8.61618	9.60028	8.52865	9.69766	8.75255	8.58759	8.66391	7.90989	9.1046	8.83731	8.17592	7.87406	8.66071	9.24982	9.07548	8.83983	9.13571	8.93015	9.00759	9.34407	9.94295	9.00759	8.00955
CFH	5.92291	7.53683	8.12464	7.16591	6.45253	7.09698	4.77505	4.77716	7.54998	6.76818	7.74079	5.51979	5.80839	6.90087	6.43679	4.58436	6.16249	6.52027	3.21241	6.42995	4.13258	4.48027	5.27761	6.98071	6.15684	6.17033	4.08491	5.05702	4.4019	4.51665	4.47832	4.38198	5.01167	4.36387	7.76222	4.30961	4.80012	7.01569	4.85898	5.28281	6.66249	3.94111	4.07895	4.86394	6.03738	4.74362	5.63749	5.0197	3.80323
CFI	7.64962	8.10957	7.74281	6.59768	5.1635	7.38543	6.83794	7.22593	7.45697	5.68874	7.80929	7.99831	5.9743	6.71425	7.30195	8.90238	6.5575	7.51412	7.07146	6.4002	7.80284	7.05311	6.86171	7.40344	6.51128	7.52199	5.93168	7.07468	6.5529	7.29554	6.92719	7.49346	8.55957	5.08066	6.84925	6.82018	6.16952	6.29076	6.85549	6.94837	9.73657	6.96694	7.66534	7.8125	7.27333	7.21432	7.11061	6.57334	6.91409
CFLAR	12.2249	11.9333	11.4476	12.2553	12.2761	12.0161	12.5918	12.9026	12.4017	12.2113	12.8922	12.5467	12.9007	11.7309	12.5868	13.6119	13.1368	12.2515	11.4903	12.6582	10.584	10.1383	11.1599	12.0396	12.5053	11.2958	11.9296	14.056	11.4476	11.341	12.6658	9.77182	10.9993	11.9805	12.3281	13.44	11.0888	13.3212	10.255	11.2755	10.7099	12.1991	10.9031	10.764	12.4808	13.178	12.7349	9.22183	11.294
CFTR	8.55152	8.3336	7.43463	7.30012	6.38888	7.96521	7.75288	7.61618	6.95187	7.66676	5.35685	8.25408	7.78725	7.42878	7.61545	4.90448	7.19279	7.34607	7.66676	7.224	7.64313	7.50859	8.14057	7.88509	7.21529	8.19476	7.33092	7.78529	6.75489	7.04221	6.86542	6.28559	8.33628	6.80349	7.84737	7.59768	7.55152	6.69209	7.60363	8.1236	7.62936	7.60585	7.86666	7.7286	7.44543	7.61692	6.26097	5.37016	7.60437
CHAT	3.75916	7.23554	4.75596	6.53683	7.40939	6.10434	3.75275	5.99548	6.08895	6.79572	6.95303	5.97062	6.39832	4.65306	7.4733	3.58015	4.87676	7.81634	4.49761	4.21878	5.53823	5.75622	7.37764	3.81044	3.44361	8.5306	7.25077	8.20408	2.98477	3.82985	4.02945	8.24127	7.81634	4.59991	7.04111	4.71589	7.15785	6.35403	6.28707	4.03562	5.51128	6.38215	4.59156	4.43296	6.87529	7.31016	4.90063	8.53993	7.61471
CHCHD2	12.5939	12.7603	12.0105	12.8277	12.544	12.6718	12.0081	12.557	11.3788	12.6915	12.7922	12.7528	12.9735	13.2687	12.5774	13.1975	12.9217	12.6935	13.3846	13.1097	12.0888	13.169	12.7899	12.6022	12.8017	12.0362	13.2499	11.9869	12.7353	13.6969	13.4602	12.7584	13.3475	12.9636	12.6715	12.8431	11.9392	12.5345	13.2992	12.8457	13.1864	13.3501	12.6425	13.5276	13.1755	13.021	13.7492	15.0123	12.7538
CHEK1	7.47492	4.29646	7.45368	7.02901	5.86369	7.0542	6.97728	6.58616	6.13791	6.52231	6.90569	7.50383	6.51617	7.46761	7.36107	7.62717	6.88264	6.36877	7.40259	6.83162	6.59976	7.32553	6.94486	7.89664	7.36807	7.24031	6.90809	7.41024	6.60051	7.0268	7.54921	6.97499	7.70874	6.57637	7.08852	7.7761	7.32373	5.53232	7.03232	7.66107	6.97269	7.77676	7.47897	6.79442	7.06824	7.32643	5.83744	7.89057	6.93192
CHGA	8.67666	7.10748	8.53294	7.0542	6.86047	6.70874	7.39232	5.57833	5.18309	5.48961	7.03782	8.21286	6.89603	7.6837	7.73742	7.16491	5.50462	7.74685	5.26341	6.28688	8.1416	7.82909	4.78712	8.04658	5.94181	7.03672	7.75556	5.15502	5.16148	5.73715	6.13052	7.51412	8.14771	6.16591	5.19535	6.44328	7.91588	7.39575	6.76421	7.49985	7.15178	7.26209	6.76951	8.23888	7.26585	5.93074	4.45878	7.58496	7.47005
CHKA	6.74281	6.87406	8.07735	7.94017	8.73742	8.89482	8.70009	7.40344	8.37156	8.54921	7.50224	7.67948	7.96924	7.60437	8.43171	7.40769	8.44128	6.04002	6.49153	5.79468	8.62352	11.218	7.93605	8.08268	7.94075	7.3966	8.96405	8.26303	8.69418	7.47005	7.32912	7.45286	8.33047	8.28494	7.81762	8.11894	8.00169	6.27575	7.86295	7.50938	7.77083	6.77479	7.89785	6.93782	8.19279	7.01123	7.58195	3.3505	7.8586
CHKB	10.1586	10.445	8.9331	10.8619	10.6266	10.332	10.6165	10.8541	10.5392	10.3253	10.5137	10.8297	10.6996	10.4757	11.0028	9.39167	9.77017	9.41764	9.17817	9.99718	9.29301	8.27519	10.9549	10.6751	10.2192	9.65642	10.4491	10.5038	9.50938	9.72417	8.96347	9.54767	9.83952	8.35931	9.77479	8.9629	9.88417	9.55612	9.40301	9.70995	10.102	9.74601	9.23721	9.19377	10.4635	10.2946	10.332	7.95478	9.57213
CHMP2B	8.94691	8.62607	8.42249	8.95478	9.1876	8.83162	9.40939	9.77545	9.58459	9.18488	9.26959	9.46455	9.21602	9.14185	8.89178	9.60437	9.04303	9.03974	8.77742	8.9952	8.91019	9.33159	9.0561	9.17941	9.01402	9.13083	9.84188	8.88753	8.75054	8.92392	9.34185	9.45512	10.0471	8.63517	8.75422	10.4231	9.79507	9.19795	9.14185	9.82877	9.34939	9.482	9.91513	9.58064	9.73318	9.78578	8.8857	8.13289	9.45656
CHUK	8.45902	7.62205	7.72178	7.11061	7.74752	7.6907	8.01848	7.96521	7.72996	7.88264	8.06663	7.85611	7.71768	7.82845	7.71012	7.27612	7.77149	8.2937	7.55842	7.10329	7.84486	7.47573	7.58946	8.12153	7.22497	7.43379	7.7502	6.98641	7.36545	8.14415	7.26209	8.0493	7.17193	7.03452	8.10538	7.34696	7.5345	7.67455	6.90328	7.84737	7.75087	8.17093	7.82972	7.55995	7.48462	7.18587	7.08746	8.07682	7.3637
CIITA	6.23285	8.66818	5.08619	6.43613	5.62965	5.85848	7.42878	6.60496	7.1819	6.8009	5.98391	8.89209	6.50271	7.85736	7.92719	7.01011	5.88166	6.28207	7.4733	6.97957	9.43233	8.16591	6.6175	6.02392	5.11645	8.03727	5.8535	4.97911	5.60466	6.45319	8.29646	7.11374	6.26754	4.85599	8.32957	8.42585	7.82209	5.8189	7.51491	7.8716	8.30743	6.22863	7.92303	8.63844	8.33136	5.61147	8.30788	8.29186	7.34252
CLEC4A	4.09677	3.48156	7.64313	6.31759	6.95536	7.09698	7.77808	6.72656	6.21956	7.91886	6.4822	6.78267	7.20457	7.49985	4.07211	6.50016	6.13648	3.43696	4.32193	5.88655	6.20261	7.0864	4.10182	7.04002	6.83036	5.36492	5.27575	6.60763	5.89651	4.16108	6.4082	5.36352	5.75782	5.19613	6.10308	4.57168	5.74927	4.48156	5.61648	3.64616	6.14507	5.49825	3.926	6.43246	6.05072	6.39558	6.51444	5.20281	2.73249
CLIC1	11.838	11.4599	11.7398	11.6371	11.5003	11.6948	11.4099	11.4414	11.5275	11.6022	11.4803	11.178	11.7871	11.8773	11.4083	12.8857	12.3376	12.5615	12.0039	11.9654	11.2946	12.7709	11.842	12.1341	11.7777	12.4197	11.8337	12.2146	12.0515	12.239	12.9769	12.1459	12.8343	12.4863	12.007	11.7997	12.1331	12.6981	12.2618	12.245	11.8435	12.3273	12.4112	12.5345	12.263	13.149	12.9082	13.112	12.3432
CLU	7.37938	8.36151	9.10355	6.74551	7.1127	7.47086	6.8802	6.39934	6.60348	7.56224	8.1639	7.02791	8.01402	5.15421	7.58646	6.99548	6.90689	7.95012	5.30524	7.44128	7.41363	5.98504	7.7807	6.87036	4.6017	4.98231	7.64602	8.50859	5.69181	5.87406	6.74147	7.82591	6.14751	7.56224	5.6851	7.13031	6.01792	7.67384	6.62132	5.0492	7.10119	7.41193	7.88996	7.42291	7.95303	6.74819	7.5306	7.08321	6.8009
CNR1	6.89118	7.34518	7.824	5.5245	6.53107	6.48848	5.62205	6.88874	5.96648	3.4489	6.7761	6.88264	5.96394	5.32697	6.41075	5.78503	5.65392	7.12205	8.01458	6.06501	8.84706	6.00113	7.08108	6.64674	6.48607	7.39575	7.58421	8.68475	5.29682	4.65249	5.40939	6.99887	6.07575	6.11395	6.49041	6.30998	7.5812	6.90207	6.49137	7	6.02835	7.00225	6.95768	7.2854	8.89996	5.86617	6.86047	5.83314	10.5187
COL2A1	6.71149	8.00731	8.0607	7.07361	7.4733	7.70736	7.72247	7.76818	7.49506	7.56148	7.18785	7.71836	7.62717	6.60748	8.05311	6.57849	7.43212	6.52215	6.21004	6.56712	8.06555	7.02901	7.55228	7.49265	5.4545	6.41836	7.53294	7.4363	6.19515	6.74953	6.46663	7.60066	5.82171	5.61265	6.67384	6.92362	7.59246	7.63517	7.25927	7.57137	8.26397	7.51964	7.88325	7.37851	5.53667	6.79961	5.54689	5.31832	7.62717
COMT	10.0334	9.07575	9.24079	9.89239	9.44253	10.5177	9.77413	9.33316	10.4818	9.86465	9.76703	9.34185	10.0821	10.7074	8.97384	9.25574	10.3015	7.55919	8.94075	10.1396	9.37417	10.7846	9.30766	9.65249	10.3869	8.81922	9.19106	9.29531	8.95158	9.38457	10.6402	9.46066	9.46455	10.783	9.17243	9.35491	8.52904	9.1416	10.444	9.87866	9.33136	9.81746	8.37504	9.26092	9.39124	9.95347	9.39596	9.14517	10.4848
COQ2	7.1467	7.55305	8.55344	8.02181	7.0607	8.69766	7.59842	8.04658	8.02791	8.77742	7.78005	5.71672	8.18933	8.91439	7.2384	8.00056	8.02901	7.86666	8.84172	6.06415	7.80219	8.5263	7.36894	7.3906	7.19673	5.79312	8.14771	9.09461	8.07682	8.86233	8.51688	7.13853	7.37069	8.80703	6.9542	7.18982	7.80929	7.78594	8.3474	7.5345	6.79572	7.9629	7.37851	7.56682	5.62702	8.35931	7.11374	8.27286	7.32012
COX15	9.47005	9.21868	9.09645	8.92362	9.0381	9.11114	8.808	8.83857	9.34007	8.92748	9.01792	9.02126	8.83826	9.07521	8.91976	9.12645	9.01625	9.22014	9.20799	9.00253	9.45533	8.96665	9.54303	9.53935	8.83668	8.62352	9.84831	9.02818	8.83889	9.06178	8.90629	9.46373	8.74853	8.87958	8.95971	9.04712	9.44481	9.33024	9.24745	9.03507	9.3217	9.33338	9.41827	9.11998	9.31877	9.15684	9.06501	8.47086	9.67384
COX5A	11.03	10.8289	10.2912	11.3247	11.5108	11.1529	11.5416	11.1649	10.9665	11.5416	11.2796	11.2015	11.4041	10.9607	11.2969	12.3886	12.1338	11.4445	13.1402	12.2306	12.7832	13.0035	11.3778	11.4179	12.7043	12.168	11.9192	12.0566	13.0037	11.5241	12.4499	12.7997	11.6618	12.0478	12.8826	12.4297	12.043	11.8819	12.9547	12.9202	11.1306	12.3298	11.5507	11.9502	11.4645	12.4944	13.0398	12.5548	11.5018
COX6B1	10.5699	10.2082	10.875	10.8049	10.9151	10.9773	11.1824	10.4294	10.4105	10.7532	11.1972	10.6211	10.6175	10.5236	11.1312	12.6804	11.8669	11.577	13.3224	10.4949	11.7607	12.6284	10.3707	11.7482	11.4025	11.2609	11.7515	11.5897	12.2372	11.5063	11.9035	11.8049	11.7764	11.0895	11.4569	11.856	11.7661	11.3674	12.3261	11.7582	10.6092	11.7649	11.462	11.6551	11.838	11.9454	11.8646	13.8261	12.1852
CP	9.80703	9.72945	8.58759	7.24603	8.07682	7.95012	7.78529	7.45121	6.89118	8.31198	9.31628	7.63662	7.84612	8.00731	7.88996	7.49506	6.94837	6.99887	5.22728	7.02126	7.85611	7.36457	5.97522	8.271	7.80349	7.97097	7.89178	5.54133	6.82273	8.00899	7.79442	7.49985	8.15937	6.67384	7.7761	9.09856	7.23362	6.17572	8.2384	6.488	7.37504	7.85611	7.60881	8.03012	7.82273	6.65678	7.54535	5.6851	7.40344
CPOX	7.13955	7.72383	6.91409	7.48784	7.66178	8.12722	7.6844	7.86728	8.34252	8.13853	8.23314	7.75154	7.83605	7.65464	7.60881	9.76388	9.6858	8.0207	7.70252	8.05907	9.13186	7.84109	7.86975	8.63227	8.77116	8.88387	8.95681	7.95826	8.83257	9.19771	8.35799	8.71836	9.20506	8.09329	8.51412	10.1548	8.84235	8.23026	8.31288	8.90809	8.22159	8.72451	9.13673	8.80284	8.4818	8.06447	8.3403	8.3147	9.12567
CPQ	8.37025	8.70183	9.36085	8.95594	9.28309	9.31492	9.2446	9.09908	9.19303	8.97011	9.03425	9.41532	9.12799	8.96145	9.2396	9.15709	7.84612	7.41616	8.84737	9.28054	7.93958	6.92719	9.37591	9.12412	8.99492	8.34784	7.8586	9.52826	8.25739	6.49506	6.71562	7.79831	5.96417	7.08852	8.40386	7.56071	8.60474	8.63662	8.3403	5.59096	9.08481	10.0861	5.09043	9.17268	8.94398	9.49586	8.9257	4.92837	8.82814
CPT1A	11.0788	11.236	10.8471	10.9196	10.6357	10.4325	10.7056	10.7591	11.2491	10.6193	11.1039	11.0286	10.7649	10.6202	10.9204	10.4512	10.6402	10.4094	9.98726	10.6156	10.9715	11.0715	11.2831	10.3026	11.0286	10.8502	10.5962	10.2946	10.8416	11.227	9.80896	10.6573	9.77988	10.8665	10.9248	10.5167	10.9001	10.3848	11.0396	10.6528	10.9694	10.7108	9.91109	11.1855	10.1293	10.6537	10.6055	8.50978	10.7415
CPT2	9.18289	8.47695	6.04067	8.07361	7.79377	8.29875	7.50779	9.06905	8.14619	8.76089	8.69035	8.13186	8.61692	8.02956	8.2817	8.19081	7.926	7.62936	7.57592	7.18488	7.86419	7.62571	6.91528	7.74618	7.34252	7.35755	8.33002	6.78398	7.78202	7.78725	7.72724	7.65678	8.25125	7.15785	6.66249	8.08268	8.07414	8.03782	7.67948	7.6575	7.25927	7.95652	7.60066	7.99435	6.84674	6.78267	8.41574	7.20065	8.29048
CR1	8.05745	8.33985	8.96463	7.84235	8.59842	7.77017	8.2446	8.03232	7.63081	7.62644	7.86419	7.64097	7.8392	7.58045	7.37764	8.48945	7.37591	8.83826	7.11166	7.7039	8.46066	8.13853	8.12257	8.64674	7.66107	7.88753	8.84612	8.52943	7.17692	8.31967	8.30104	8.12309	8.62425	6.75622	7.3966	7.60807	8.35931	7.55612	7.62132	8.31152	8.36019	7.49025	8.26021	9.11764	8.67455	7.61765	8.51096	7.61765	8.31379
CR2	8.08268	8.30561	6.23304	7.32912	7.87467	7.0433	6.21374	6.9542	7.73471	7.75355	6.72247	7.30561	7.38629	7.16189	5.60703	3.86592	4.18824	5.58586	7.3733	9.67895	5.51065	7.54535	5.38957	5.46172	6.44012	5.47021	5.337	5.70874	9.06878	4.92884	6.29444	6.49394	5.6761	7.25833	5.6865	7.16993	4.52231	5.44857	8.13186	5.63314	7.90328	7.16289	6.15178	7.86604	5.65678	7.19476	5.51791	5.70653	4.69209
CRAT	8.76785	8.91737	6.83162	8.31016	7.74685	7.04549	7.88142	7.54148	7.77083	8.18537	8.47208	8.23506	7.69279	8.23984	5.70487	8.81666	9.00478	8.43588	9.35028	8.19377	8.6664	8.10066	6.61014	8.74786	8.56262	8.58834	9.22738	7.93192	8.70217	9.17617	9.29301	8.87191	8.03122	8.6014	8.66747	8.68089	8.87252	8.66747	8.55689	8.51136	8.55957	8.79442	9.16214	9.16164	8.87652	7.91409	8.94281	8.50859	7.70529
CREB1	8.96347	9.05989	8.98413	9.02763	9.34052	9.07039	9.48925	8.90448	9.26421	9.34651	8.70494	9.14211	9.2165	9.45615	9.14593	8.58045	8.93221	9.20384	8.80381	9.47573	8.28725	8.74281	9.57724	8.84423	8.92778	9.12903	9.19623	9.1166	8.80316	8.4475	8.70009	8.09961	8.42459	8.5519	8.89087	8.70356	9.00338	8.98584	8.00899	7.93074	9.64674	8.28494	9.18488	8.92273	9.03755	8.76055	9.08375	8.14822	8.97928
CREBBP	9.14746	9.13776	8.94866	8.7866	9.24888	8.92452	8.87682	9.32755	9.09882	9.2075	9.32755	8.96867	9.5076	8.92955	9.39832	8.42585	8.57213	9.1639	7.61839	8.90599	9.06232	8.47168	9.54689	8.58571	8.83826	9.16315	8.8009	8.69732	8.80542	8.58534	8.47816	9.06474	8.97613	8.55957	8.79246	8.62352	9.01458	8.32688	8.66818	8.57969	9.23146	9.11114	9.01597	8.76255	8.88417	8.31288	8.71973	6.41718	8.74819
CRH	8.04985	8.46557	5.4851	6.26454	6.88631	5.07639	6.848	7.03562	5.06437	7.59171	4.45418	5.82579	6.83036	6.73064	5.7148	4.74093	4.33985	4.97499	6.53481	6.07703	7.64169	5.64328	4.53481	6.07788	5.97223	6.90087	7.15684	6.87897	6.96694	6.853	5.82985	7.35491	7.72588	4.8212	8.06717	7.30104	7.04549	4.18269	7.44543	6.50398	5.95629	7.51333	6.09212	7.92719	7.04111	6.52482	7.36019	6.74551	7.45286
CRP	8.22786	8.46638	8.31016	7.9629	7.808	8.03782	7.18587	7.97212	7.68229	7.49905	7.80413	8.44626	7.91767	7.57894	7.92422	7.19377	3.82171	4.72028	6.88874	6.5281	8.27845	4.32553	7.99095	8.39703	7.38974	6.3844	5.30122	5.60466	6.74819	7.63154	7.3336	6.58466	5.774	6.73335	7.99718	7.22014	6.43496	7.92778	7.69349	5.40293	7.93899	7.43463	6.90087	8.53138	7.22593	5.65621	5.58856	5.75061	8.1533
CRYAB	10.0014	9.58459	9.12412	8.94953	9.40216	9.11946	7.27798	9.89694	9.40557	9.49685	7.87652	7.70183	9.46332	9.13571	8.92511	7.73132	6.22477	6.77215	6.82909	7.31379	9.15987	7.98014	8.75556	9.68912	7.2891	7.89178	7.11374	6.4822	7.64962	7.7662	6.41261	8.11998	7.08108	4.98687	6.74147	8.35006	7.07361	7.60807	8.30561	8.72554	9.0872	9.04958	8.93664	7.51412	8.06663	8.21189	6.35315	7.31016	7.94134
CS	10.1824	11.0519	10.6511	10.7674	10.9542	11.4236	11.0396	10.9629	11.2854	11.128	11.0681	11.3696	10.8857	10.9016	10.9844	10.8098	11.0775	10.9024	10.8017	10.8226	11.3151	10.9174	11.464	10.865	11.0478	10.4094	10.6591	10.5868	11.1855	11.3902	11.117	10.8321	10.9278	10.9658	10.7082	10.5831	10.5565	10.8665	11.265	11.178	10.8681	10.7347	11.3309	11.421	11.3134	11.0701	10.9513	10.1787	11.5362
CSF1	8.46066	9.00141	8.03342	8.08375	8.40769	8.33628	7.6632	8.38759	7.79051	8.69766	8.99407	8.0433	6.86913	7.49025	8.3156	6.85175	7.97613	6.85922	6.45088	8.2503	8.67631	7.84046	7.79701	8.79181	7.81121	8.26959	8.40557	7.94544	7.67737	6.02813	7.82655	7.63154	8.23122	7.17592	6.87529	7.80025	8.82209	9.15659	7.40854	8.54574	7.97556	8.38888	8.49586	7.14975	8.1644	8.46516	8.60585	8.19574	8.69801
CSF2	5.19495	6.69905	6.81378	6.98299	5.83264	5.9472	6.22226	4.56133	4.904	4.67299	4.72792	5.25399	6.60125	6.10434	6.44162	5.87897	7.59544	5.10392	7.51885	5.37678	8.16742	5.98664	6.67666	6.64818	5.23113	5.56773	4.57228	6.32894	6.57274	7.50621	7.44874	7.1127	6.29149	6.60274	8.45902	6.29554	6.12908	7.90809	5.23419	4.59932	5.62761	5.24793	5.03342	7.21529	7.76686	7.34518	7.63081	8.37287	6.52779
CSF3	5.51412	5.74766	6.68089	5.54009	5.78869	5.82069	4.87283	6.1637	5.24831	4.86592	5.54936	5.04876	4.70377	4.25852	6.88264	5.33521	5.14934	4.76447	7.66391	4.78921	6.07959	5.32157	5.19022	4.97177	4.80581	5.89627	5.22612	5.51538	4.0635	5.21994	5.28133	5.32661	5.17113	4.51538	5.35544	5.20006	5.41583	5.34979	4.29352	5.06652	5.65564	4.68426	4.84197	6.03936	4.89772	5.15381	5.24031	6.41802	4.97131
CSK	10.1163	10.4594	10.3998	10.032	10.66	10.3038	10.0307	9.91543	10.0458	10.0914	10.268	10.4553	10.0875	10.3072	10.3531	11.0788	9.82956	10.6961	10.3805	11.5887	10.1898	10.7748	10.9054	9.7733	11.2186	10.9951	9.73488	10.2515	11.0244	10.6883	11.327	10.0954	9.9362	11.5416	10.5038	10.6083	10.7465	11.1144	11.0293	10.6211	10.9211	10.1472	10.643	10.0993	11.0035	11.4757	11.3026	11.5967	10.9651
CST3	11.1039	10.5878	12.0011	11.7009	10.7928	13.1176	11.9293	11.6847	13.0137	12.2324	10.9181	11.2228	12.6808	13.6427	10.7822	12.1624	12.9333	13.1929	9.56986	8.8645	10.3354	8.34696	13.3018	9.14287	9.271	10.5943	12.9287	13.203	6.75087	12.1482	10.7515	11.1331	12.5904	12.5803	9.22545	8.94603	12.72	12.3534	8.72792	8.41109	12.1991	11.92	12.7457	10.5108	9.12024	13.4282	9.36129	12.0782	11.0154
CTLA4	6.24012	7.86728	7.43879	7.97384	6.80478	7.00338	7.64962	7.91409	7.70598	6.93074	7.38802	8.40812	4.9331	6.65535	7.79442	6.0237	4.89045	7.03012	5.31759	4.32409	7.35667	4.74147	6.22747	7.94134	7.47816	6.71149	5.78581	5.13504	3.48543	6.15198	7.51096	7.6886	6.31886	6.16148	7.70113	5.81737	4.61176	7.62132	3.91648	6.12784	6.87897	4.34483	6.28891	8.07307	4.29057	7.60881	4.61058	6.58376	7.5306
CTNNB1	9.24579	9.11842	8.45738	8.34961	7.97842	7.61545	8.47735	8.39189	8.6125	8.49506	7.78398	8.62205	9.27891	9.01011	8.75589	9.79312	8.23074	7.74214	8.17891	9.58571	8.45409	8.81154	8.63481	8.31651	8.72996	8.44667	8.66782	8.17592	8.24079	8.24793	8.0607	7.99152	7.96405	9.09276	8.96058	9.35469	9.19967	9.88813	9.10722	8.56033	8.92333	9.25621	8.31288	8.34563	8.48382	8.60214	8.97126	9.27659	9.10303
CTSB	12.1003	10.0182	13.1261	11.7262	11.204	14.1054	12.3247	12.4607	14.0524	12.8382	11.825	11.0546	13.971	14.6026	10.5333	10.4284	10.6935	8.80671	10.7838	10.7117	9.22641	9.52376	9.97154	9.64006	9.8679	10.1176	10.6008	11.0587	10.0042	10.2033	9.74382	8.58721	9.81105	12.5774	8.7879	10.8941	11.2161	13.2945	11.3112	8.74819	9.48341	11.7591	9.44149	10.7657	10.545	11.3454	9.61213	10.1749	9.62845
CTSD	9.00056	8.03892	10.1228	9.39403	8.92273	10.8533	9.30834	9.44708	10.4419	9.66747	9.37287	9.10303	9.86248	11.2627	8.18834	8.31016	7.97499	9.39017	9.17393	9.60973	8.74248	7.32823	9.53508	8.67101	8.49346	8.91827	9.7127	7.84486	9.48321	8.59694	8.18933	9.00534	9.17468	9.54264	8.51806	8.82909	8.86481	10.7004	8.92807	9.43505	8.61029	8.88142	9.40323	8.74685	9.4733	9.54978	9.3374	9.19081	7.74349
CTSG	8.3336	9.23721	9.93369	10.0168	9.30287	10.5421	9.45615	9.46168	8.78103	10.9751	9.88646	9.4113	9.17991	9.50243	8.9935	5.41853	7.63807	7.69905	8.1472	7.08321	8.99605	6.48398	6.4941	6.88387	7.4814	8.68615	8.67878	7.65392	7.56758	8.69453	6.52105	8.56033	9.04303	7.8392	8.45984	6.62117	7.04985	7.62205	7.29646	7.07361	7.35667	9.55017	5.68902	8.55497	9.01458	7.91767	8.3474	8.22689	7.91109
CTTN	10.0901	9.434	10.137	10.058	9.4733	9.91618	9.90087	9.88676	9.49125	9.68492	9.93162	9.74096	9.57156	9.06205	9.62315	9.15178	9.44274	9.83968	8.39789	8.82241	8.06501	9.22062	10.6175	8.51806	8.66071	7.95012	7.90929	10.3554	9.14134	9.55631	8.23649	7.18587	8.01011	9.57988	9.02846	9.15886	9.38974	10.0498	8.87989	7.24698	9.25668	8.68018	9.7766	9.60344	9.58946	10.2444	8.08852	7.48623	10.1383
CUL1	9.7077	9.79523	9.7342	9.75639	9.91946	9.80639	9.84094	9.75221	9.67701	9.72571	9.68738	9.92526	9.73589	9.80591	9.86171	10.128	10.1383	9.30629	10.3509	10.4533	9.51728	10.0566	9.96319	9.48643	9.3208	9.32531	9.25951	9.97585	10.5661	9.7733	9.1871	8.04111	9.19845	9.72349	9.56491	10.1241	8.45902	9.69192	10.207	9.58796	10.0196	9.65141	10.0782	9.82273	9.35535	9.48844	9.91842	9.4672	9.46883
CUL3	10.6457	10.6883	10.2703	10.8368	10.9586	11.0444	10.9121	10.6733	10.8956	11.1948	10.8178	10.5068	11.0217	10.796	10.8162	10.6777	10.5216	10.6528	10.5878	10.3117	10.3794	10.5727	11.0668	10.3608	10.643	10.3174	10.3276	10.7822	10.9211	10.2167	10.1033	10.2796	10.1787	10.6883	10.1787	10.4778	11.0007	9.90102	10.6348	10.1396	10.2408	10.2479	11.0901	10.0888	10.5584	10.2715	10.2574	10.3619	10.4878
CX3CR1	7.32012	7.38111	5.40871	4.25172	4.66505	7.59991	7.83542	6.8802	6.72247	8.68229	7.11374	7.18289	4.48736	6.67101	5.36877	6.79572	3.48285	3.77821	6.51238	7.43379	7.66888	7.10014	7.37156	7.0917	6.23016	6.32048	5.68846	3.45681	6.93428	6.51444	12.6268	5.03034	7.28355	12.5584	7.70044	7.37851	6.92955	6.54226	6.94837	7.08002	6.76951	8.21432	6.59872	7.38802	6.43146	9.57213	3.4019	6.11333	7.19377
CXCL1	8.12567	8.70217	8.93162	8.20945	8.05528	8.89118	8.7046	8.13853	6.98185	8.41785	7.93074	8.0542	8.17393	8.29646	8.06124	6.08598	7.02791	7.21529	7.55766	3.18094	7.30652	6.72656	7.83479	8.20701	7.38974	7.86171	5.7703	7.59694	7.26866	6.72656	7.48462	7.74483	5.93145	6.69488	7.8189	7.56834	7.54689	7.94544	6.98413	7.22014	8.01123	7.79961	7.89966	7.87652	7.97384	6	6.93782	7.47654	7.47492
CXCL10	8.87744	8.05582	8.69766	7.55766	7.93487	9.15911	8.4446	8.09329	9.14924	8.93575	8.61949	8.75956	8.88203	9.51314	7.92659	7.5947	7.3637	7.75689	7.65964	8.04439	9.06851	7.5744	8.3156	8.51096	8.12774	8.1298	8.81474	8.99774	5.47671	8.072	8.79701	9.27006	8.47897	8.12153	8.83321	7.94427	8.90989	9.08375	7.63372	8.4623	8.4271	7.56071	8.70494	8.48261	8.00955	9.52748	7.7807	8.30195	8.90448
CXCL12	13.4665	13.4642	12.2603	10.3004	11.7752	12.1183	11.3842	10.8305	12.3966	12.7266	13.6622	10.8162	11.2003	13.0805	11.3354	8.40045	9.17991	8.07146	8.49546	8.64422	9.25408	8.30378	10.058	8.75622	9.1179	9.37699	9.56529	10.4838	8.04002	8.68755	8.10434	9.6616	9.29232	10.8727	9.80494	12.3468	9.3661	11.8214	11.1536	8.88173	9.24793	11.5289	8.88966	9.84596	10.5265	9.56491	8.64962	8.42417	10.783
CXCL2	8.28123	7.11998	5.44361	8.09329	7.57289	10.2155	8.59656	7.6359	8.08905	8.47127	9.01931	7.76818	8.36194	10.2527	7.84987	4.7447	4.32481	5.29793	6.44477	3.67807	4.54288	2.67762	5.27612	6.65535	4.16108	4.37851	4.7126	7.43962	4.06178	7.14057	5.17073	4.72901	4.56499	3.44626	5.65535	3.94579	5.1206	8.50303	4.04089	5.27426	4.23802	8.01458	6.34678	5.72165	6.89118	5.74497	4.01078	6.86666	5.35191
CXCL8	9.32441	8.06609	8.10171	9.78594	9.82273	12.6546	11.7402	8.04439	8.07253	10.9084	9.96102	8.85736	9.78611	11.218	9.43066	3.52982	7.92362	7.62425	10.2276	6.11082	8.02403	5.19889	5.52732	8.28355	7.07253	7.54844	7.85175	7.51017	6.0054	6.88509	4.93121	8.41447	8.52787	7.61102	8.38974	7.29094	7.27519	8.55766	9.54632	7.38716	6.63619	8.67455	7.62425	8.2937	9.91394	7.00113	7.71493	5.65363	7.26397
CXCL9	8.12928	8.82082	8.88142	8.26585	7.54226	9.03645	8.84235	8.43671	8.48462	8.81282	8.72281	8.63771	8.86109	9.10905	8.05257	7.22593	7.67878	8.6575	7.26491	7.9847	8.58759	7.36545	8.35843	7.85674	7.92896	8.03177	7.71836	9.23002	7.74483	8.20555	8.56948	8.48864	8.74349	7.84674	8.04985	8.34961	7.97327	9.06555	7.71562	7.23074	8.23697	7.2891	8.39275	8.84768	8.2738	8.43171	5.57803	7.67525	8.32912
CXCR1	6.12578	6.12205	7.84046	5.98185	5.97499	6.37051	6.26134	6.10769	5.75489	6.01837	5.77742	6.478	6.26021	5.19574	5.90737	4.71864	5.54566	6.12949	5.09719	3.51475	6.25946	4.71315	6.0706	6.2294	4.52105	6.38284	5.97888	5.26978	5.62264	5.7498	5.55735	6.18963	6.4822	3.69042	6.848	5.0751	5.97131	5.01167	5.43829	6.30761	6.21704	5.27724	6.5552	6.24184	5.56925	5.55428	5.54628	5.8802	6.03562
CXCR3	5.78084	5.60851	6.88509	7.03012	6.3466	7.62425	7.64746	5.07468	7.99266	7.47086	4.63923	7.6489	6.22959	6.91767	7.82273	5.64616	6.56621	5.33628	6.46581	7.17393	5.83137	5.09339	6.64039	6.56453	5.10224	6.60585	6.91648	6.51712	5.49729	5.98277	5.81481	6.80607	5.73417	7.2317	7.80929	6.56849	6.23783	5.20006	5.4822	6.90087	6.07146	7.39832	6.60511	5.95582	6.00225	6.01837	4.50526	6.083	8.1644
CXCR4	13.4917	12.7563	12.556	13.6401	14.2086	13.277	14.3725	13.6134	14.4565	12.7461	14.2863	12.7773	14.3265	12.8355	13.8067	13.3408	13.2509	13.5937	12.2986	14.0174	12.5575	13.2187	14.4628	11.5226	14.3245	13.4981	11.9826	12.3072	14.5988	12.4231	13.58	10.5613	10.3837	10.8146	13.5969	11.5967	13.3392	12.6573	11.0098	10.1396	13.4812	11.8337	13.8963	12.5864	14.665	12.4297	11.9392	11.1624	14.8032
CYB5A	9.58308	9.79896	9.48965	10.1447	9.59917	9.93458	10.2155	9.97728	9.51412	9.78333	10.0967	9.87943	9.59898	9.73081	9.62772	9.50124	9.39618	9.43087	9.56167	9.33248	8.91019	9.70546	9.08268	9.45553	9.33383	9.96261	8.66569	10.3805	8.23266	8.09487	9.87713	9.29048	9.28679	10.0098	9.0045	9.54477	8.28263	9.20212	8.58871	9.35931	8.62278	9.41891	10.2796	8.66995	10.021	10.3253	10.0403	10.1421	9.7127
CYB5R3	11.3955	10.6733	10.7582	11.0382	11.5068	11.2574	11.3896	11.2981	11.0934	11.1157	11.6662	10.9136	11.4215	11.3343	10.6156	10.7262	11.3185	10.9951	10.8803	9.64404	10.3332	10.9701	9.99577	11.5887	11.4351	11.2644	11.2603	10.9476	10.5167	10.1898	11.2842	9.98442	10.9366	9.64764	11.0063	11.3393	11.0627	10.445	11.158	10.3891	9.59134	11.3225	10.7056	10.5353	11.4993	11.3636	11.2912	10.9418	11.9776
CYBA	13.617	13.4017	12.7987	13.8682	13.9499	13.6758	13.4691	13.6469	13.5641	13.2945	13.4905	13.3754	13.487	13.0425	13.3109	14.3656	13.0365	13.9067	14.1977	14.6587	14.1545	15.2564	14.1402	14.2816	13.9232	13.2193	13.8608	13.2979	14.2166	14.4886	14.6304	14.3011	13.5954	14.8711	13.3096	12.9246	12.4823	13.647	14.6559	14.3392	14.8285	14.8353	13.3049	14.2785	14.1333	15.0603	14.2193	15.407	14.1784
CYBB	9.17592	8.47371	9.74651	8.92214	8.84549	9.09803	8.89845	9.15709	9.39575	9.58609	9.04002	9.00028	9.26632	10.0888	8.81282	7.33896	7.67807	8.95797	8.25456	7.13237	8.88203	7.55075	9.45245	10.4398	8.57818	9.1179	9.67525	9.58421	7.78398	8.88813	9.25101	8.88996	8.36894	12.2082	9.08215	8.79993	9.57516	9.58383	8.00955	8.6987	9.61195	8.3156	9.91229	9.36982	9.68895	11.0049	8.41066	8.45779	10.0348
CYC1	9.41975	9.57875	9.44232	10.2597	10.2912	9.98726	9.80639	9.98584	9.82798	9.99294	10.1984	9.98157	9.72383	10.1749	10.032	10.3987	10.1098	10.42	11.2497	9.89588	10.2935	11.0355	10.0848	9.77231	9.36326	10.0593	10.5517	10.4346	10.7465	10.952	11.4893	10.7474	10.7381	10.3608	10.2216	9.58515	10.1824	9.93118	10.7674	11.1911	9.6851	10.4998	11.1434	10.2348	10.6284	10.151	10.3343	12.823	10.5575
CYCS	12.2668	12.2357	10.8978	12.3143	12.1147	12.1344	12.3479	12.5517	12.2243	11.8238	12.6673	12.2015	12.4268	12.1812	12.5524	13.0507	12.9396	12.115	13.5865	12.9724	12.1098	13.4059	11.2058	13.1069	12.3578	11.7448	11.811	11.5103	13.1064	13.1958	12.1225	12.7688	13.161	12.5341	12.9353	13.1763	12.381	12.3633	13.1131	13.3754	11.8078	12.8715	12.174	13.4489	12.0875	12.6133	12.9908	14.2827	12.6057
CYP11A1	7.74214	8.24935	8.04166	7.74953	8.05365	6.68089	8.05474	8.22641	8.09223	8.29921	7.63735	7.69766	7.65893	7.30195	7.66391	5.18587	3.2817	7.94603	6.77873	7.30104	7.20848	6.54071	7.98071	7.21237	7.1918	8.40769	8.48261	7.69627	4.51412	7.61985	7.85798	8.36457	7.6858	5.06178	7.71699	6.71149	7.79051	6.59872	6.66107	7.52356	7.92125	7.48059	7.9507	8.42794	7.61985	5.62732	7.55536	7.48543	7.60733
CYP11B2	8.34563	6.97957	8.62534	8.26115	8.26068	8.06932	6.96	6.14364	7.78594	5.84699	6.37191	7.05311	7.02459	5.81686	6.16169	8.15987	5.94603	6.59201	8.17193	7.08852	6.82782	6.28688	7.81954	6.23726	6.12391	7.14975	6.50875	6.96347	7.02126	6.9542	5.99299	6.20906	5.90953	5.50653	8.12928	6.93546	6.87036	8.44294	6.2149	5.0781	7.53605	8.78267	7.32373	6.32805	6.2681	6.57456	7.60214	5.47314	5.69181
CYP17A1	8.23074	9.30195	10.5038	6.12784	7.92303	7.6489	7.21626	8.40727	8.22834	7.53683	7.9847	8.50581	5.9191	7.28817	8.4208	8.40386	7.67384	8.604	7.70598	8.72076	9.39382	4.73444	8.51373	8.91678	6.93192	8.97928	8.6268	8.90328	7.88874	8.51057	8.60918	8.93723	8.48422	7.18488	9.28748	8.62607	8.61692	8.15886	8.98982	8.27426	8.92985	8.93133	7.79961	8.75756	8.10905	8.23026	9.06851	9.11244	8.33584
CYP19A1	8.64422	8.31334	8.81858	7.92006	7.86295	7.91767	8.36807	5.07425	7.3505	7.61545	7.46434	8.59694	5.32445	7.55919	7.96463	7.30104	6.95884	8.44377	3.8339	5.54967	8.1334	7.71973	7.15482	7.224	7.16892	8.17792	7.39403	8.38802	6.65678	7.94134	6.61442	8.89664	7.66391	6.89724	8.26444	7.00787	7.36107	7.02569	7.3443	7.6851	7.34518	7.15076	7.21529	8.01067	7.52278	8.17193	7.72724	5.42559	7.15583
CYP1A1	5.96648	7.33002	7.82909	6.37382	6.06329	6.25361	5.57016	6.10392	6.89845	6.17951	7.03672	5.65019	4.75649	6.45022	5.75515	6.41903	6.21859	7.60955	6.21296	5.22574	6.61486	5.03386	7.81442	6.32859	6.48494	7.88692	7.96463	8.10852	5.05355	5.10559	7.50779	6.90328	7.53916	6.96809	7.87836	4.65363	7.20945	7.83794	6.80735	7.45861	7.05637	6.64818	5.08958	6.87652	6.79701	7.33985	7.3443	5.37921	7.26397
CYP1A2	9.19426	8.76188	9.40599	8.45861	8.76022	7.90448	7.853	9.6886	9.15406	8.71046	8.8205	9.43024	8.79181	9.03672	9.04357	8.48059	8.22207	8.61102	8.40131	8.04385	9.54689	7.65821	8.54921	8.63916	9.11972	9.21675	9.16566	8.57175	8.52904	9.24079	8.7139	9.50164	8.13186	8.35138	9.3031	8.73674	9.07601	8.71562	9.51511	9.12257	9.03177	9.25927	9.41701	8.30058	9.10774	8.25267	9.34961	8.03287	8.53216
CYP1B1	10.1072	9.73877	9.64746	7.93664	8.49945	9.12928	8.80058	8.04767	8.98128	9.35755	10.9285	8.6359	8.30104	9.64458	8.73843	7.24222	7.63735	7.84987	7.46189	7.26115	8.14924	3.76765	7.95826	7.89118	5.57259	7.83479	8.05257	7.69209	7.51412	7.10329	8.14619	8.10014	7.74214	6.04505	7.84612	9.4096	8.35094	9.47877	8.43087	7.62425	7.77281	8.91797	8.20163	7.78921	8.79669	7.52748	7.12309	6.8679	8.51254
CYP20A1	5.04527	7.33628	5.84599	7.88387	7.51964	6.52795	6.31904	6.84172	5.79909	4.42962	4.06264	6.85922	8.64818	6.35808	7.90026	9.35667	8.47492	8.09698	8.65893	9.03094	8.40897	7.67525	7.77479	5.73552	9.00422	8.23362	6.03958	8.75956	7.33628	8.27705	7.49825	7.37417	5.1914	7.73539	8.79766	8.0677	7.90087	7.81121	6.55735	7.04221	8.68194	4.31179	6.57046	7.63154	3.83592	6.91049	8.71012	7.48704	5.3505
CYP27A1	6.90809	6.95536	8.59507	5.0505	5.7811	5.61294	6.95187	6.05615	4.87381	5.2114	6.41092	6.62322	5.57864	4.81711	4.97131	6.18943	5.01792	6.57803	5.42928	7.45615	7.8936	7.59171	5.9514	5.97223	5.82985	6.89482	5.37816	6.1336	4.8089	6.85674	5.9905	6.31306	6.42089	4.86394	7.24317	6.91648	5.6094	6.14221	4.52482	5.52826	5.71946	6.4363	6.24812	6.16672	5.61618	5.16712	5.83946	8.507	4.87725
CYP2A6	9.44439	9.30195	9.41109	8.95507	9.06932	9.18215	9.37851	9.30172	9.1127	9.271	8.9901	8.14109	9.14873	8.62315	8.99774	8.32957	8.20457	9.31424	8.6893	7.93015	9.40344	8.62169	9.68317	9.57156	8.3394	9.88509	9.35116	9.27496	8.22014	8.71493	8.89178	9.8544	9.56701	8.05094	9.40918	8.893	9.39511	8.86357	8.65213	9.67013	8.84674	9.07468	10.0028	9.17542	9.63336	8.60918	8.68475	8.41447	9.55689
CYP2B6	5.87135	7.60807	7.8759	7.54689	7.42878	6.56818	6.55182	7.48945	7.02791	5.87603	7.60659	7.05202	6.22149	5.2384	7.22978	6.71836	6.54998	7.74416	7.06932	6.64962	7.90629	6.72928	7.66747	7.23745	6.71287	7.61176	7.65893	7.84235	6.25437	7.27891	6.60999	7.88325	6.55013	6.62469	7.55766	6.43813	7.05202	7.40003	6.84925	7.36982	7.07895	6.88631	7.88813	7.33628	7.53916	6.78267	6.94251	6.22207	6.27072
CYP2C19	8.04712	9.13597	6.70044	8.0129	8.81858	6.96232	8.33807	8.58984	8.2817	8.507	6.73335	8.04111	7.99322	7.59395	9.14185	7.28725	6.51995	6.6453	5.72492	7.96809	8.37287	7.0045	9.51373	8.45738	7.47978	7.75822	8.45409	8.29462	6.53528	8.4623	7.32643	9.03452	8.14364	6.92244	8.8759	8.01458	8.45943	8.07788	8.10066	8.27566	7.99774	7.36545	8.63952	8.11946	8.71218	7.11166	8.01402	7.71905	8.17692
CYP2C8	6.68229	7.2891	8.3147	6.31506	4.0268	6.10476	6.54303	7.29002	7.17293	7.03342	6.57122	6.04941	6.82782	5.61029	7.79246	5.83137	7.2854	5.84097	7.36457	7.82782	8.31107	6.89239	7.18686	7.38802	6.75489	7.38802	6.95303	8.08108	6.14995	6.63256	6.49809	7.60807	6.53869	7.44874	4.47832	6.38629	6.02658	7.10852	7.57667	7.62352	7.45943	8.16138	6.89724	7.08852	7.36194	6.76288	7.60066	7.73335	6.54551
CYP2C9	9.25006	10.0028	9.15532	7.56834	7.00225	8.42878	8.74214	9.56377	8.81858	8.33047	8.24745	9.47917	8.43463	8.49065	8.20994	8.3746	8.91976	8.79312	8.42962	8.85611	9.3122	7.8189	8.55842	9.32441	8.71459	8.90238	9.15861	7.71081	7.97671	9.52219	9.00113	8.60251	9.49785	7.55766	7.61029	8.63481	8.99124	8.9935	8.97327	8.67384	9.328	9.24174	9.33271	10.1124	9.23554	8.27286	7.2937	8.54844	8.56339
CYP2D6	7.95884	8.27286	9.15381	7.59619	5.65621	6.92481	7.26585	4.9607	4.44095	7.22593	6.59991	7.04111	4.4822	7.23458	6.1179	7.71149	7.55536	6.7866	8.10434	7.93899	8.40514	8.09329	7.33896	8.16892	8.15381	7.69905	6.51207	8.15381	7	8.82909	7.84486	8.32598	7.74685	7.34961	7.08002	7.77479	6.59917	7.2555	7.94486	8.3474	6.4733	7.40429	7.88692	8.50819	8.0045	6.70736	8.16942	8.17243	7.80284
CYP2E1	7.52669	6.65392	6.67948	6.76818	7.93015	8.4363	8.27752	8.29094	9.08108	8.1809	8.87652	8.79701	8.20604	6.21315	7.86666	8.25974	7.4545	9.0864	8.28771	8.58796	9.28286	8.36501	8.64638	7.9331	8.1334	7.88874	6.83162	8.54805	7.93605	7.70943	8.05691	8.40045	8.22978	8.08905	8.10224	6.8802	9.70822	8.40003	8.0433	8.59021	8.0634	8.95245	7.46516	7.94134	8.08587	4.72846	8.1814	7.03342	6.03848
CYP3A4	9.42417	9.92704	10.6457	9.29669	7.42459	9.24603	9.22135	9.33338	9.30697	8.80735	7.98925	8.41996	6.75087	9.19426	9.5074	8.70252	8.76255	10.1293	9.72212	7.92362	10.128	9.224	9.21213	9.84298	9.22473	10.0914	9.71218	9.55612	8.8933	9.52454	9.22231	9.83321	9.66569	8.4545	8.7187	9.37439	10.0098	9.73013	9.62352	9.95812	10.2889	9.88692	10.3072	10.3531	10.0512	9.24864	10.043	8.52317	9.70546
CYP3A5	6.69766	5.6985	5.55121	6.30469	5.28614	4.54473	4.43363	7.3345	6.88142	6.57682	6.24622	7.4187	7.22882	6.86542	5.17353	5.91839	4.81301	7.27519	2.82273	5.38716	6.98868	4.82629	4.79961	4.9279	6.44791	5.14812	4.86691	5.91193	6.00135	6.98868	4.55766	5.27947	7.79896	5.40361	7.15178	6.80993	5.12681	6.70598	4.55582	4.59753	8.08108	5.44824	5.02768	5.95977	5.55582	7.0268	7.10329	5.35509	7.06178
CYP4F2	6.04089	5.27761	7.55995	5.08874	5.46565	5.08321	5.47184	5.3799	4.85898	5.82757	5.45483	5.75034	5.16269	5.20281	5.79779	5.01881	5.25626	5.59246	6.58406	5.67864	6.36475	5.91001	5.61117	6.2363	5.46401	6.23209	7.27612	6.01748	6.41988	5.89433	7.83668	5.54473	6.03694	4.23419	5.82706	5.39712	5.99887	5.78293	4.98596	5.99526	5.97177	5.67327	5.52857	6.14771	5.94837	6.12825	6.12143	5.87676	5.72492
DAO	9.38823	9.0561	10.2866	8.85767	9.28586	9.16967	8.82814	8.79896	8.80349	8.89026	8.84204	9.75889	8.48623	8.5216	8.51806	8.20897	8.26162	9.57667	8.55842	8.16289	9.34252	8.58984	9.44915	8.58459	8.60733	9.44853	9.7789	9.36523	8.67419	9.0954	8.47897	9.8088	9.64277	8.0607	9.47431	8.47371	9.50005	8.82655	8.75054	9.75739	9.0542	9.30035	9.17368	9.631	9.32688	8.808	9.11868	8.69558	8.92333
DAPK1	10.0526	9.745	10.3038	10.3354	10.137	10.5546	10.7228	10.1849	10.3987	10.4888	10.0014	10.9211	10.8408	11.5469	11.3891	10.9136	9.66516	9.52845	9.0143	9.85502	11.0808	9.94119	10.6644	10.2046	10.3049	8.64097	10.6917	11.3437	10.6457	11.4284	10.7082	10.1799	8.98299	9.54978	8.31967	10.6448	9.43505	9.91648	10.1898	8.24317	9.59917	9.39232	10.5459	10.4009	8.48341	8.02292	7.91109	8.34518	11.7009
DAXX	9.69122	9.16113	8.63662	7.59544	8.53761	9.10931	8.6907	9.22762	9.01374	9.07655	7.73403	8.83036	9.14542	8.60622	8.81602	6.94251	8.76321	9.00955	8.92748	8.91976	8.34163	7.72792	8.72996	8.61839	8.44211	8.02901	8.36894	9.10355	8.507	8.25739	7.507	8.47735	8.47654	8.40131	7.34873	8.3505	8.67948	8.1644	8.67172	8.44045	8.94105	9.42836	7.34518	8.87897	8.05365	9.30743	8.04767	8.03562	8.7738
DBH	4.79701	4.40054	6.42139	4.49889	3.67694	4.25096	4.27277	4.11353	3.85798	5.54473	4.14812	6.05398	3.62176	5.12309	4.58015	4.56255	3.6792	4.06695	3.86394	4.22805	4.80426	4.32697	5.99458	4.09085	4.09761	4.61824	4.24793	5.68538	4.33628	5.35614	4.21101	4.35966	5.1102	3.48285	5.12928	3.77926	4.0045	4.2426	4.77821	5.53201	4.30012	4.56071	5.19495	4.57652	5.23688	4.42962	5.0054	4.1235	4.63923
DCTN1	9.8802	9.49506	10.7863	9.75906	9.81874	9.52101	9.95012	9.59376	9.63536	9.18016	9.83826	9.61489	9.60659	9.95274	9.39981	9.73166	9.92526	9.92184	9.7445	9.47066	9.4735	9.61489	10.3498	9.90222	9.9211	9.75054	9.96434	9.75972	9.62077	9.57818	9.67913	9.43421	9.93605	10.043	9.71339	9.25951	10.0251	9.80993	9.86542	9.61232	10.332	10.1421	10.007	9.633	10.1497	10.1611	9.21626	9.71493	10.0238
DDAH1	8.76951	7.56071	8.52003	7.97212	7.58271	8.64997	7.8505	7.97327	7.8802	8.60288	8.17443	7.34961	9.31107	9.15431	7.71768	7.77413	8.50938	7.01458	7.5744	5.46467	8.04221	6.6851	9.6182	7.77479	6.60615	7.15076	5.82706	9.59264	5.81019	6.18388	3.98641	7.88325	7.28633	8.37851	8.03287	6.46858	8.9678	7.92065	7.46107	7.92303	8.78758	7.12309	8.46679	7.58045	7.46189	7.87836	6.87036	6.87036	9.22641
DDAH2	9.54284	9.07066	9.13031	8.95623	8.12567	10.0182	8.40131	8.70563	9.28425	8.80607	7.60288	8.40131	9.18834	9.7766	8.2555	8.19574	8.16289	8.54612	8.15482	8.26585	6.71973	8.33584	6.79442	6.8392	7.64674	7.51017	8.01625	8.59171	7.8759	7.51885	7.82082	7.37417	6.57456	8.14006	8.42375	7.41363	7.61397	8.26209	8.09117	8.11114	8.46107	8.30332	6.82782	8.61545	7.18884	9.37547	9.19992	4.55643	7.6858
DDC	5.35896	5.04614	5.89627	4.79286	5.14893	6.59887	5.56803	4.98641	5.14771	4.26604	5.85549	5.27538	4.39643	5.47379	4.79546	7.49586	4.47444	3.82782	4.76553	4.77189	4.69265	4.89336	4.7845	5.07425	4.83693	5.26679	5.0635	5.88606	3.47638	5.08916	5.1823	4.69488	5.09719	5.85748	4.91695	4.61058	5.15299	4.49825	4.33199	4.79909	5.11228	4.82018	4.75168	4.76022	4.60703	7.12619	3.64731	5.55704	5.15421
DDIT3	10.6653	10.6689	10.3476	10.5555	10.1712	10.3498	9.89421	10.4502	9.75138	10.1712	9.7139	10.5584	10.1421	9.85705	10.733	10.3061	9.91409	10.3365	9.60881	8.31152	9.44936	9.0669	10.2889	9.52003	9.26162	9.93943	10.5603	10.1787	8.44419	9.98299	9.47837	10.0914	10.3772	9.02929	9.87067	9.01764	9.3733	9.91199	9.33114	10.2842	10.4979	10.1624	10.5275	10.2515	10.8765	8.91678	10.3587	9.17542	9.74467
DECR1	9.18314	8.86821	5.7926	9.25739	9.0634	9.49285	9.61121	9.40557	9.48905	9.40684	9.5467	8.59917	9.24959	9.28355	9.20799	9.40216	10.0993	9.95172	10.6742	9.60288	9.90373	9.0634	8.89026	9.69732	9.9587	9.55785	10.3641	10.3038	10.2396	10.0728	9.73217	10.1636	8.22593	10.5411	9.853	9.6703	10.115	9.39896	9.69139	10.1059	9.00787	10.0238	9.99435	9.53605	9.6961	10.4543	10.1898	9.76553	9.76934
DEPDC5	6.52701	6.0398	5.54411	4.90207	5.44725	5.66619	6.08831	6.01614	7.23458	5.52356	4.96532	6.20281	6.52763	5.77162	5.98413	5.61736	5.55796	5.28947	4.32121	6.37903	5.94205	5.98618	4.76235	6.25248	7.9384	5.19101	5.04177	6.73742	6.06264	5.41346	4.85499	5.48929	5.41886	6.01614	6.02636	4.21412	4.27053	5.93286	4.56499	6.3679	4.93357	5.49729	5.96093	5.71039	5.32193	5.4192	5.94462	4.31034	6.36335
DES	7.26679	4.45418	6.23917	7.00338	4.42626	3.51979	4.45154	6.38716	4.61765	4.68818	6.25833	6.45434	5.85723	4.95606	5.55704	7.46352	7.48543	4.90785	8.09223	7.46679	7.8857	7.79507	4.30816	7.66747	7.4271	7.40599	7.59768	7.34074	7.45533	6.17772	7.21917	7.64386	6.97269	6.61721	7.61985	6.97499	6.87529	7.43879	7.46679	6.01992	7.83668	7.9542	7.97097	7.60511	6.07596	5.85125	7.18388	4.87184	7.224
DGKQ	4.94907	5.73796	5.11187	4.80581	6.6893	4.38267	5.2902	4.89966	4.80219	5.11437	3.89142	5.05485	4.34696	4.1635	4.50208	3.90977	5.43929	5.10601	5.10894	4.30597	6.98868	5.0635	5.43962	7.72042	4.36527	6.03496	5.52607	4.21801	4.47962	5.05528	4.76818	4.45483	4.57592	3.09238	5.4219	3.36737	6.10203	4.01257	4.81352	4.79025	4.97407	5.76022	5.615	5.96855	5.0635	3.86888	4.88264	4.07211	4.17153
DHCR24	9.01709	9.46883	9.21018	8.54226	8.80219	7.95594	8.7252	8.75789	8.52669	8.4545	8.61985	8.89845	8.18537	8.1809	8.63408	8.20408	7.77676	9.13648	8.71699	8.1644	8.87621	9.12102	8.55995	9.14338	8.07575	9.24532	9.04275	9.22882	8.01179	8.33181	8.00169	9.09355	9.21091	7.53294	8.48099	8.24935	8.58534	7.71356	7.93899	8.65964	8.4814	8.89815	9.47756	8.77017	9.23793	8.43087	8.90509	8.52199	7.95187
DHFR	7.90087	9.05175	7.29829	7.82845	7.22207	7.49825	7.84298	7.67172	7.76354	9.1581	8.04712	8.24603	7.88874	9.49945	7.24127	9.09011	8.55459	8.3394	9.59283	8.61508	9.25385	9.21116	8.3746	8.61728	9.51865	9.1127	9.41109	8.69174	9.01374	8.2293	9.06878	8.85643	8.9387	8.732	8.70839	9.94427	9.73657	8.6575	9.11426	9.46291	7.60288	9.56567	8.57818	7.87221	8.45039	7.8392	8.12412	8.70977	8.74584
DIABLO	10.7211	10.6184	10.3998	10.7262	10.2107	10.6662	10.3185	10.3794	10.2969	10.0485	10.3509	10.633	10.0715	10.42	10.6239	10.2058	10.2228	10.1396	9.78823	9.94354	10.332	10.0848	10.6357	10.0307	9.63408	10.5887	10.4136	9.78431	10.1459	10.0755	10.2784	10.6978	10.5304	10.4147	10.6457	10.0526	10.1472	10.032	10.1215	10.4788	10.021	9.98726	10.4553	10.3498	10.5304	9.93325	9.99859	9.01959	10.809
DLD	9.1375	9.01402	9.17243	9.31311	9.29921	9.68492	9.33383	9.40472	9.38154	9.84172	9.59787	9.17043	9.75939	10.1787	9.07895	9.69331	10.3264	9.60103	10.6101	8.99887	9.97871	10.1836	8.8756	9.48643	9.64133	9.72707	9.44956	8.13699	10.7151	10.4325	8.86759	9.37308	9.39639	10.375	9.70529	10.5755	9.62315	8.8351	9.88081	9.88249	9.30401	9.51471	10.2923	9.87621	9.4733	9.32576	9.29416	10.021	9.48764
DLG4	5.7137	7.57894	6.94953	5.92908	6.2032	5.08321	5.37365	6.93664	5.49474	6.90207	6.16269	6.02392	5.64039	4.66846	6.39129	6.12784	6.6837	7.35755	5.8505	6.19061	5.69711	5.3906	6.41937	5.31288	9.86295	7.82146	6.24051	5.94953	4.95093	6.23745	5.0387	7.57818	7.41024	5.82985	7.66463	4.80787	5.76182	7.36545	6.84423	5.11395	7.83605	6.75622	4.90833	6.0387	5.98641	6.20614	6.71012	6.48462	6.80735
DMD	8.64133	8.92955	7.94661	7.32012	7.34784	6.8009	5.94462	7.98128	7.12825	7.54767	8.26115	7.83352	8.00056	7.79766	7.28633	6.8009	7.38629	8.20163	7.32823	6.9507	8.68615	6.89724	8.45327	7.35403	6.13052	8.3733	8.39275	8.62205	7.52591	8.32328	7.85175	8.1236	8.21237	6.77873	8.6279	7.48382	8.52395	8.14109	7.47654	8.39618	7.81954	8.6319	8.57175	9.00394	8.09064	7.54535	7.44708	8.08852	8.32012
DMPK	8.25833	8.82655	6.92006	7.15482	7.74886	7.58496	7.38024	7.41701	7.90569	7.47816	8.1236	7.51649	8.08587	7.51017	7.97499	7.08002	7.74416	8.33896	8.31061	8.01458	8.61139	7.33092	8.09487	8.53644	8.62425	7.96694	8.06178	8.20408	7.62059	8.30879	8.32957	8.43045	7.71905	7.79181	7.52121	7.43796	8.75722	7.74349	7.96636	9.12645	7.67172	7.50938	8.21917	8.13443	8.15431	7.11374	7.63227	7.35931	8.05745
DNAJB1	10.4656	10.062	11.1855	11.1668	11.7453	11.4284	11.5073	10.4757	10.3902	10.9121	11.0355	10.7781	11.3696	10.8305	11.722	10.5575	11.1523	10.1485	11.6644	10.5708	9.45738	10.3498	9.30401	9.68475	10.6266	10.5546	11.3864	9.14491	10.218	11.3581	11.0768	10.5177	10.858	9.93236	10.3443	9.99152	10.9039	10.0028	10.0861	10.5661	9.76719	9.81154	10.0928	10.1636	11.0098	9.50879	10.6421	9.38198	9.6204
DNASE1	4.02503	4.64847	5.1014	4.23113	4.27128	4.12598	4.60763	4.58856	3.93734	4.11103	5.06134	5.32048	3.57168	4.78712	3.89239	3.56438	3.42089	4.67694	3.44626	3.90785	4.61471	3.28155	4.19298	4.73985	4.10182	4.25852	4.95327	4.05485	3.29234	4.08066	4.51223	4.69042	4.49506	2.93055	4.10685	3.77716	3.98185	3.87578	3.851	4.54102	4.05832	3.85898	4.59216	4.79597	4.0917	3.98003	4.33771	5.29976	3.94205
DNM1L	8.01011	8.51057	5.50367	8.33494	7.88509	8.39832	8.0864	7.8392	7.92184	8.08162	7.77545	7.61985	8.17193	7.98356	7.88935	9.4814	8.96982	8.34873	8.91618	8.32508	8.22497	8.37895	8.4363	8.61471	8.71939	7.633	8.49506	9.11061	8.41066	9.2503	8.44626	7.46842	7.85237	8.66924	8.60881	8.22014	8.75154	7.98128	8.19869	8.09645	8.12153	8.70321	8.38198	8.02569	7.53683	8.19328	8.12153	8.62425	8.44211
DNM2	9.2465	9.79653	7.8802	10.1098	9.70027	9.43505	8.6907	9.61526	9.36676	9.97728	10.1344	9.85456	9.40727	9.65482	9.59582	9.46862	8.77972	9.63753	9.6907	9.84862	9.17268	8.78627	9.41363	9.56815	9.62607	9.25006	8.53411	9.35469	9.20701	9.93059	9.67754	9.20677	9.53819	9.14134	9.00647	9.32823	9.58703	9.34961	9.52219	9.77165	9.56033	8.90959	9.08773	9.80655	9.23314	9.09144	9.05257	8.66427	8.67631
DNMT1	9.02846	8.55957	8.57061	8.12928	8.66498	8.14262	9.10434	8.48422	9.1819	8.79993	8.36588	8.26491	8.09698	9.1249	8.48059	9.61361	8.66888	8.63952	8.64277	8.92748	8.74147	7.9507	8.79312	8.83826	9.56281	7.54303	7.39232	8.67631	8.6703	8.81698	8.86264	6.8505	8.44087	8.27006	8.53099	9.58684	8.23218	8.07253	8.61397	9.2131	8.84862	8.36282	9.41849	8.23506	7.32733	9.01235	6.97384	9.01848	8.66213
DRD1	4.34767	4.19771	4.45352	4.78764	4.13175	3.23343	5.98254	4.57107	3.61589	4.28318	4.64212	4.61941	2.77947	2.9771	3.61353	4.38888	4.28021	3.55827	4.7148	5.87135	4.48091	6.4224	3.87184	4.46336	3.82883	5.09719	4.63052	4.64212	4.67186	4.71205	4.96532	4.11437	4.15785	3.63343	3.9542	4.02148	6.37069	4.76818	3.36737	3.8885	4.1152	7.00338	4.54597	4.39575	3.7126	6.2294	4.20711	4.42021	3.38128
DRD2	9.11842	8.90479	8.92837	8.86481	8.57099	8.12309	8.75622	8.77413	8.224	8.99661	9.11504	8.85674	8.82464	8.60844	8.81474	7.94369	7.732	9.06474	8.10748	6.13299	9.52611	8.58571	9.44936	9.17717	7.75756	8.98783	9.14898	7.40599	8.01402	7.97556	8.88234	9.26866	9.36216	7.58721	8.01458	8.47816	9.05094	8.49346	9.15254	9.41827	9.54728	8.86666	9.34119	9.69401	8.93605	8.90388	8.88692	9.01011	8.53838
DRD3	3.95791	5.35931	5.86864	5.56651	6.24241	2.25278	6.37591	4.58856	4.74524	3.95699	4.57954	7.09592	4.69209	2.64363	4.23189	3.99367	4.24413	3.49953	3.42761	5.48832	4.6837	4.22497	4.63517	5.62965	3.13734	5.41549	5.83567	4.25323	6.02436	3.73552	5.40122	5.85574	5.31723	4.06867	5.46858	6.08385	2.79015	5.68173	5.10601	4.23879	4.08491	4.76765	2.41034	4.10518	4.82528	5.60496	6.92006	4.7447	3.52857
DRD4	8.78333	8.17891	9.08401	7.10643	8.18834	7.98014	8.41278	8.43003	7.15785	6.84674	7.83794	8.09803	6.1467	7.74819	7.32103	6.24736	8.06393	5.30706	7.73809	5.22072	6.67384	7.19869	4.0781	7.81954	7.60288	7.1639	6.89482	7.32012	4.34696	5.10643	7.32912	8.83099	7.46516	3.12598	4.37226	7.05311	5.21684	4.9814	7.18686	7.93428	5.7241	8.87221	6.84925	6.82528	6.32409	4.19298	6.8716	4.72247	7.02348
DRD5	9.8157	9.97298	10.4553	8.90177	9.19328	9.03287	9.90629	8.80155	8.92541	8.96	9.08002	9.23122	9.0182	8.59208	8.94163	9.02929	8.8716	9.94544	8.90268	8.79019	9.8321	9.12076	9.35138	9.43129	8.97728	10.0224	9.5218	9.63009	8.6879	9.97011	9.65642	10.0967	9.65875	8.35579	9.46536	8.71733	9.75171	9.23793	9.05148	9.68194	9.38522	8.57365	9.85534	9.76818	9.94207	8.91946	8.96636	9.00253	9.29002
DSP	7.78136	8.56453	8.59768	7.41954	7.53372	7.17193	6.98982	6.95652	7.38198	7.84737	7.37764	8.11842	7.74281	6.77215	7.59021	8.07146	6.5146	6.81634	6.86542	6.83542	7.86542	6.19849	7.38198	7.1179	6.60807	7.35491	6.81762	4.75809	6.36124	7.19673	6.99774	7.2854	7.4733	5.86022	7.87529	6.80219	7.29462	7.41024	7.1809	7.33628	7.60585	7.14975	6.99887	8.31832	7.11478	6.44989	6.57228	6.98299	6.67525
DSPP	8.34207	8.51728	9.03232	6.96116	6.70044	7.3147	7.49586	8.21917	6.3361	7.70736	6.99095	7.16892	6.7252	6.80993	7.29278	8.77347	8.14415	7.84172	8.25739	7.03892	9.18488	8.18239	7.98812	8.58271	7.979	7.80284	8.64277	7.79766	7.67243	8.24031	7.78463	8.65642	7.60585	7.61618	7.56834	6.99209	8.06932	8.16239	7.67807	8.15076	8.85112	8.47086	8.76653	9.05853	8.4208	7.14873	7.76686	7.78333	8.11009
DUOX1	6.91169	7.99152	7.62205	4.39849	4.70487	6.74819	5.20242	4.55949	4.87627	4.16511	4.61353	6.38215	4.85748	5.59276	6.44245	4.69599	5.53013	4.86146	3.82375	4.9472	7.75087	6.80993	4.81301	6.30031	4.49761	7.22978	8.38198	8.03452	3.5472	5.17273	4.65592	7.40344	4.15218	4.92029	7.16088	6.53216	5.59186	7.55459	4.0798	6.82146	7.3147	7.42794	6.59708	7.66888	7.69488	7.44377	5.02281	5.52482	7.53916
DUSP1	15.0028	15.0102	15.1613	15.1698	15.2094	14.9233	14.913	14.6773	14.5666	14.7164	14.9632	15.1032	15.1278	14.8318	15.2266	14.4101	15.0487	13.8	15.0034	15.0764	14.6059	14.4891	14.1071	13.9204	14.4331	14.785	14.9204	13.1512	15.075	14.8906	14.8656	14.5092	14.6581	15.0007	15.1305	14.4724	14.7666	14.9123	13.7671	13.7538	15.337	14.6126	14.4471	15.1713	14.2735	14.3044	13.9595	11.3498	14.329
DYNC1H1	8.33807	6.6837	9.27822	8.14771	8.98726	8.45121	9.18859	8.83794	9.23002	9.11998	8.53372	8.91618	8.6987	8.98413	9.19599	9.00815	9.73911	9.4132	10.2633	10.6366	9.9384	10.4083	9.66178	9.36763	9.83999	9.31967	9.2465	9.64313	9.91797	9.75121	10.3902	8.73539	9.58082	10.2192	10.0112	10.0028	10.3354	9.94588	9.29439	9.77446	10.0848	9.34141	9.40493	9.79051	9.54535	9.59134	9.65446	9.40493	9.20163
DYNLL1	11.8669	11.3636	10.1357	11.9751	11.7768	11.7469	11.6198	11.3837	11.1286	12.0944	12.3149	11.8384	12.2061	11.5401	11.6869	12.378	12.3457	11.6768	12.8815	11.5618	11.9851	12.7549	11.2912	12.5715	11.5498	11.7427	11.8903	12.1749	12.144	12.5216	13.227	11.3869	11.7764	12.4668	12.6041	13.0312	12.4831	12.371	11.6087	12.0718	11.8823	12.1768	11.8807	11.93	12.4668	12.48	12.4798	14.299	12.152
DYRK1A	10.6147	10.1636	9.32035	10.0553	10.098	10.4357	10.0444	10.3049	10.2082	10.1749	9.71956	10.4998	10.2992	10.3597	10.5196	10.7903	10.2923	10.2467	10.0715	10.7912	9.93044	10.3565	11.0993	10.3772	10.2866	10.332	9.59898	10.2597	10.5157	9.80623	10.0821	10.1712	9.97441	11.2252	10.1319	11.0721	10.0512	10.5915	9.99294	10.0821	10.3095	10.5699	10.7723	9.88813	9.89042	10.5118	9.95812	9.90569	9.5859
DYSF	9.22135	9.40684	8.75389	7.93369	7.97039	9.98726	9.24174	8.93634	9.63608	9.83684	8.97585	8.70805	9.33718	10.4157	8.57969	9.26538	8.55804	9.21796	8.31243	7.78986	6.07125	6.0676	7.33271	6.41397	7.47411	6.80478	8.17293	8.19032	5.67469	6.89239	8.82082	7.21043	7.88996	8.51491	8.98556	7.92184	8.47695	9.46475	7.30287	6.15967	8.91049	8.91199	6.2765	8.42878	8.95245	9.26491	8.0677	6.58301	6.0676
E2F1	8.67419	9.25503	8.91678	7.93192	8.7286	8.59432	9.05175	8.84706	8.42122	8.23601	8.60326	9.00619	8.27006	7.92065	9.02846	8.16692	7.96405	7.84549	7.7761	8.33762	8.25361	8.05311	8.44253	8.75989	8.82528	8.03782	8.68615	9.21505	7.29278	8.89785	8.72417	8.72451	8.56377	6.65821	8.71939	7.83542	8.54728	8.56529	7.6532	8.02791	8.56491	8.59544	8.77116	8.80574	8.53294	8.25456	8.62169	8.97613	8.37547
ECE1	8.54264	8.8756	8.85643	8.62571	7.9571	7.71218	7.8679	5.849	8.54535	8.97499	8.01179	7.24031	8.10905	7.85985	5.77505	9.33896	8.46312	9.16189	8.82177	10.0741	8.19574	8.87989	9.35028	8.32553	9.14415	8.60585	9.44894	9.79572	8.98925	7.60288	8.8645	8.80284	8.05637	8.53799	8.7492	8.50859	8.94369	9.34806	8.79474	8.62534	8.47695	9.53838	8.85175	8.65284	8.5691	9.15355	8.99464	5.47832	8.2484
ECHS1	10.1228	9.80913	9.64133	10.1849	9.81506	9.88356	9.96723	9.67296	9.73251	10.1874	9.8828	9.47492	10.1599	10.1111	10.1984	9.88768	10.7465	10.3696	10.1033	9.62534	9.73843	9.76354	9.72571	10.2946	9.74853	9.88065	10.6064	9.70926	9.44997	9.90689	9.87283	10.0512	9.97441	10.5469	9.17468	9.62772	10.0967	9.70494	10.137	9.37265	9.39296	9.83226	10.2923	9.87391	10.0755	10.4051	9.97441	10.4062	10.4625
EDN1	6.47946	6.46646	7.01123	7.67455	5.98391	6.46646	6.7211	6.31107	5.8885	6.17153	6.15906	6.58256	7.27798	5.26078	6.92837	8	4.08831	8.87529	8.74046	5.15218	5.17712	5.64559	6.53356	8.2293	6.488	6.33342	5.52638	10.749	5.15987	7.38802	5.6907	6.18051	7.14771	7.64024	5.9507	4.2854	5.337	8.70529	6.38767	5.98482	6.59976	5.55397	6.21354	6.53045	6.28114	5.09085	5.58646	7.16892	5.44791
EDNRA	7.2182	8.53411	8.89178	7.52669	7.04439	7.38284	6.53013	6.73606	6.97957	7.46761	7.808	6.96347	6.45812	7.12102	7.3147	6.0751	6.23821	7.85549	5.04045	6.59395	7.08002	6.74953	7.49185	7.70805	7.56224	5.37016	7.6851	7.48059	6.2681	7.3966	7.34341	8.42249	8.15026	5.58195	7.78529	7.69975	7.52121	5.69432	6.08979	7.27426	7.76818	7.88142	7.60807	8.31243	7.34607	6.46793	6.42408	7.27984	7.42962
EDNRB	7.7211	4.71205	7.32823	7.74281	3.74093	8.04658	6.11603	5.97177	8.16641	6.34447	7.79766	6.08172	8.23936	7.83857	6.59186	5.49313	13.6328	11.0868	7.19771	6.56071	13.4957	10.3298	11.6755	4.52669	9.86279	13.7096	7.26491	8.79507	11.6777	14.5567	13.7973	14.2975	5.51128	6.28559	13.806	14.2989	8.69975	10.2046	13.3221	9.38284	9.65982	8.79442	11.5309	11.2082	7.53216	13.3951	7.77479	10.2432	9.36085
EEF1A1	15.8789	15.6439	16.5682	15.4918	15.8359	15.2618	15.4333	15.2447	15.2517	15.2651	15.326	15.6115	15.6277	15.2272	15.7177	15.6484	15.568	15.826	15.814	15.7037	16.0159	16.1017	15.7333	15.8792	15.8825	15.6542	15.6112	16.2287	15.6192	16.0714	15.6307	16.005	15.7264	15.7748	16.2489	15.4075	15.1658	16.0519	16.056	15.6931	16.0213	15.9192	15.7111	16.4537	15.5022	16.1603	16.0439	15.9972	15.7011
EEF2	13.7394	14.4876	14.1244	14.5609	15.0182	13.9258	14.2468	13.782	14.2033	14.1414	13.7698	14.0329	14.1319	13.7185	14.1462	14.0607	14.3744	14.0879	14.8825	14.1595	15.2537	15.2487	14.5215	14.6267	14.9687	14.4733	14.1628	13.8924	14.7108	15.287	14.7726	15.1472	14.3686	14.8193	14.6522	14.2911	14.2031	14.1047	15.1585	15.2835	14.8471	14.1815	14.3665	15.6556	14.673	14.8666	15.0901	14.8983	14.7585
EGF	6.77742	8.08002	7.17293	6.04614	5.30852	3.47119	5.93286	6.94953	5.56651	6.7211	6.69627	7.50541	6.06458	6.62205	7.8125	6.19928	6.34536	6.43179	5.06953	6.32481	5.48349	6.72247	6.48591	6.79181	6.56102	7.24317	7.21432	7.24127	5.80555	6.17253	7.732	7.3147	7.12619	5.41583	7.54226	5.91097	4.86592	6.99095	6.86419	6.49873	7.48784	6.77347	7.02126	6.17293	7.19574	7.00899	6.10077	6.33735	6.77215
EGFR	9.90974	9.59171	10.2167	8.55689	8.8558	8.05311	8.55804	9.00562	8.52748	8.72042	9.23936	8.55689	8.40216	7.50859	8.99972	8.53877	7.89482	9.85969	8.71425	8.7807	8.80703	8.74281	8.59991	8.80703	8.27705	8.93221	9.58946	9.80462	7.84862	8.5988	8.69244	9.51076	9.91109	8.83857	9.75939	8.41701	9.6886	8.98584	8.53916	9.57175	8.5763	8.51885	8.87191	7.63009	9.10276	8.72417	9.83826	8.93929	8.08693
EGR1	11.8541	11.6671	9.55804	11.9348	11.8498	11.7013	11.7385	11.7879	11.0348	12.3208	12.1383	11.774	11.749	10.9181	11.4157	10.4727	11.3718	12.1926	10.875	10.1319	10.5784	11.0126	11.9333	10.1886	10.1737	11.9625	12.2624	10.7254	10.2131	12.1867	9.93266	11.8803	11.014	9.46597	12.3647	10.6961	12.4257	11.0721	11.0403	9.40684	8.56682	11.7155	11.4579	12.7484	9.84094	10.388	9.43003	7.88264	9.58553
EHHADH	6.92837	4.89385	8.2075	5.95257	6.11312	4.32481	6.04985	5.77083	6.37834	6.61677	7.21043	6.72928	6.85798	5.3427	6.07168	5.92029	4.50779	6.2636	6.50779	6.63517	6.71012	6.94486	6.28965	7.38716	6.51617	4.33771	6.40837	3.58736	6.47881	6.65964	6.44857	6.59335	6.59976	1.66038	6.96347	7.1127	2.46597	6.53621	4.13996	5.93734	7.36457	5.28096	3.83693	5.64847	5.88728	5.36142	6.27034	7.17692	6.08215
EIF2AK1	11.9016	11.813	11.1787	11.6948	12.0921	11.8765	12.0074	11.6078	11.5309	11.6649	11.722	12.0241	11.8033	11.6198	11.9374	11.3242	11.633	10.7969	12.224	12.3089	11.0444	11.4507	11.5661	11.9986	11.647	11.3772	11.6839	12.0838	11.5665	12.737	12.3468	11.1261	11.7453	11.7715	11.567	11.7936	11.381	11.6225	11.8404	11.4818	11.9936	10.769	11.0091	11.5929	10.7797	12.4115	11.411	10.2396	11.7956
EIF2AK2	9.40621	9.58365	7.87283	8.99661	9.33293	9.28864	9.93914	9.37504	9.88585	9.53099	9.84956	9.29737	9.56453	9.85985	9.95332	10.1497	10.4252	9.07575	8.93664	9.59077	9.808	8.84706	10.3185	9.451	9.35337	10.3163	9.94515	8.63916	9.74836	9.43671	8.41785	9.38068	10.0875	9.32845	10.2644	9.76984	11.2366	10.2058	9.13725	9.68912	9.3336	9.10512	9.77297	9.6793	9.61397	10.9403	9.3443	8.06124	9.54303
EIF2AK3	11.92	12.3998	10.3977	12.2995	12.3069	11.6461	12.3487	11.9348	11.87	12.1306	12.0112	11.576	12.0454	11.2732	12.059	12.3092	11.9919	11.5812	11.8872	11.7082	12.2538	11.4579	11.3658	11.6461	11.7842	11.716	11.9708	11.605	12.1235	12.3625	11.2889	12.2082	11.7309	11.1529	11.7125	12.571	11.5043	11.6092	12.8531	11.8642	11.941	11.9058	11.7486	11.7074	11.5033	10.8796	11.643	10.3696	11.4838
EIF2B3	9.9558	9.59898	9.79409	9.80365	9.71029	9.94178	9.91812	10.332	9.60733	9.74819	10.0768	10.4136	10.0768	10.2958	9.68264	9.71476	9.66782	10.2773	9.91214	9.56071	10.0168	9.30469	9.62352	10.0014	9.91752	9.94588	9.6616	9.49326	9.44832	9.82321	9.64476	9.89603	10.3129	9.70321	9.17218	9.05148	9.81314	9.83826	9.05094	9.15785	9.41405	10.0647	10.1636	9.6865	9.64764	8.94808	8.79734	10.0715	9.81057
EIF2B4	9.84266	9.92511	9.64818	10.0848	10.0126	9.88402	9.86867	10.2384	9.88981	9.8779	10.0182	9.87314	10.1033	9.75889	10.0539	10.1059	10.1306	10.1421	9.95899	9.60862	10.3332	10.2312	10.2324	10.0782	9.96867	9.70165	9.92896	9.88188	10.218	10.4757	10.6865	10.0848	9.85144	9.74987	9.91379	9.70096	10.0112	9.49005	9.50104	10.2033	9.94486	9.99859	9.87882	10.0674	10.3365	10.0471	9.76918	10.5925	10.4645
EIF2S1	9.80607	9.66445	9.72332	10.6978	9.84533	10.0334	9.90884	10.0389	10.2503	10.4305	10.1997	10.314	10.3264	10.3805	10.1774	10.4294	10.2703	11.2877	11.1312	9.75772	10.0224	10.9031	9.93708	9.64187	10.5324	10.151	9.68335	10.0265	10.4656	10.8895	10.7789	10.5216	9.71459	11.1053	10.5774	10.4367	10.5821	10.4564	9.8831	10.5718	10.2633	10.0888	10.5479	10.5971	9.60622	10.1898	9.86279	11.2639	10.5401
EIF4E	9.83968	9.57042	8.1533	9.94632	9.90026	9.91707	10.2264	9.94544	9.7988	10.196	10.332	10.4168	10.0539	10.0014	10.2656	10.6018	10.2503	10.4147	9.49346	9.82432	9.79572	10.007	9.89391	9.75622	9.64259	10.3376	10.058	9.46332	10.7928	10.3945	9.55055	9.69453	9.77116	10.2095	10.2691	9.96304	10.445	9.6851	9.48925	10.0126	10.0928	9.94603	9.8141	9.86403	10.3641	10.5206	10.1662	10.4757	10.1984
EIF4EBP1	7.99322	7.12722	9.35381	8.18834	6.89118	6.97039	7.01011	8.2465	6.63256	6.13894	6.92362	6.76022	6.56986	6.55444	6.23649	7.8125	8.49185	7.00562	6.416	7.82591	8.93399	8.57856	8.93782	6.87652	5.34163	6.97728	7.51806	8.67172	7.58796	7.02791	9.84235	9.09302	9.07307	8.54381	8.52865	7.94134	7.99887	7.67313	7.03012	6.45681	6.18488	9.21286	7.72042	8.24127	8.13391	8.93487	6.1811	10.3619	9.66124
EIF4G1	10.6996	9.68335	10.3923	11.4115	11.056	10.2384	9.75338	10.6366	10.4315	10.3587	10.0084	10.1874	10.4231	10.0715	9.90569	11.3987	10.6357	10.7423	10.0417	11.1824	10.1836	10.1098	10.0539	10.2324	10.7322	9.71888	10.3912	10.4666	9.85534	10.5469	10.098	10.2107	10.7117	10.3826	10.2866	10.0701	9.81682	10.5718	10.2597	10.783	10.4252	9.93679	10.6266	10.2538	9.50779	9.74987	10.7541	9.01709	9.43754
ELAC2	7.44543	6.74281	6.12763	8.02459	6.41447	8.28401	8.59432	6.6453	8.05853	7.63445	7.3345	9.05474	7.86481	8.6749	8.53177	8.82782	9.24532	5.57259	8.57024	8.37243	7.41024	9.06636	8.27938	8.5074	5.30232	5.26341	8.46189	8.46107	8.99322	8.91618	9.46312	6.23477	6.35032	9.26515	6.63329	8.52591	6.90929	8.27891	8.57403	6.49057	8.93221	8.783	7.56071	8.60622	6.606	8.66853	5.98094	7.13134	8.50819
ELANE	7.99605	8.77083	5.47346	11.3163	9.7418	11.611	9.32665	9.8805	9.20677	11.6461	10.1434	9.61563	10.0954	10.2046	7.38802	4.60348	4.56316	5.57864	6.57456	4.16269	4.33628	4.30889	4.59813	3.774	4.18666	6.65392	5.3427	8.36413	3.47379	4.77241	4.58436	5.65793	5.07553	4.88509	8.00843	6.08428	4.96855	7.12722	5.58767	4.43029	3.87184	5.77056	3.68706	3.97911	7.62644	5.07682	5.20906	4.79857	4.58556
ELAVL1	10.4263	10.3498	10.1472	10.3826	10.2204	10.1836	10.2312	10.2969	10.151	10.3004	10.3487	10.1636	10.643	10.4838	10.4429	11.3066	11.2095	10.5108	10.6193	11.1183	10.3298	10.8727	11.2372	10.3174	10.8439	11.1396	10.7632	10.7296	10.7237	10.8963	11.3157	10.5196	10.8009	11.2366	10.3287	10.6439	10.9233	10.792	9.95783	11.1523	11.2282	10.1849	10.6393	10.4051	11.0901	10.8154	10.8773	10.7969	10.7194
ELK1	7.35491	9.36151	9.11738	8.97527	7.7286	9.39832	7.66747	9.35733	8.69905	8.79181	8.60844	9.50799	9.59432	9.39167	9.40642	8.72622	9.38154	9.98726	9.19426	8.28263	10.2773	9.61066	9.56643	9.97154	10.0084	8.86171	10.1254	9.81538	8.74147	8.94895	10.1536	9.39639	9.82861	9.56491	9.20579	9.8213	9.71115	8.07735	9.30241	9.50263	8.3505	8.79507	9.93133	9.85144	9.01792	9.85502	8.66676	7.85611	9.75989
ELN	8.86511	9.16466	6.68089	7.60585	7.76421	7.82337	7.82337	7.808	7.30652	8.09223	7.98071	7.57516	7.09908	4.26379	8.06663	8.47249	7.40344	7.61985	6.8189	7.6632	8.71218	6.20653	7.98413	8.54844	7.67313	8.50938	8.14873	8.60214	7.9331	8.65177	7.36019	9.33136	8.2914	7.46842	8.50502	7.67948	8.18636	7.02569	7.52904	7.6893	8.48704	7.84298	6.6388	9.12024	8.71973	7.32193	8.13031	8.36807	7.44708
ENC1	9.44315	9.85549	9.6756	8.07414	8.47857	9.33271	8.95187	8.46964	8.29783	8.70287	9.1316	9.04056	8.39232	7.62498	8.10748	8.65893	7.92541	8.98925	7.63445	7.82209	9.16892	6.21975	8.43129	9.57346	8.46883	7.18982	8.59619	7.04439	7.50064	8.07521	6.92125	9.17891	8.60881	7.32733	7.84987	8.27566	8.58195	8.94075	8.23362	6.74685	7.44791	8.3672	8.42122	8.83952	9.71733	8.51373	7.80542	5.28429	8.71631
ENDOG	5.3345	5.04396	7.12619	4.26078	5.22304	4.97545	4.37434	4.77768	4.57592	4.05658	4.2426	5.86716	5.48285	4.23726	4.38336	8.79312	7.09592	4.84248	9.61783	8.58421	7.5812	8.70252	5.65764	6.27519	7.73674	4.95373	6.48301	7.19673	8.74819	8.15785	8.20555	5.69627	6.19731	7.96751	5.42895	8.58045	6.59216	6.64212	8.1982	6.13381	5.72055	5.31506	5.20789	8.91079	4.44095	7.92481	6.02724	11.3815	7.11061
ENG	8.00787	8.93369	7.39746	4.96901	7.91409	7.32733	7.54458	6.70874	7.77939	7.82146	8.59954	6.0332	7.21723	8.58909	5.25512	5.92908	6.5472	7.78463	7.7046	6.20418	7.73064	7.38024	6.54319	6.06307	6.30012	8.62242	6.61043	6.15906	7.78136	7.74483	7.38198	6.94369	7.97327	7.19673	7.71356	7.8157	7.44791	7.77215	7.31379	8.22207	6.58631	6.2407	7.40003	6.19751	8.74719	8.28771	7.8802	6.38595	7.88448
ENO1	10.7707	10.545	11.0119	11.1306	10.8408	11.2015	11.2784	11.3168	11.1176	11.6983	11.0258	10.9256	11.3531	11.6188	11.1743	12.5661	13.2903	11.137	12.1874	10.5934	12.3032	12.453	11.0203	12.0831	11.7582	11.1338	11.0464	10.1611	12.6106	11.3202	12.9445	11.4717	12.0095	11.988	10.825	12.115	11.7607	10.8688	12.7459	11.8194	11.7207	12.3707	13.2605	11.403	11.2533	10.7944	10.6636	12.3597	12.1646
ENO2	10.3783	9.75138	10.0182	10.3476	10.1749	9.99294	9.81938	10.2574	10.3826	9.88371	10.4574	11.0954	10.3794	9.47796	11.014	6.88874	8.12928	10.3387	9.45039	9.81041	7.50779	9.14466	10.7541	9.26655	10.4919	9.82416	8.93281	10.375	9.8779	6.5691	7.5306	8.74685	8.29829	3.26903	8.04821	10.6609	10.1687	9.69296	8.8189	8.63952	8.00731	9.29623	9.59991	9.19771	9.04658	7.51017	7.17991	5.15785	10.3454
EP300	9.16641	8.7807	9.4271	8.5691	8.33002	8.31061	8.12928	8.30332	8.2854	8.39446	8.43588	8.69139	8.33092	8.3394	8.34829	8.94691	8.80832	8.59656	9.19795	9.19918	8.6664	8.90959	8.86975	8.21578	8.9472	8.51806	8.64458	10.2784	8.837	9.5157	7.41447	8.6851	9.0381	8.26209	9.15558	8.8275	8.78856	8.36851	8.91169	8.23936	9.1639	8.83637	8.46107	7.56148	8.72554	8.46516	8.9867	7.50064	8.16993
EPAS1	7.32912	8.2891	8.86882	7.92541	7.90689	7.97154	8.70805	8.20016	8.1153	7.65535	8.38629	8.17043	8.08002	7.88813	7.88264	7.5932	7.76686	8.11842	7.99435	7.37417	7.86728	7.74147	7.85798	8.14313	8.63662	8.23218	7.91109	7.73944	6.65964	7.6575	7.49506	8.04821	7.94017	6.63154	8.49466	7.64386	7.99718	8.03452	7.09698	7.83352	7.76288	7.45697	7.4446	8.34518	7.78921	8.09645	8.48422	7.48864	7.64313
EPHA3	6.19515	4.56438	6.92955	5.67525	3.99277	6.36737	2.41603	5.76341	5.95652	6.14139	5.27314	6.18706	6.16932	5.50367	4.80374	5.3978	6.45088	4.77873	4.18587	5.24222	7.0268	6.27557	5.70681	5.42593	3.74631	6.51665	6.54334	6.37539	6.17891	4.1177	6.11686	5.43396	5.96901	5.30122	1.54449	5.85275	6.59708	5.63662	6.04002	5.40224	5.89142	6.74012	6.44841	6.49394	7.08852	5.70901	4.70377	5.89263	5.83162
EPHA4	5.57984	4.69766	5.36387	4.45022	4.99684	5.22535	4.7761	6.23458	4.89142	4.53854	7.77873	5.85125	7.33807	4.78136	4.64039	4.72683	4.33985	4.23036	4.45549	3.926	5.84273	5.38059	4.38888	5.89966	5.52701	5.52419	5.76527	4.98641	5.45549	5.28725	4.853	5.41549	5.35226	4.60999	5.4663	5.24527	5.63691	5.60377	3.93546	4.9279	4.66391	6.32787	4.95745	4.95093	5.91504	4.63459	5.17911	3.92884	5.91528
EPHX1	9.08667	9.65642	10.1163	8.96434	9.25857	10.3354	8.93752	9.80961	11.2046	9.58233	10.1624	8.59805	9.23673	10.7499	8.91169	9.76471	11.1655	10.032	10.9484	11.3185	9.93148	9.04631	9.84894	10.4179	10.1712	10.0566	10.8811	9.37308	9.68317	10.6138	11.8061	9.44667	8.64962	11.7632	8.61029	9.70753	9.29462	10.4969	9.46638	9.83558	9.46801	8.98442	6.73471	9.69279	9.29669	12.5584	9.70995	9.91214	9.14389
EPHX2	7.70667	8.08375	6.64674	7.19081	5.24184	5.44725	5.15218	5.55029	6.52121	7.51491	7.49105	8.38759	5.57107	4.13011	5.72982	7.63807	8.23266	5.36177	5.4002	8.57478	5.84574	6.28522	8.20212	6.69627	8.63554	6.03474	7.3837	6.13484	8.66924	7.26585	7.38111	5.88655	10.8673	7.27891	5.36737	8.55305	5.47606	7.24982	8.85705	5.59335	9.85814	8.14364	8.70183	7.82273	5.39403	5.21257	5.41853	7.98868	4.83643
EPO	7.52826	7.56148	8.40727	7.84109	7.43879	7.30652	7.59096	5.70266	5.57561	7.18785	7.50224	7.39917	5.31361	6.36387	5.20359	7.4446	7.68018	8.5672	7.40088	7.96867	7.74618	7.96116	7.81186	8.18735	7.95768	7.9542	7.70044	9.39896	7.15886	6.95187	7.96578	8.19574	8.68194	5.59246	7.62863	7.26491	8.0954	5.76871	8.03562	8.25125	7.24982	7.25361	7.81314	7.78333	7.56148	8.45409	8.93987	7.15987	6.57577
EPRS1	10.5018	10.3663	10.2228	10.5038	10.5887	10.3531	10.5285	10.6284	10.5058	9.89754	10.585	10.2969	10.4522	10.0634	10.7532	11.7389	11.7511	12.4707	11.1911	11.3663	11.4863	11.8838	11.1935	10.9979	11.381	10.8634	11.2773	11.4605	11.638	10.9374	10.8963	11.4548	11.3038	11.5498	10.6591	10.332	10.1573	11.3437	10.3454	11.9669	11.1497	10.3287	11.23	10.9944	10.1189	11.4868	10.8001	11.783	11.5953
EPX	8.88387	7.28263	9.08587	11.7977	9.8831	11.4476	9.98157	10.2621	9.50978	12.8669	11.286	12.0967	9.02154	10.7764	11.5028	8.51017	7.65678	7.40088	8.07093	7.84925	8.45121	7.04658	8.7502	6.73064	6.17393	8.87713	7.08534	10.4305	7.46189	6.79572	7.5306	9.27006	8.80929	7.70183	7.19967	5.8632	8.15785	7.54844	7.51096	7.24413	9.27403	6.90207	9.19279	7.1375	9.40599	6.4843	5.86888	6.4099	8.09381
ERBB2	7.96521	8.59768	9.10512	8.37721	8.58759	8.21868	8.36676	8.64638	8.30378	8.70321	8.7652	8.04439	8.17243	7.74886	6.7252	5.92576	5.74873	7.51728	6.62439	5.61559	8.27612	7.71905	8.03287	8.41447	7.09698	7.88081	7.926	6.01903	6.848	7.0607	5.77716	8.36413	7.66107	6.3505	7.76553	7.27984	8.80671	8.36501	6.94486	7.59246	5.33092	7.76885	7.86233	6.25437	9.41574	6.93782	7.12309	6.76818	6.27761
ERBB4	8.22738	8.78234	8.7286	7.33985	7.7662	7.38543	7.61912	8.02237	7.50938	7.76222	7.8009	7.93133	7.81442	7.32193	8.08746	6.26172	6.96463	7.75956	7.56377	8.10014	8.66213	6.15421	8.30012	8.57137	7.54303	8.5763	7.94369	8.25644	6.76818	9.01959	9.29783	9.10093	8.57061	6.94486	8.31379	7.98356	8.32463	7.92422	8.56224	7.926	6.59081	8.17393	8.44626	8.02126	8.42501	7.86295	7.18488	8.69627	8.07948
ERCC6	8.41996	8.66107	8.78431	8.96694	8.69488	8.08852	8.65141	8.89966	8.86047	8.18933	8.63988	8.40386	8.67701	8.20457	8.51846	7.80735	7.45943	8.6893	7.73944	8.08534	8.97183	6.89239	9.09011	8.6319	7.81442	8.87989	9.01903	8.45327	7.57137	8.3906	8.35535	9.20261	8.73437	7.71699	8.46271	7.39746	8.604	7.57743	8.75689	8.78986	8.25739	8.39789	8.78103	8.87191	9.05311	8.36676	8.68965	9.53099	8.7046
ERCC8	8.824	9.55746	10.207	8.42375	8.64997	8.83637	9.07655	8.91319	8.86109	8.40003	8.31334	8.54535	8.89512	8.11946	8.94134	8.4672	8.18636	8.91379	9.00253	8.84172	9.05582	8.58496	9.12799	9.12567	8.61765	9.6014	8.88783	9.16239	8.56301	9.27426	8.48301	9.95826	8.78431	8.34296	8.84987	9.06286	9.19918	8.28031	8.06447	9.02514	8.32598	8.2817	8.41616	9.03012	7.88203	8.78333	9.38478	9.20065	8.65928
ERN1	9.5216	10.2491	9.96073	9.69471	9.81121	9.52572	8.88874	9.64223	9.80252	9.39874	9.29002	9.63916	9.43233	8.65964	9.34074	8.82591	8.50978	9.23817	8.18587	9.40195	9.57137	8.81506	9.49566	9.19057	7.78856	8.96058	9.65069	8.7866	8.07735	9.18982	9.08242	9.07682	9.48784	8.60807	9.1236	8.53333	9.01737	8.93546	8.97613	9.02348	9.53547	9.50383	9.2731	9.49925	8.94953	8.75656	9.10303	9.09117	8.63699
ERO1A	7.91289	7.94193	7.2211	8.26632	8.09011	8.01123	8.39917	8.05257	7.94193	8.39318	8.05961	8.13031	8.3966	8.08958	8.2588	7.91468	7.732	8.03177	7.84486	9.04357	7.86481	7.824	8.66676	7.74752	8.16541	8.28494	7.64386	7.76222	8.17742	7.43212	7.90749	8.52199	6.33378	8.55995	7.62863	7.17592	8.12257	7.75288	8.49506	7.47897	7.57061	6.76818	5.37295	8.61949	8.03232	5.67553	7.13955	7.893	6.36194
ESR1	9.38176	9.69784	9.25408	9.27705	9.32845	9.53625	9.6319	9.20726	9.73166	9.3626	9.50978	9.7127	9.50224	9.14924	9.61839	7.49745	7.14262	9.13827	8.95536	8.31379	9.20457	9.42206	9.38133	9.45779	8.71459	8.74819	9.39425	9.8213	8.6453	10.8305	8.97871	9.41066	9.35645	11.0471	8.76818	8.96319	9.17717	9.40408	9.20212	9.34806	8.63699	9.28147	9.92452	9.50621	9.16466	9.88707	8.92065	8.31288	9.29737
ESR2	8.16892	7.65893	6.77742	7.97441	5.79831	6.75889	6.98755	6.75889	7.74752	4.52982	6.78005	8.46883	6.96809	6.93899	7.25739	7.46107	7.64458	7.57289	7.23074	8.15583	7.97671	6.19456	7.6851	7.30195	6.41819	8.44874	7.59768	8.85829	6.88874	7.34518	7.65392	8.07735	7.96751	5.0917	7.4271	8.32912	8.10957	7.4545	8.31696	7.78202	7.41701	7.56453	7.84486	7.64602	8.04549	7.33002	7.55919	7.16491	7.54921
ETFA	9.0872	10.0154	9.0677	9.93472	10.0238	9.53644	10.0607	9.87144	9.63572	9.46148	9.54458	9.75405	9.78921	9.90373	9.24579	9.99435	10.3945	9.58289	11.4828	10.7228	10.5641	11.7104	9.26068	10.5147	11.2414	10.4115	10.1824	9.75556	10.4357	9.98584	10.3805	10.2107	9.94442	10.6027	10.5362	11.3565	10.2761	9.8586	11.6434	10.5793	9.55995	10.4808	10.6303	10.7347	9.94061	10.446	10.5196	11.2479	10.1447
ETFB	8.46964	8.17293	9.15583	8.51412	8.59805	8.61692	8.37938	8.38024	7.73742	7.44045	7.59991	7.77676	7.95942	8.22641	7.92955	8.72826	8.28077	4.54411	7.51412	6.64155	9.17418	8.97241	6.44328	4.10769	7.74685	4.40599	7.35226	6.48043	8.60955	7.40939	3.98641	8.0268	8.83257	8.38974	7.90268	8.59656	4.23036	6.29572	9.79718	9.25172	8.02846	9.08428	8.80574	8.98726	8.4814	5.10182	8.96405	11.0265	9.09935
ETFDH	8.49426	8.64386	7.80349	8.67701	8.60622	8.2317	9.00141	8.74786	8.64458	8.08852	8.49625	8.75889	8.32463	8.14619	7.91169	7.6858	7.80413	8.07253	8.59059	8.23122	7.64602	8.6987	7.3336	7.98868	7.99774	5.0148	7.39575	8.27146	8.96232	7.97957	6.99548	7.15482	7.37591	8.21868	7.38111	8.05094	7.04002	8.12205	8.31288	7.58646	8.09064	7.87958	8.01179	8.19426	4.849	7.84298	4.43962	7.75822	8.06717
ETS1	9.19007	9.0872	9.33718	8.70079	8.36238	7.8936	8.6872	8.84894	8.58534	8.47735	8.57592	8.44997	8.07307	7.69627	8.40472	7.96463	6.26097	9.09777	7.0864	5.67892	9.0917	8.25692	8.35315	8.60696	8.78856	10.2216	8.6268	8.35094	7.02348	7.91886	8.86326	9.19648	8.66285	7.73539	7.7662	8.72758	9.29255	7.69836	8.19377	9.55899	8.09645	8.17842	8.44874	9.00085	9.78447	7.46271	8.96174	8.22689	8.73437
EZH2	7.16591	7.99605	4.38681	6.09972	6.59902	6.93664	7.05745	6.22728	6.25795	7.26772	6.90809	6.84046	6.62469	7.90629	5.86047	7.36107	7.39832	5.65935	7.64097	6.67243	6.06803	8.2446	7.40854	6.16068	7.71905	6.7866	5.96371	4.43296	7.07895	6.93782	7.05202	5.52482	8.38759	6.74953	7.32823	7.63227	6.38388	3.57168	7.17891	8.35535	7.37156	7.54535	7.4822	7.1819	6.15745	3.58015	7.35755	9.05121	7.41616
F2	5.62936	6.25493	6.59365	5.53574	6.65535	5.94205	5.23189	6.86542	6.4348	6.77347	6.21451	5.24451	6.11811	5.51191	6.43429	5.23917	5.824	5.25852	4.83542	5.40871	5.98823	5.05832	6.78267	7.31379	5.60051	7.3733	5.46858	5.69655	4.49761	7.6453	6.37173	8.07628	6.59201	6.42139	6.11832	4.28836	5.76924	5.7666	5.63952	6.30779	6.45566	7.07468	7.24603	6.47913	7.49265	5.75275	5.97016	5.48575	6.26285
F3	4.63052	4.76288	5.17632	5.6011	4.848	4.93499	4.62761	3.72465	5.14323	4.85549	6.59559	3.91648	3.67016	4.55397	5.27798	4.16752	4.37643	5.42928	4.2502	3.58496	5.17433	4.46401	5.10182	5.45615	4.63923	5.84499	5.63546	4.30012	4.06953	5.28503	4.64616	4.64097	4.55029	4.1334	4.66619	4.32265	4.16832	5.05224	2.92505	5.53512	4.85599	4.39917	4.28688	5.53419	5.98185	3.65535	5.44725	5.26679	4.56316
F5	6.92125	8.83384	8.64926	7.99661	8.12722	8.76122	8.75689	6.53341	8.19918	8.85829	8.49386	7.17293	7.24127	7.52278	8.62826	7.31379	8.41109	8.08428	6.20809	5.91025	8.76022	5.24755	7.15684	7.74214	7.6879	8.93605	6.76553	8.56186	6.55367	8.45574	7.83289	8.19771	8.93605	3.94205	7.29554	6.49761	8.76454	8.30424	6.7879	8.62571	7.49586	6.83668	7.37678	8.26397	7.52591	5.62117	8.23649	6.06587	8.17343
F8	8.49305	8.80122	8.75489	7.92125	8.40173	8.65356	8.63988	8.51254	8.22882	8.82782	8.55267	7.9629	8.67525	8.67701	8.81986	8.507	8.37634	8.67948	8.24317	8.84486	8.73369	7.70598	8.55536	8.62352	8.18289	8.76852	8.8205	8.85643	8.33673	8.27193	8.26397	8.74853	8.92659	8.46964	9.09566	8.83289	9.42059	8.11582	8.65428	8.6435	8.79377	8.60363	8.81121	8.63081	8.47938	8.23793	9.08587	6.86666	9.16491
FAAH	6.6879	7.00787	6.6851	8.08375	6.25172	6.00518	7.11061	6.50573	7.57667	7.93074	5.70984	7.94486	7.96867	7.37504	8.31877	5.97269	7.87652	7.29646	5.21801	9.3626	8.52513	7.2075	6.74685	8.65714	8.31877	7.44045	7.6893	8.75722	8.3996	7.42122	6.93074	7.37156	6.44377	8.53528	6.45105	6.2267	7.29462	7.78594	8.18636	5.51128	9.26092	8.26303	7.30104	10.4481	7.84109	5.83618	8.22159	7.81762	8.49865
FABP1	3.73118	4.02503	5.57984	4.76235	4.88313	2.89666	4.23726	3.10081	3.60644	2.75339	3.81455	3.42626	2.85459	2.10232	4.20398	3.49442	3.12284	4.44758	4.22497	3.63691	4.29425	3.90014	2.8268	3.37573	4.24793	5.26604	3.30188	4.22497	3.1865	3.9982	3.45286	5.01881	3.38405	3.02414	4.7137	2.35219	3.51854	4.21723	3.99186	3.68032	3.93829	3.35473	4.30012	4.70874	3.16446	3.82171	4.27575	3.61824	3.40735
FADD	7.9384	8.73098	7.10957	8.47857	8.08055	8.04603	8.32553	8.91737	8.64997	7.8125	8.40514	8.17742	8.23362	7.78725	7.224	8.73944	8.25314	8.17493	7.93605	8.51373	6.01413	5.70653	8.08746	8.27193	5.63865	6.926	8.76222	7.45286	7.15684	8.38888	5.84097	8.11582	8.42164	7.67384	8.53099	8.81282	8.26959	5.51412	5.86071	6.24755	6.92719	6.68229	8.34252	6.40003	8.49985	8.76653	8.10119	8.75054	8.92867
FAM120A	12.6133	12.0761	11.0286	12.4551	12.4597	12.3211	12.0365	12.7311	12.7997	12.5331	12.4414	12.4442	12.6282	12.8303	12.1573	12.8267	12.7742	12.3485	12.5287	13.0166	12.9874	12.4476	12.3083	11.7194	12.318	12.5932	12.0967	12.5663	12.6152	12.8889	11.9414	12.6179	12.288	13.03	13.007	13.2342	12.6113	13.1977	12.9712	12.6738	12.3971	12.6667	12.1771	12.5527	12.2447	12.8244	12.9926	11.9556	12.444
FARS2	8.64024	9.15152	9.54844	9.32665	8.62059	9.09276	9.1375	8.73234	8.56834	8.67136	8.06286	9.21091	8.95449	8.57403	8.58796	8.1179	9.64223	8.20555	8.6994	7.8009	8.78038	8.5519	7.77808	8.62753	8.09011	9.19131	8.38068	6.57031	8.92778	9.68685	9.3966	8.32238	8.94603	8.55536	9.07788	8.51017	9.05637	8.90358	8.54458	9.0872	8.58534	9.20188	8.88692	9.25408	9.08295	9.61453	7.90509	8.94046	8.48623
FAS	8.58796	8.61066	8.06447	7.66676	8.20114	7.7039	7.6907	7.80155	8.07414	8.63372	9.10957	8.44626	8.01848	7.79051	8.71184	7.51491	6.62044	7.30195	6.57259	7.11374	6.80735	7.24222	7.65177	7.11582	6.732	7.80542	6.59544	6.56301	6.68229	6.22863	7.57289	7.34341	7.94778	6.04045	7.49426	7.29186	7.63517	7.50144	6.79312	8.0864	7.3345	7.7039	7.37069	7.10957	7.96694	7.30652	6.00518	7.80542	7.1127
FASLG	9.20016	8.74416	9.1472	7.84549	7.61471	7.91946	8.13597	8.08215	7.95652	7.95245	8.18339	8.54612	7.28725	7.32463	7.44708	7.04221	7.05094	7.96463	7.26585	7.57213	7.97785	7.12205	8.47127	8.15785	7.67525	8.91946	6.77479	8.52787	7.13134	8.07468	7.15381	8.41363	8.30012	6.47978	8.3345	7.82146	8.17692	8.01346	8.5411	7.16491	7.56377	8.32553	8.1533	8.16692	8.22497	7.6837	6.98413	8.33673	8.19967
FASN	9.42228	9.86511	8.99803	9.35248	9.58402	9.4363	8.886	9.08268	9.19057	9.19894	9.3921	8.71802	8.79701	8.47086	9.26374	8.48905	9.60326	9.54303	8.893	9.61305	9.80365	9.04849	8.60918	9.6703	9.80122	10.1911	9.63898	9.21989	8.44377	8.75121	10.6519	10.1319	10.3663	9.11478	8.9884	8.33136	9.30629	8.53644	9.58195	10.3619	9.36501	9.08905	9.35799	9.49865	9.84987	9.34873	9.32867	9.47066	9.01374
FCGR2B	9.52513	10.599	9.2427	9.8133	10.4838	10.1812	10.9837	10.4115	10.1948	9.81714	10.8017	9.97585	10.007	9.90463	10.2491	10.9993	8.67701	10.8273	11.9658	10.4543	10.3208	9.59171	10.3343	11.6452	11.2755	12.0532	10.3794	12.1542	10.891	9.82464	9.544	9.25833	9.18809	10.5755	10.1861	10.8696	10.4062	11.7194	9.60641	9.02126	10.4848	11.9429	8.19279	10.2204	12.1459	10.2312	11.258	7.33271	11.4205
FCGR3B	9.3208	9.57724	9.69349	8.90328	9.15203	10.1447	9.8782	9.64386	9.59021	10.7591	10.0795	8.93369	9.52337	10.4105	8.10119	7.53838	8.17542	8.45902	9.62735	7.38457	8.59283	7.42878	8.54574	8.4814	8.1467	8.2937	8.83952	8.75822	7.23745	8.07521	7.77939	9.08826	8.47776	9.01876	8.75656	8.55228	9.55938	9.32396	9.61526	8.22497	8.15431	9.33851	8.76055	8.91439	9.02431	8.1644	8.17991	8.59059	8.2114
FDXR	8.23745	7.1179	7.80478	4.65535	6.95884	4.82883	5.04002	7.12722	4.79442	5.10182	7.10329	5.45055	6.45138	7.1639	6.38785	7.47654	8.02514	7.29737	7.65249	8.1814	7.51412	7.48945	7.50383	5.92244	6.80735	7.20359	8.01792	8.52199	7.28817	7.16692	7.8857	7.82591	8.67983	7.62936	6.16027	5.852	7.19476	5.57743	5.765	8.47695	7.61176	7.54303	7.14568	7.09381	8.31379	8.0677	6.82655	8.78562	7.02569
FECH	9.57365	9.61176	9.42312	9.47877	9.54728	9.27589	9.91543	9.47127	9.44997	9.78234	8.98043	9.36872	8.74315	9.49765	8.95884	8.67842	8.77248	9.25904	9.10617	9.15937	9.72741	8.91707	8.88478	9.22954	9.12464	9.84987	9.49925	9.45943	9.2131	9.56071	8.90569	9.32463	9.21164	9.10538	9.32238	9.41806	9.67243	9.32553	9.21067	9.3423	9.43942	9.33293	9.48321	9.60604	10.0768	9.18661	9.58101	9.39703	9.15127
FGF1	8.85705	9.41426	8.74315	8.45162	7.90328	8.4814	8.91409	7.91049	8.02126	8.27612	7.9629	8.40812	7.7039	8.04603	8.13648	7.52669	7.61324	8.33092	7.47411	7.17093	8.72758	8.03507	8.50104	8.78136	8.51531	8.76222	9.03892	8.15836	7.76752	8.74819	8.85393	8.7252	8.90087	7.63735	9.42647	7.57818	8.37808	8.46312	7.76222	8.2891	8.61434	8.01569	7.9472	8.46475	8.84768	8.1982	8.35755	7.77479	7.34341
FGF2	7.51017	6.7211	7.69836	5.38128	8.12877	7.62059	7.62132	7.24317	8.04166	7.68018	6.89603	5.33985	5.63604	7.12825	6.10999	7.62571	8.77906	6.25039	5.35014	8.62132	5.04002	5.30342	6.55704	7.14568	8.45039	7.6279	8.61434	9.00141	8.02181	7.97842	4.25399	7.60288	4.51223	6.37886	8.4417	8.29232	4.34625	8.15836	6.03716	5.71918	8.40344	7.71562	8.42794	7.08321	4.852	8.59619	7.06932	7.37851	7.34784
FGF7	7.42291	8.19722	6.66249	6.74012	3.98641	6.90328	6.64386	5.92955	5.51412	5.74201	6.50303	7.19081	5.95559	5.65535	4.11686	4.54597	6.0468	7.21043	5.71644	7.17891	7.18289	7.06609	6.74551	6.98868	7.54767	7.40854	6.83794	5.72901	5.41447	6.32337	5.65191	7.65392	7.83289	6.46074	6.70044	7.02569	7.52669	6.86542	6.11728	7.38198	6.51822	6.98413	5.74927	7.35138	6.5359	7.76752	6.39695	6.98527	7.44294
FGFR1	9.51846	8.89845	9.90463	8.6453	7.85985	8.08587	8.12412	8.58045	7.99605	6.76818	8.00394	8.93752	7.49346	7.85922	8.6453	8.36763	7.73471	6.80864	8.27519	8.49625	9.07039	8.36457	9.36194	9.08295	8.70839	7.69418	8.76852	9.03094	7.23458	8.55421	8.54535	7.55612	7.86542	8.45039	8.89269	8.25974	8.2075	8.14364	8.72281	6.36387	8.13545	8.63988	9.16591	9.33338	9.16315	8.51767	7.84674	8.42878	9.14542
FH	10.544	10.5727	10.1997	9.58289	9.98299	9.8283	10.0154	10.4605	9.62297	9.42564	10.102	10.196	9.92511	9.83036	10.2131	10.7805	11.1421	10.5821	10.6891	9.80929	10.3848	10.3072	8.74012	10.7977	10.1331	10.3761	10.4656	10.8903	10.3531	10.2609	11.0279	9.9362	10.5488	10.9513	10.1434	10.1306	10.0485	9.00591	9.94953	10.5275	10.5527	10.1383	10.9315	10.007	10.2773	10.098	10.098	9.86202	9.94968
FIG4	9.75522	9.49805	10.6777	8.98356	9.80478	9.53955	9.59973	9.86403	9.44439	9.48844	9.77709	8.61912	9.35733	9.59526	9.13648	9.44419	9.03122	8.78398	9.23146	9.00169	9.35909	9.15228	9.53741	9.74517	9.22762	10.4136	10.1137	9.18859	8.78333	8.90539	9.2731	10.4574	9.87252	9.28702	10.1472	9.35072	10.7151	9.648	8.74551	9.95521	9.76271	9.67754	8.94046	9.69279	9.7807	10.0444	9.81442	8.96174	9.55286
FIS1	10.3772	10.3443	10.4419	11.6316	11.1299	11.2149	10.8803	10.7822	10.9965	10.722	10.6055	10.9607	10.5555	10.7838	10.7099	11.3343	11.0258	10.9851	12.1671	11.23	10.567	11.9912	11.1743	11.0203	10.8611	10.275	10.7887	11.1917	11.1824	11.5803	11.2767	10.6591	11.3647	10.6375	10.6375	11.6746	10.6627	10.4073	12.1718	10.8588	11.4757	10.7912	12.1991	11.4993	11.3242	11.265	11.4419	13.5089	11.9366
FKBP1B	7.15785	7.8505	3.91648	6.98071	5.09381	6.18606	7.34961	4.99684	6.97039	5.30852	6.51191	7.21432	5.17991	4.19298	6.79961	4.0365	3.87184	7.41532	4.26153	7.12102	7.37851	4.56682	5.43329	4.80116	5.4822	5.5552	4.67976	6.52136	6.2032	7.13545	4.32769	5.08364	6.13011	3.35614	6.85175	6.45434	6.71699	6.61353	6.12412	6.04985	6.57304	6.79442	4.61941	6.99095	4.73606	6.8505	3.49953	4.55213	5.13217
FKBP5	4.30961	4.93404	4.89385	4.14812	5.23419	3.9644	4.27501	8.35226	5.38716	4.60703	5.10476	4.72028	7.52278	7.57213	4.31615	8.21189	7.06609	3.98094	5.27501	6.63575	4.90929	9.1267	5.4138	4.30451	5.59425	6.07553	5.63343	7.43546	10.3597	5.4941	7.60881	4.42021	5.35966	9.22062	4.61824	7.8857	4.67582	7.20945	4.04002	4.42425	4.77294	3.98641	7.6014	7.58871	5.478	10.9196	6.7866	5.31759	5.62117
FKRP	5.0955	4.72247	4.56255	4.75969	4.78398	3.99729	5.49825	4.80632	4.19849	4.13668	3.78973	4.54967	4.42021	4.39094	4.16269	5.01525	6.56392	4.75275	5.30561	5.10685	4.6565	5.83845	4.45812	4.84248	6.49921	5.56955	4.15218	4.25248	4.63691	4.17153	7.15583	4.76288	7.34696	4.40122	4.59096	4.07895	7.44294	4.22419	4.60466	4.33199	4.5509	5.52419	4.3067	4.84549	4.90593	4.78503	4.51349	3.7366	4.29793
FLT1	7.69209	7.43045	7.69488	4.50589	7.4733	6.36089	4.97774	6.11374	6.52325	6.80478	7.92778	5.25852	4.76765	6.73742	6.54411	7.2724	6.76022	5.23993	6.70736	4.73227	7.83352	7.36282	7.39146	6.58886	6.18587	7.68299	7.16591	6.08916	7.22014	7.46923	7.07146	7.64962	7.46107	5.09719	6.9542	7.41109	7.79636	7.26303	5.7385	7.29278	8.42291	6.99435	6.06738	7.70044	7.19476	5.91313	5.96509	6.38767	6.42945
FMO1	6.93782	4.99322	6.87652	6.62965	4.58556	5.4002	4.62059	6.40922	4.93829	7.16088	5.26529	8.17891	6.66391	6.79831	5.37086	3.08984	6.70874	5.27426	5.00854	3.37573	5.70044	4.67469	6.91886	5.85748	7.09908	4.70598	5.09128	7.26303	3.69377	7.12102	5.68734	6.18507	6.44807	6.91289	5.39541	6.363	5.23036	5.13586	6.2151	5.43896	4.92172	6.7211	5.26416	6.53776	6.78136	4.95513	5.39815	4.97085	6.23477
FMO2	10.4378	9.7445	9.11712	8.75722	9.15937	9.37439	8.74853	8.98214	8.90959	9.09117	9.7046	8.83479	8.34341	8.25786	8.93281	7.94544	8.27286	8.66782	8.08746	8.20163	9.37959	8.25833	8.88173	9.2465	8.25503	8.82909	8.79507	8.55919	7.51333	8.29875	8.5672	9.32441	8.87344	8.26209	8.73877	8.26725	8.96607	8.90659	8.57932	8.66391	8.61397	9.25101	8.90689	9.09645	9.3878	8.16641	8.45327	8.56301	9.01374
FMO3	8.10852	7.35843	6.87774	5.1981	4.66107	7.36194	6.26791	6.0691	5.62965	7.66676	8.36938	6.36265	5.78241	6.70736	7.17692	3.9364	5.33664	6.65678	1.55385	3.41819	6.06867	5.12309	6.13586	6.083	5.38612	6.39609	5.49538	5.75168	4.82883	5.60437	7.17692	6.41515	5.54751	4.8485	7.01792	6.92837	5.72492	6.54813	5.47216	4.73769	5.43062	6.41481	5.16912	4.33414	6.17612	5.15178	5.65707	5.16068	6.1177
FMO4	9.54342	9.68668	9.61489	8.3637	8.62022	9.0337	9.17143	9.35513	9.08507	8.886	9.2914	9.79928	9.195	9.44522	9.42857	7.76288	8.26491	9.74399	8.55842	8.92481	9.65946	8.808	9.52101	9.62899	8.47005	9.92035	8.92244	9.56491	8.17393	9.13622	9.13237	9.52219	9.4132	8.61176	9.43421	9.11348	9.1467	9.42752	8.99039	9.75255	8.85549	8.98128	9.52924	9.3443	9.36698	9.20457	9.23194	8.42626	8.7139
FMR1	9.2009	9.77528	8.38845	8.93399	8.61985	8.56453	8.75054	8.68685	8.71905	9.01737	9.48382	9.28054	9.12153	9.01039	9.61434	8.18339	8.37895	9.20482	8.66071	7.52748	8.69558	8.18041	9.39339	9.4731	8.7738	9.32463	9.17817	9.14644	8.54342	8.20945	7.82591	8.65821	8.65607	9.45492	9.36019	9.05853	10.0028	8.66924	7.89118	8.24127	8.91976	8.31379	9.08401	7.84674	9.29669	8.69384	9.20286	7.53528	9.09566
FN1	7.80735	8.04221	9.4672	7.26209	8.02735	8.58233	6.83415	7.37243	8.39103	8.29186	8.02956	7.1334	6.15441	7.67172	7.77347	6.87897	7.49025	8.45368	6.85674	6.55704	8.69766	8.54651	8.16692	8.09698	7.78856	8.98982	8.35755	6.78529	7.31741	8.12774	7.84486	7.64962	8.06878	5.52638	7.90569	7.41954	8.30743	8.10852	7.14873	8.50621	8.35006	7.75087	8.69592	8.27984	8.65607	8.08162	8.80574	7.76155	7.65893
FOS	13.882	14.0638	12.3368	14.9554	15.0714	14.4138	14.582	14.4181	13.8278	14.7371	14.88	14.4967	14.4902	14.4342	14.8472	13.0982	13.4139	11.9469	14.3773	12.7826	13.3659	13.3639	13.1193	11.9524	12.5627	13.5162	13.8596	12.1507	13.8686	14.412	14.3396	13.0954	13.0928	14.1927	13.9377	12.1466	13.5831	14.1336	11.7	12.6154	13.8252	13.1798	13.0147	14.5266	11.3614	12.6766	10.4168	10.5536	12.1914
FOXJ1	8.44832	7.94486	6.80864	8.14057	7.71493	7.16993	8.0954	7.90026	7.24413	8.57781	8.02459	7.99039	5.19456	6.02459	7.8505	7.69836	8.19525	7.94486	8.82845	8.48382	6.88753	7.70044	5.71946	7.4187	6.04264	6.33414	8.13597	6.49937	7.04439	8.06824	7.27612	6.87406	7.2384	5.43229	6.6837	7.18982	7.71149	6.09908	7.52904	7.21043	7.81826	8.27891	8.0954	6.27333	6.97154	7.5932	8.62352	8.5345	6.97154
FOXM1	4.8339	5.35966	6.03012	4.62	4.50208	4.83794	4.57713	5.56377	5.15178	5.73118	5.81481	4.97865	4.29719	5.29572	5.24489	7.78267	6.61117	5.63227	3.83996	4.55275	6.8009	6.6175	5.58346	8.31922	6.99661	4.82375	5.57833	4.78816	4.33342	6.07017	7.88264	5.42895	5.11187	6.5744	4.87578	6.02192	4.36107	3.9364	7.6125	6.00742	3.60526	4.36177	8.38845	7.44128	5.86938	7.54303	4.04177	7.37591	4.60526
FOXO1	10.0566	10.4471	10.1098	10.1599	10.5108	10.6119	10.6511	10.4231	10.1085	10.0928	10.2819	10.1624	9.98442	9.91214	10.4502	9.15203	8.74551	9.52258	9.17318	8.808	9.72076	9.65625	10.4221	8.77182	10.0539	10.3038	8.55305	9.62461	10.2597	9.32035	8.56453	9.82703	8.98271	9.50044	7.69697	9.18413	9.82146	10.0821	9.90629	8.47614	10.098	9.61526	9.80074	9.82034	10.8265	9.69192	10.6008	5.65191	9.71819
FOXO3	11.617	11.357	11.3134	11.2336	11.3842	11.3432	11.1743	10.7262	11.2761	10.8895	11.1137	11.8502	10.6804	10.9418	11.2615	11.3993	12.4359	10.4398	12.5503	12.099	12.0018	13.3028	12.2512	11.4691	12.372	9.80752	10.9965	12.4959	11.8842	11.4574	12.3188	12.0755	11.6303	13.4344	11.258	11.7436	11.2697	11.8588	12.6032	10.9001	12.4205	11.3896	10.8857	11.2796	9.20482	12.5108	10.4094	9.22255	10.9374
FOXO4	6.36107	6.82018	7.31198	5.30195	5.66818	6.73064	5.8495	5.7252	6.6837	5.56377	5.5245	6.79831	4.65592	6.50048	5.96532	7.77808	7.33539	5.29241	5.61058	7.86728	6.1035	7.79507	6.76155	6.65535	7.32463	5.88338	6.78921	6.30688	5.47184	6.19456	7.20163	5.49121	5.29094	6.0505	5.99774	7.54148	5.11145	6.29517	5.66221	5.54288	7.60585	6.97842	5.22188	8.1809	4.774	7.46025	7.65177	7.507	6.78529
FOXP3	8.30424	7.62644	8.06878	6.30323	7.0917	7.01346	7.61692	7.27891	6.00135	5.01212	7.35226	8.44708	6.6453	7.07575	7.6279	7.65535	6.49745	7.60585	7.52356	8.10276	8.16742	7.47411	7.74685	7.77083	7.43879	6.98982	7.54689	8.53177	7.48462	8.79051	6.94134	8.32957	7.42543	7.0607	7.97957	5.95675	7.71768	7.27705	8.05039	7.68089	8.15583	8.03232	7.46107	7.65678	5.96	7.62863	7.56758	8.30469	7.23266
FRZB	8.88234	9.72554	10.4242	8.81794	9.23601	9.52474	9.21432	8.23314	9.52669	9.73556	9.61747	9.74853	9.04494	9.09645	9.54245	9.40684	6.59171	6.02569	13.6137	9.82209	11.6684	13.5977	11.2837	14.0047	13.1702	12.4437	12.3225	5.72137	9.3403	12.9084	6.90087	13.3554	8.04275	6.36054	12.9956	11.1202	13.7835	9.61857	11.8944	12.5515	10.2503	12.8803	7.03342	12.3666	7.66888	11.102	14.0124	4.62	10.0914
FTH1	11.733	11.318	12.6454	12.584	11.9381	13.3853	12.3518	12.2423	13.6916	13.1908	12.2219	11.3134	13.0615	13.647	10.5661	11.9542	12.0147	11.7317	12.0828	11.4247	10.0875	11.6913	12.7387	11.032	11.5551	11.2992	12.2378	10.9432	11.7657	11.158	11.6738	11.4762	11.9833	13.6404	11.4099	11.5507	12.869	13.3726	11.242	12.2438	12.5258	12.3038	11.0035	11.0668	12.0875	12.2225	11.8588	11.0708	12.374
FTL	15.2148	14.289	16.1457	15.1259	14.7795	15.7004	15.0667	15.0314	15.5566	15.5	14.9367	14.8674	15.7062	15.7336	14.5005	15.1729	14.5122	15.5005	15.1541	14.39	14.2109	15.5145	14.898	15.496	15.0103	14.6388	15.0372	15.2855	14.6761	14.7076	14.7638	14.7363	15.6263	15.1234	14.591	15.2576	14.69	16.3288	14.7938	14.7727	15.0811	15.4119	14.3816	15.1906	14.395	15.1244	14.5965	15.9493	14.6754
FUS	10.8642	11.0967	11.6193	10.2107	10.3015	10.7177	10.275	9.82591	10.1812	10.1059	10.6715	10.8742	9.97154	9.92288	10.4808	10.7389	10.3061	10.6671	11.0654	10.3038	9.96174	10.3298	10.7682	9.97011	10.4574	10.0741	10.8657	11.007	9.94119	10.6865	10.4969	10.2107	9.93575	10.3253	10.716	10.115	10.2831	11.1805	10.3298	10.5304	11.411	10.6475	10.9218	10.6156	10.4625	10.8455	10.29	10.0526	10.0914
FXN	8.63988	8.18388	7.79181	8.67631	9.03864	8.24982	8.34074	8.37808	8.44956	8.65069	8.80187	8.36851	8.32688	8.22255	8.47492	9.74668	9.46985	8.94369	9.05257	9.87298	9.17243	8.51452	8.33718	9.66427	8.46312	9.03342	9.86357	8.19623	8.54187	9.18982	9.19155	8.4582	8.8805	8.78758	8.59059	8.84706	9.00899	8.90839	9.11087	8.49346	9.40429	8.65141	8.65428	9.02209	8.73505	8.7705	8.3345	8.58007	7.68299
FYN	8.72076	8.58195	9.0983	8.51096	9.02846	8.57327	8.44045	8.52474	8.22062	8.63735	8.75288	8.08534	8.28864	8.23458	8.99209	6.76421	9.83194	6.80864	7.35226	6.53403	8.71356	8.04658	8.38457	7.58496	6.7879	8.07948	8.13648	8.44667	7.13853	7.84109	8.80607	8.28771	8.99095	8.09645	7.49905	7.21043	8.36763	7.66676	8.18041	8.55075	7.6893	8.51728	8.2738	8.89815	8.07682	7.75889	7.848	8.82941	8.33762
G3BP1	9.40557	8.87283	9.19992	8.95478	9.32441	9.20016	8.96665	9.25904	8.9901	9.09196	8.93723	8.89966	9.60604	9.40875	9.21553	9.66267	10.0848	9.9257	10.6046	9.47938	10.2808	10.5784	8.32823	8.89724	10.3587	10.3242	9.45224	9.23074	10.341	9.3516	10.3652	10.043	9.74096	10.2288	10.5906	11.0505	11.0049	9.93708	9.04248	9.70217	9.20872	9.45635	9.69209	8.89815	9.48905	9.60492	10.2515	10.5255	9.00056
G6PD	6.99209	8.02625	8.26397	8.09487	8.03232	8.60992	4.61412	8.37981	7.70321	8.71768	8.20359	8.16641	8.19377	8.25219	7.95128	7.14568	8.80445	7.87774	5.95582	7.75822	8.18982	5.38267	8.05745	7.22689	8.08534	9.05664	7.51806	8.40599	6.56803	9.02652	8.54959	8.48864	8.2635	9.12438	8.81986	8.63517	8.1809	8.56605	5.72683	7.12309	8.63517	8.71528	8.64277	8.30652	6.88996	8.06232	9.0045	8.75656	8.45943
GAA	9.82305	8.9747	10.332	9.59694	9.89981	10.623	9.43108	9.59712	10.5507	9.89451	9.69558	10.207	10.4294	11.0021	9.8756	9.59563	10.0182	8.84392	10.8416	11.2515	10.1111	10.4969	9.08879	10.3208	9.19894	9.69453	8.90026	9.37134	10.3015	9.36938	10.6248	9.92422	9.80993	9.90629	8.73843	9.82082	9.96203	10.1306	9.8088	10.8178	8.8009	10.1098	9.53294	9.93354	9.52767	8.86542	9.668	8.96492	9.29117
GAD1	5.97613	5.90497	5.73823	7.00675	7.31832	6.20945	6.89603	6.99774	6.79312	7.38974	4.95745	7.90268	6.99322	3.94392	7.7039	4.5097	5.80193	5.60999	4.54473	5.58856	5.75061	3.92695	5.5245	3.64386	4.78555	4.2211	6.38785	6.37382	4.77821	6.55781	3.75168	4.28392	4.92125	6.33342	5.20828	4.32912	3.96532	5.22689	4.9364	3.75809	5.53543	6.78005	6.52325	6.17852	4.46205	5.26416	5.44162	5.18943	4.12184
GADD45A	9.47208	9.31786	8.68405	10.4179	10.3554	9.81025	9.82782	9.35293	9.95128	9.42836	10.2228	9.67455	9.81938	9.38565	9.07815	11.825	10.7789	10.543	12.3669	11.3685	12.0084	11.265	9.86913	13.4127	12.5001	12.3267	11.0091	11.891	11.3652	10.9263	9.42228	11.1941	10.2033	10.0458	11.9958	12.5838	12.3493	10.9218	11.5464	10.9687	12.6726	11.7482	11.0042	10.4533	11.927	8.03452	11.7616	8.9334	10.4378
GADD45B	8.93399	9.50482	10.021	11.3918	9.85876	11.6768	10.6847	9.38154	10.6582	10.0661	11.4263	9.86481	10.4533	10.2252	11.1548	11.4993	11.4051	10.1824	11.2107	11.3242	10.0875	11.4543	10.374	7.65464	10.0056	9.26749	9.21917	9.34651	10.3354	11.2384	9.69384	11.0423	11.6156	9.17018	10.218	9.47695	9.95303	9.66	9.49105	10.9211	10.8727	9.44439	9.33092	9.52003	11.9979	11.0485	10.6439	8.91916	11.1805
GADD45G	4.12763	4.72301	4.84197	7.15482	6.7252	6.91289	7.37851	5.42928	7.01011	6.17552	6.02591	6.49633	6.3203	7.25456	6.65249	6.13258	3.99367	5.60437	5.93381	4.14893	4.21878	7.63807	5.1635	5.86096	3.98185	3.6837	4.45746	7.25833	2.66767	7.1416	3.91743	3.76341	5.49121	4.19061	7.74819	4.00809	4.87234	5.09887	5.01346	6.60777	5.90809	7.52591	5.54936	7.02348	4.56438	4.24641	5.26566	6.55275	3.79181
GAL	8.0607	8.82464	7.7761	6.66534	6.57939	7.14771	8.0954	7.75956	7.24222	7.35843	7.15178	8.09329	7.54381	6.81634	8.11061	6.89966	7.31379	8.02181	7.56834	8.28401	8.50938	7.60288	7.63952	7.46679	7.76885	8.5744	7.8189	7.66249	7.19967	7.43296	7.74819	7.90388	8.53177	6.49905	8.16641	7.29094	7.19279	7.46516	7.38888	8.06393	7.35403	7.95361	8.49865	8.35887	8.71699	7.80671	8.03837	7.90207	7.62717
GAP43	8.30241	9.64764	9.58684	8.66498	8.60696	8.19476	8.88264	8.32867	7.74147	7.59842	8.24555	8.6268	8.49546	8.25408	9.33293	8.31243	8.63662	8.46883	8.0864	8.16942	9.00056	8.50978	8.67807	9.04439	8.83826	9.29324	9.17692	8.96809	8.02901	8.38457	8.9507	9.40812	8.80703	8.08215	7.85611	8.5216	8.84141	8.7139	9.24103	8.86821	8.97298	8.6872	8.98413	9.41003	9.10381	7.82782	8.853	8.96058	8.33226
GAPDH	13.1889	13.0229	13.013	13.6171	13.4259	13.8802	13.6525	13.1144	12.9125	13.8337	13.6965	13.2014	13.458	13.5759	13.3699	14.975	14.7198	13.8018	15.1647	14.5577	14.6774	14.8212	13.6371	13.9908	14.2142	13.6419	13.9449	14.0993	14.4585	14.326	15.1543	14.3292	14.2898	14.6207	14.4411	14.0887	12.9407	14.0317	14.804	14.8802	13.8933	13.8328	14.1097	14.1083	13.8637	14.771	14.0446	15.5733	14.3901
GCDH	9.23386	9.28494	9.95899	9.72144	8.96261	8.80349	9.17468	9.25101	9.12283	8.7662	9.29921	8.66569	8.52669	8.66995	8.92511	8.83889	9.90569	8.70252	9.76835	9.98299	9.25408	9.87897	8.99294	9.96159	9.62223	9.04985	9.48663	9.43713	9.34718	10.3072	9.21116	8.91079	9.2854	8.89815	9.3345	9.79928	9.00843	9.04876	9.50601	9.46434	9.29025	9.59619	9.40769	9.26162	9.2724	8.52943	9.38909	10.3038	8.68018
GCH1	8.09434	8.14006	7.48543	8.13853	7.98014	7.6865	8.20163	7.80219	8.33316	8.84141	7.73606	7.88631	8.46597	8.14466	8.46148	7.04549	6.41363	3.7845	6.78529	7.87098	6.69349	6.43646	7.66747	7.05961	6.76818	6.45615	7.87897	8.20555	7.27705	7.83857	6.75889	8.51649	6.85922	7.34252	6.46728	7.5157	7.97785	7.56834	7.56301	6.72247	8.24127	6.85798	5.40871	8.0433	7.97957	6.0354	8.19623	7.51412	7.60437
GCLC	9.26959	9.25786	6.69766	8.9901	9.07173	9.8802	9.03672	9.45286	10.4909	9.48462	9.39532	8.96203	9.73183	10.1163	9.16867	8.16993	8.40173	9.18562	7.77347	7.36457	8.66888	8.23888	8.49546	8.96203	7.58796	8.66853	8.76255	8.80187	8.78986	8.34119	8.06447	8.57137	8.58233	9.35028	8.15583	8.45574	9.22352	9.01262	8.48462	8.12153	9.16516	8.97011	8.66569	9.1393	8.31515	9.09987	8.42417	6.71699	9.19377
GCLM	8.33047	7.76951	7.69836	7.8679	6.82273	9.32463	7.80413	7.69418	8.82591	9.04385	7.92362	8.21335	8.51017	8.52669	7.98413	7.97842	8.52513	7.0542	7.8586	6.62892	7.22689	6.01681	6.0376	7.4733	7.61176	6.70321	7.98584	7.72247	6.19673	7.33002	7.1375	6.87529	6.8189	5.75034	7.47897	8.2211	7.47735	8.10381	6.32535	7.16892	8.40003	7.27426	7.1416	7.18884	6.88874	6.88264	5.29829	6.61883	6.13134
GDF15	5.37016	6.59291	9.19894	4.47962	4.59455	4.67243	4.60348	6.98527	6.2724	7.05853	7.16591	5.41447	6.46777	6.17193	4.93734	5.94673	5.4489	6.50271	4.88801	5.98025	7.27053	6.3978	7.85736	7.25077	5.96185	4.99639	4.79909	5.30889	7.25361	5.63836	4.9814	4.89191	7.15279	4.90977	7.80155	5.95722	4.49313	5.06523	5.56071	7.43796	7.84109	4.54226	4.8525	6.44576	4.72247	6.19259	5.27687	7.37938	5.0321
GDNF	7.7662	7.06609	7.07039	5.38819	5.16832	7.06932	5.21257	5.72765	5.42928	6.09993	5.10769	7.17493	5.83668	4.37016	7.54071	4.74578	7.15684	6.18567	4.17233	7.26491	7.85674	6.88142	7.2555	5.8107	5.58376	5.45352	6.09128	5.72738	6.98299	7.05202	5.07767	6.48333	6.37556	5.56925	7.1918	5.33914	5.81532	8.18488	6.539	6.71425	4.57773	7.42962	4.87381	5.84097	7.49105	6.19908	6.89845	5.79701	6.24184
GFAP	7.84549	8.09434	5.393	5.70874	7.32373	5.31976	6.24527	6.68089	6.11353	7.3336	5.4019	5.18745	4.33342	6.95187	5.02636	4.76022	7.25077	6.26341	4.41075	5.06005	8.67243	6.71149	7.36194	7.86419	5.50239	8.6632	7.38284	5.25058	3.49697	5.59066	7.62571	5.76182	7.99661	4.88704	5.55182	6.97613	7.59991	5.6499	6.19456	7.29646	7.35579	7.67101	5.71809	7.00675	5.14731	4.44626	5.46499	6.80349	5.58616
GFER	8.20701	8.18834	8.76188	8.1179	8.1179	7.21723	8.08746	7.96116	8.32912	8.06447	8.14006	8.27519	7.79116	7.77939	8.13802	8.61287	8.4271	7.3147	8.6837	8.31651	8.29967	8.84737	8.43505	8.51294	8.53411	8.16289	7.83479	8.10486	8.54805	8.22882	8.09592	8.05365	8.2384	7.30743	8.26632	7.82337	7.94661	8.30104	8.56301	8.31696	8.69	8.33136	7.24317	8.66747	8.2854	8.59656	8.60622	9.97728	8.92837
GFM1	4.84599	4.76713	6.26679	4.33771	4.35614	4.02237	4.57228	3.74308	6.1334	6.35614	4.28614	5.15259	5.08108	3.46989	4.53419	3.86493	4.8212	5.28392	4.48929	5.1297	5.00045	4.28244	6.5549	4.51286	3.57773	8.0677	7.38284	6.22458	6.19101	5.25663	3.94486	5.38819	5.5598	4.51665	4.6311	6.25248	4.23879	4.76182	4.7761	4.97131	4.96162	7.03122	7.35138	4.6094	5.06264	4.19377	4.88313	4.47638	5.8936
GH1	7.17193	6.98413	7.38198	5.1014	4.6605	6.03562	6.58195	7.14771	5.25475	4.32337	6.67525	6.00675	5.38578	4.88899	5.32481	6.98641	6.29002	5.75836	6.25248	7.03012	4.40667	5.77795	6.73335	8.14771	7.71287	6.09866	8.22255	7.53761	7.40173	7.47168	5.21101	8.01792	6.11936	6.71562	6.45582	5.37921	7.75221	5.23458	7.1334	5.83971	6.10811	5.6744	5.33735	7.90087	7.06824	4.01525	4.28096	5.00225	5.51033
GIGYF2	9.75539	9.89482	9.88753	9.69087	9.92214	10.0375	9.82941	10.236	9.55459	9.92154	9.83384	9.64818	9.94266	9.61985	10.0334	9.59507	9.18834	10.0498	9.50283	10.1548	10.3276	9.70839	9.81009	9.52297	9.16917	9.95216	9.58609	10.0835	9.75806	9.92585	9.57724	10.043	9.63681	9.61949	10.2288	9.07521	9.53916	9.38154	9.57516	9.57932	9.88859	9.90072	10.0539	10.0835	9.70805	9.74399	8.9472	9.61397	9.90041
GJA1	8.40472	8.73674	7.41193	4.853	5.91265	5.88899	6.50922	5.41954	6.47606	8.54032	9.51885	4.98914	5.71012	7.13134	7.2384	5.26604	4.58316	3.488	6.74416	7.37069	6.09508	6.26115	6.94134	6.22033	5.35861	5.26866	4.89579	7.1179	6.74416	2.68706	5.66278	6.92362	6.75355	2.53556	6.92955	7.79051	6.06221	5.54659	7.2854	6.85175	5.66818	7.04767	2.30276	4.89579	6.89239	3.95699	6.42257	6.853	6.18804
GLA	10.1033	10.098	9.92881	10.1836	9.94134	10.3174	10.0084	9.39767	9.14083	9.78904	9.68912	10.9211	9.90614	9.76669	10.0901	9.87237	9.31084	9.3226	10.4429	9.83952	8.86851	9.81442	9.35447	10.6073	10.4388	9.40067	9.81954	9.77429	8.97355	9.46005	9.78087	8.97384	10.0782	9.56948	9.50958	9.95594	9.61563	9.77248	9.34541	9.33539	9.98157	10.5324	11.2119	9.76553	10.3619	9.12127	9.97154	10.446	8.49466
GLE1	9.65928	9.64332	9.50661	9.34895	9.82496	9.53896	9.36063	9.93089	8.49305	9.74651	9.52904	9.91453	9.73522	9.68475	9.96723	9.55785	9.13981	9.99294	9.65446	9.12076	10.0265	9.46291	9.89542	10.3531	9.32441	9.92437	10.1586	9.13597	9.27682	10.2204	9.87667	9.73759	9.09117	9.55459	10.196	9.64836	9.73437	9.2484	9.32215	9.76238	9.93015	8.23745	9.98299	10.1085	9.33628	9.44667	9.37547	8.5988	8.57932
GLO1	11.3537	10.8734	10.8258	11.3548	11.9359	11.7474	12.0126	12.2767	11.9144	11.7801	11.6027	11.7	12.6168	11.3955	12.1147	11.3032	11.0688	11.1774	11.6883	12.2351	10.96	12.3915	11.3761	11.4094	11.9509	11.9009	11.3129	12.6032	12.8128	12.5613	11.9039	9.64097	11.0821	13.1418	11.2408	11.9252	11.7973	11.8033	11.5113	9.42689	10.8719	11.6578	10.8788	12.4006	11.9274	12.9683	11.4681	10.4294	11.6591
GLRX	11.5003	12.0276	10.3015	12.1699	12.683	12.2955	12.0522	12.1257	12.3701	12.1867	11.3625	11.3061	12.3685	12.4075	10.7288	13.1215	12.29	11.7052	13.423	12.8742	11.821	12.6704	10.2408	12.8729	12.7326	12.3696	11.9263	12.9642	12.3208	12.7588	10.3242	12.0126	11.811	10.3354	12.2594	12.9529	10.599	12.3939	12.6025	12.906	11.8669	13.0521	10.1586	11.7117	12.7213	11.098	12.9454	14.1853	10.29
GLRX2	8.49586	8.88905	8.44956	9.15152	9.224	8.88478	9.04221	8.48663	9.09144	8.84894	8.65464	9.30287	8.72894	8.2555	8.32463	9.76271	9.35116	9.6435	9.65625	9.8141	8.94661	9.45245	8.1127	9.58965	9.18388	9.51373	9.46842	9.41701	9.05284	9.2131	10.3095	9.3661	9.48301	9.47998	8.37287	9.48925	8.80768	9.20065	7.83542	9.47046	9.37613	9.09249	9.1046	9.08002	8.83889	10.2958	8.95507	10.0458	9.20628
GLS	11.332	11.0512	11.2015	11.0063	11.0224	10.9651	11.2052	11.2198	11.4589	10.8564	11.1861	11.224	11.2992	10.8463	11.4163	9.48079	10.5167	10.9737	10.1898	10.5343	10.1861	11.1137	10.3354	10.4969	10.4858	11.0795	10.5255	11.4838	11.3021	9.93015	10.1254	10.5265	10.2866	10.0042	9.90794	10.0821	10.5897	10.3674	9.83447	10.2009	11.0485	10.633	10.1383	10.1699	11.0721	10.2656	10.6184	9.52904	10.1215
GLS2	7.65607	8.0493	8.64205	8.33807	7.74416	7.96751	7.75422	7.53138	7.34873	7.92659	7.25361	8.2891	6.58045	6.98071	7.60659	7.64241	6.82528	8.63445	6.20789	8.32733	6.78005	7.59768	8.43463	6.22439	7.99152	7.32733	8.02514	8.55075	6.53356	7.05094	7.46189	8.35579	6.37608	7.87036	7.95245	7.81698	7.00787	7.80025	6.72656	6.85175	8.17891	7.64241	7.83794	8.37069	6.22226	9.88524	7.7252	6.11041	7.94837
GLT8D1	10.599	9.86975	9.24103	10.5774	11.0485	9.99294	10.5603	10.2252	10.3565	10.5803	10.0526	10.2095	10.8757	10.1189	10.568	11.5906	11.1523	10.255	10.3641	11.2883	11.06	10.9388	10.4284	10.1984	10.5324	10.9708	9.80655	9.59935	10.1874	10.5878	9.85269	10.5118	10.2854	10.2216	10.2515	10.8471	9.87006	9.74248	10.9787	10.4998	10.4788	10.4378	9.29002	10.3354	10.314	9.81538	10.9084	10.2574	10.4727
GLUD1	9.3921	9.71733	7.56224	9.28123	9.48442	8.99181	9.01681	9.44439	9.34096	9.39403	9.06528	9.84956	9.42501	9.3696	9.69558	9.40684	10.0954	9.85378	9.82893	10.0417	9.50283	9.28702	9.42941	9.78725	9.75104	9.77923	9.87513	9.30788	9.48603	9.8756	9.4818	9.38995	9.62059	9.95041	9.80219	9.22086	9.40897	9.37025	9.25006	10.0954	9.74803	9.74467	9.70252	9.56071	9.42312	10.1408	9.95507	9.15026	9.59264
GLUD2	9.1644	9.45286	9.56281	9.47066	9.12179	8.72622	8.79344	9.28794	9.43275	9.4814	9.28933	9.45635	9.18438	9.17717	9.41595	8.71596	9.15203	9.69366	9.08879	8.98641	9.22135	8.71081	9.22786	9.82607	9.22207	9.3156	9.85128	9.23721	8.91737	9.65051	9.84862	9.50997	9.97298	8.99944	9.37308	9.28817	9.6171	8.87713	9.31402	9.54226	9.37265	8.67066	9.98157	9.74786	9.28517	9.55113	9.48543	8.29921	9.20188
GLUL	11.4507	9.38133	11.7108	11.6935	10.2808	12.9778	11.7826	11.5774	12.9185	12.6968	11.762	10.0661	12.9398	13.5975	8.40003	9.39339	10.0861	10.7125	9.93914	8.86728	9.19032	6.31922	8.18884	9.71098	9.75706	10.2969	9.17468	10.7707	10.5632	7.07361	10.1649	9.05202	6.13175	12.8433	8.44087	10.8978	10.3443	13.2712	9.56605	7.96578	8.8614	11.7372	10.2479	9.30902	8.82845	11.2125	11.4019	8.31922	8.51885
GNAS	14.1411	13.9504	13.9386	14.3093	14.5912	14.0474	14.0622	13.9146	14.1137	14.0777	13.7919	14.1618	14.3019	13.9556	14.5396	14.5858	14.1876	14.6187	15.2365	14.8006	14.5464	14.6966	15.0478	14.7686	14.5407	14.2467	14.2262	14.9926	14.0535	14.6676	13.9221	14.1123	14.4987	13.2583	14.4118	13.0883	13.6683	14.2401	14.1901	14.2303	14.8422	14.3067	13.5524	14.4142	13.8968	14.737	14.4106	13.857	13.979
GP1BA	9.73471	10.0168	9.14517	9.58571	9.5632	9.30834	9.18958	9.4814	9.35271	8.732	9.5159	9.70943	8.92303	8.69697	9.98014	9.05853	8.64024	9.33963	8.89269	9.0474	9.52689	8.46107	9.87882	9.06609	9.01876	9.51116	9.49885	9.3996	8.38672	9.32486	9.13545	9.27961	9.42585	8.55305	9.65607	8.88935	9.11816	9.77643	9.8181	9.20163	9.82512	9.76271	9.08746	10.021	8.82972	9.26162	9.43338	9.42059	9.33159
GPT	6.29352	5.48478	9.20921	4.69265	5.59694	5.84248	6.58015	5.0993	5.90689	6.12866	4.76394	4.90063	5.9479	4.88655	6.31107	8.42164	8.05853	7.75556	7.3147	5.63633	7.98014	7.11894	5.52982	9.1375	8.31379	5.13381	8.50184	5.66761	7.06824	8.20506	7.80413	7.35226	5.94181	7.81314	6.87652	7.68089	7.92541	8.13494	8.2075	7.22304	8.49546	7.48382	6.88509	9.57213	5.81583	7.73539	5.73173	6.78267	7.30378
GPX1	10.545	10.1699	10.3815	11.2161	10.6484	11.7653	10.8564	10.7591	11.4656	11.7956	10.8742	10.9307	11.3641	12.4422	10.4564	9.95623	11.0217	10.0154	12.1357	9.79377	10.7846	11.0091	11.2691	11.4284	10.8857	11.5741	11.4696	10.1306	10.9801	10.9374	10.9388	11.346	10.8447	12.0348	10.5765	11.6569	11.3982	11.3729	10.9643	12.2348	11.1286	10.888	9.47533	10.813	12.0539	12.1951	10.3421	12.933	11.3945
GPX2	7.85736	8.96838	9.65087	8.44626	8.78888	8.54032	9.2628	9.81202	8.94193	7.0864	8.66782	9.57459	8.09011	8.29921	8.81089	8.56948	7.91409	8.96145	8.11061	8.73944	8.94895	8.47938	9.40663	9.22834	8.35623	8.90719	9.5651	8.11166	8.31786	8.92362	8.71939	8.86975	9.25786	7.8716	8.82018	8.51412	10.3487	6.65392	8.72417	8.77413	8.11374	9.03205	9.20994	9.57024	9.23386	8.03012	8.51412	7.26679	8.67842
GPX3	9.74332	9.46209	10.749	9.31266	8.64602	10.6555	9.17642	9.604	11.1504	9.91124	10.3083	9.54844	10.0307	10.9031	9.01458	9.81794	8.49945	8.46189	9.2396	9.97154	8.76321	10.2633	8.61066	11.1643	9.13417	9.04385	9.66587	9.63988	7.73064	8.26725	8.6014	8.56033	10.0498	9.3097	9.28216	8.57743	8.40301	10.137	9.04903	8.56682	8.94808	9.40408	9.07868	9.12153	9.12309	8.92955	8.74046	8.21675	8.7492
GPX4	10.8811	10.7048	11.1561	10.865	11.1209	10.9578	10.9166	10.5565	10.8994	10.6944	10.7624	10.5651	10.8788	11.03	10.6284	11.4163	11.1124	11.2644	11.6904	11.0231	11.1984	11.5319	11.545	11.2318	11.6055	11.1144	11.5699	11.2372	11.5934	11.4808	11.8925	11.2592	11.0314	11.1674	11.1241	11.7082	11.3783	11.4471	11.4341	11.4898	11.2228	11.3009	10.6582	11.7394	10.9462	12.0888	11.4625	12.0451	11.6996
GPX5	8.08321	8.54419	8.6844	6.5435	4.34056	6.29002	6.43279	7.47816	6.86913	5.75061	6.28374	5.62732	6.97613	6.51948	7.56377	6.54195	6.13319	7.73877	7.29278	7.50383	8.56529	6.51254	7.98413	8.45121	7.08321	7.95594	7.32643	8.25927	6.15684	4.07296	6.76951	7.95245	8.32463	5.0343	8.27612	6.9507	7.76022	7.0864	7.824	7.6858	7.46189	6.60303	6.90929	8.46393	7.57818	4.56255	7.05202	6.63503	5.95838
GPX7	9.77956	10.4553	9.5672	9.86682	10.0042	9.91842	9.97728	10.2131	9.61526	9.76818	10.2336	9.35711	9.1814	9.50601	9.39489	9.96867	10.1293	9.9642	10.7465	10.2288	8.49185	9.8759	9.81314	10.374	10.4346	9.21286	10.1874	10.2033	10.5784	9.60752	9.46393	9.32125	9.84674	11.0855	9.80187	9.32418	10.0498	10.2336	10.1561	9.72826	9.92555	9.12102	9.79458	9.62187	9.51944	10.1824	10.2396	10.3264	9.92585
GRB2	10.783	9.73927	10.0154	10.6384	10.4656	10.1189	9.43775	10.5565	10.3106	10.0362	10.4221	10.058	10.0875	10.021	10.0485	10.2252	9.61324	10.7887	10.275	10.0238	9.78856	9.74483	10.352	10.2491	10.0728	10.1586	9.71132	10.4848	9.39639	10.5746	9.97871	9.87129	9.78986	10.3095	10.2216	9.94618	9.81394	10.8258	9.44128	10.1472	9.39318	10.769	10.0674	10.2597	10.5255	10.2574	10.2348	9.33896	10.1396
GRIA1	5.79233	5.84875	8.91588	4.98868	7.21723	6.55198	5.49313	6.49681	4.89336	6.67384	7.4446	6.87774	7.46271	6.39077	7.43129	5.2891	5.44989	6.17253	4.86196	5.6865	7.56529	5.20281	5.27984	6.04264	7.20359	6.68229	4.39575	7.84737	5.61971	6.09571	4.86641	4.61706	7.18488	6.00068	5.84373	4.01436	5.83643	5.45088	7.06824	5.63256	5.76739	5.44725	4.71918	6.1823	5.44989	5.55766	7.56834	4.79546	5.48639
GRIN1	9.49785	8.83384	9.48402	9.37395	8.95826	9.15709	7.99492	8.01681	8.78953	8.3672	8.93723	9.30195	7.63009	7.06717	8.94544	8.43087	8.14262	8.61655	8.06824	8.41827	6.57879	7.90328	8.52669	7.83352	7.74349	6.46744	7.56529	8.78267	7.42375	8.85798	7.81826	5.38024	7.64962	6.59842	8.91797	8.68194	7.82845	8.26303	8.76719	8.00506	8.79831	7.8759	7.59991	9.16038	8.71149	9.10198	8.31152	9.44274	6.89239
GRIN2A	7.84298	9.42836	7.48704	8.17493	7.97728	8.60288	8.15836	8.39703	7.97671	7.42626	8.47735	6.82018	7.74551	7.36632	8.03837	6.02215	5.76527	8.11426	5.87184	7.85425	8.36894	8.30652	8.50064	8.83983	8.16692	9.20701	9.26468	8.71973	8.35887	6.37886	7.67384	9.16692	8.94603	6.83289	8.40344	6.71562	8.32688	7.90809	7.87221	8.68615	9.06016	5.34944	8.87958	8.98356	9.48523	7.60214	7.72588	5.91361	8.59432
GRIN2B	8.0917	8.82464	9.59582	7.26491	7.44543	7.61839	7.58646	8.18537	7.3336	7.73944	7.57061	8.43296	7.6703	7.24698	6.96809	7.31379	6.73471	8.09011	7.38284	8.09645	7.88509	6.65105	7.66818	8.26303	7.19574	8.46434	8.53566	8.10591	6.73335	8.54226	6.71149	7.808	8.55612	6.4522	8.12102	8.04767	7.86913	8.36763	7.95245	7.9331	8.54689	7.94603	8.49945	8.17143	7.7502	7.8392	7.27426	7.56377	8.00955
GRM1	5.6865	6.04636	6.13914	5.03386	4.59574	4.75862	6.62644	5.27538	6.03386	7.34252	6.55428	5.0648	4.4019	4.488	5.18864	6.47411	7.02348	6.18587	6.56468	6.89239	8.48382	8.41616	7.38802	7.26209	4.86245	7.6125	8.52826	7.93074	6.83668	5.14934	7.79572	7.35931	7.48623	3.26303	7.94895	7.63807	7.63081	7.55305	7.2182	8.03837	4.98687	5.15462	7.72178	5.07253	8.43421	7.09698	6.48784	7.31832	5.42928
GRM5	7.13853	5.32948	8.23218	7.04876	7.09381	6.52152	4.30451	7.29278	6.6372	3.03808	6.71012	6.40446	3.6311	6.16128	7.23649	7.16792	6.55259	7.47005	6.2538	6.84172	6.62308	4.02768	7.11998	6.46989	7.03782	7.71768	7.55766	7.75889	4.30378	6.57228	6.69209	5.35085	7.20163	5.97016	4.63865	6.16912	5.17073	6.46891	3.88947	6.02303	6.71149	6.75756	7.51806	6.70598	7.29829	5.85075	7.55919	4.87578	6.14078
GRN	12.255	11.9073	11.6248	11.87	11.9425	12.6454	12.1312	12.2811	12.7857	12.4643	12.5287	11.856	12.1069	13.0441	11.421	11.9622	12.7082	11.9366	12.6015	12.4689	12.5272	12.985	10.5546	12.4558	8.5306	12.3886	11.6059	12.6985	11.29	12.9506	12.5713	12.8327	12.4014	12.3759	12.4396	11.4656	12.218	12.3309	11.6334	12.7744	11.6506	12.115	10.9039	11.9986	12.1926	12.6817	12.1354	11.9462	12.8757
GSK3B	8.44584	8.19574	8.70701	8.59768	8.2446	8.93811	8.54535	8.87191	8.42962	8.62205	8.12412	9.15709	8.57667	8.55727	8.79084	8.69139	7.67313	8.90117	8.44832	9.04002	8.95826	8.69801	8.68545	7.67737	8.26538	8.58946	8.75255	8.56071	7.40684	6.93074	8.25644	8.36151	8.52474	8.43212	8.50024	9.15634	8.61545	8.94105	8.64638	8.70977	8.50383	8.73234	8.93634	7.5345	8.5519	9.02625	7.98242	8.36238	8.3936
GSN	9.30058	9.15911	9.30172	8.86635	8.66	9.55152	8.77413	8.43087	9.01959	9.91034	9.86372	9.12076	9.12231	9.35138	8.89542	8.22738	8.23122	7.60733	8.61361	8.108	8.54574	8.2635	8.08534	8.36238	8.15026	9.01542	8.90026	8.64313	8.29967	7.92362	8.03452	8.67525	8.8716	8.19426	8.80316	8.40854	8.75188	8.13186	8.84674	7.00675	8.58195	8.51017	8.33002	8.34961	9.03864	9.30172	8.58233	7.71218	8.42543
GSR	8.10434	8.36282	6.25077	7.49506	8.52552	8.32688	5.91241	8.26115	8.55459	8.11009	7.35138	7.43463	6.80993	9.05365	8.62607	8.23026	8.95012	8.62863	8.95187	9.56643	7.0268	5.37365	7.89118	8.20163	8.06663	8.04549	9.24864	8.1639	6.78136	8.52513	8.83384	7.12928	7.87897	9.41151	8.16138	7.56224	8.52317	7.39489	5.63662	6.7866	8.56643	7.73809	8.89996	4.04439	7.17891	8.62278	7.31922	5.91719	7.51806
GSS	9.45389	10.0701	10.716	9.55248	9.20139	9.50323	9.71716	9.24413	9.66178	9.48301	9.60418	9.42228	9.31628	9.41024	9.37699	9.6987	9.40301	9.76454	10.1033	8.7738	10.007	9.50661	9.68685	10.2515	9.54632	9.79815	10.0755	9.85845	9.41764	10.4939	9.87391	9.42143	9.94442	9.14873	9.64368	8.97413	9.4446	9.41743	9.51728	9.53838	9.43962	9.56796	9.67737	9.46862	10.1306	9.3289	8.75054	9.86542	9.45142
GSTA4	9.84078	9.70044	9.32957	9.60955	9.35777	9.63771	9.31854	9.37069	9.2635	9.55286	9.51885	9.63336	9.39446	9.33226	9.83605	9.6462	9.49165	9.39146	8.89057	9.3271	9.16289	7.24698	10.0954	9.15178	8.33136	9.53761	8.69349	10.352	7.81506	10.4041	8.39017	9.16415	9.04521	8.95797	8.60548	9.18041	8.69801	9.46107	8.06717	8.83605	9.15785	9.2384	9.22762	9.79782	9.57932	10.7099	7.24888	10.196	9.40216
GSTM1	10.2192	10.8665	10.1699	10.2143	11.2715	10.1749	10.7715	10.3197	10.7557	10.5008	10.4019	10.8925	10.4898	10.0607	10.363	9.63934	10.4429	9.91812	10.1007	11.2848	10.0728	9.4417	10.6493	10.1662	9.68089	9.50938	9.80381	10.9432	11.0593	10.6257	9.43192	10.5821	10.207	9.16415	7.39232	11.0788	9.41806	10.3276	10.7423	10.1396	9.74298	10.4949	9.49885	10.4083	9.8759	9.72724	10.0224	10.3912	9.7096
GSTM2	10.5196	10.9607	9.66498	10.66	11.2866	10.5411	11.1209	10.5008	11.1421	10.821	10.7448	10.9106	10.7013	10.2633	10.9344	9.84878	10.9607	10.4737	10.4147	11.5589	10.749	9.19303	11.1536	10.5897	10.7211	9.53702	10.0512	11.3603	11.3129	11.0728	10.0251	10.5594	10.1111	9.66374	9.51629	11.2246	9.65267	10.6926	11.4707	10.3498	10.2935	10.4357	8.94427	10.9099	9.63735	10.0755	9.30948	10.7004	9.83558
GSTM3	9.09487	8.40386	8.44832	8.66071	9.10145	8.35006	8.73335	8.33628	8.37504	8.68685	8.61434	9.60936	8.22497	8.11426	8.2555	8.35182	8.46107	8.70908	8.6359	8.42375	7.89482	7.8586	7.3505	8.33807	8.49466	8.23314	8.43003	10.0485	7.60733	9.10538	8.05528	8.71493	8.71939	8.385	8.69766	7.92362	8.29508	9.61361	8.57061	8.16038	8.09329	10.0498	8.06124	9.6954	7.70667	8.11686	8.88539	9.36829	8.03122
GSTM4	9.25904	9.42185	9.44315	9.26139	9.2588	9.30697	9.44377	9.59656	9.23793	9.33985	9.12102	9.41827	9.06636	8.91528	9.36785	8.03562	8.92719	9.27612	8.38888	8.1298	9.47553	8.42249	9.07788	9.7139	8.5306	8.89209	9.65839	9.39296	8.63009	9.5155	9.13391	9.68475	9.3122	7.81121	9.01458	8.71802	9.27729	9.45882	9.45409	9.48361	9.23074	9.03122	9.24174	9.47756	9.18041	8.5812	7.92422	9.83004	9.47634
GSTM5	9.75556	9.70356	10.1548	8.82369	9.50898	9.07922	9.53275	8.95507	7.92184	8.40514	8.84549	9.71596	9.55861	9.28263	9.60511	8.59582	9.08295	8.90147	8.8936	8.73505	9.72894	8.50263	8.08852	8.99124	7.979	8.73742	9.07548	8.48099	8.27845	9.31538	8.43338	9.53314	9.91319	7.80478	9.08348	8.31379	9.1352	9.04357	9.45779	9.61894	9.25857	9.14466	6.78529	9.9331	9.08428	8.93192	8.53566	9.09935	9.14083
GSTO1	10.8719	10.7372	10.7903	10.7944	10.7715	10.9001	10.8688	10.6653	10.6715	10.9513	10.8447	10.4615	10.7279	11.0855	10.584	11.4257	11.3718	10.1774	11.7616	10.2703	11.0802	11.0914	10.6944	11.4372	11.1706	10.9542	10.5708	10.9396	10.8114	10.4136	11.7313	11.3875	11.0647	11.5142	11.0553	11.1026	11.3304	10.8688	11.463	11.1805	10.7177	11.8815	11.2186	10.8925	11.4974	11.8834	11.8202	12.0785	10.9851
GSTP1	10.9951	11.2461	11.3376	11.6124	11.2992	11.374	11.332	11.0708	11.3597	11.4315	11.411	11.258	11.3112	11.0458	11.0895	11.3788	11.6991	10.1228	10.3815	11.3619	10.0688	8.52042	11.2814	12.8744	11.9636	11.6537	12.1895	11.2597	11.6733	10.774	11.5618	11.0133	10.5953	11.9513	10.6357	11.8313	8.93899	10.446	9.81714	9.68738	11.1904	12.4515	11.2467	10.8106	11.9326	13.0592	10.96	12.8734	12.4826
GSTT1	6.78005	6.74416	6.60036	8.03617	4.49953	9.03232	5.38301	8.15026	6.95768	5.82018	8.70321	6.25058	5.99299	5.94977	7.71012	8.44626	9.50918	5.64414	8.41066	7.34607	6.4187	9.09619	5.28021	6.31741	5.02414	6.30268	8.56071	9.53722	8.31061	9.21578	4.29939	6.46989	6.18448	9.64133	6.12578	8.61912	8.86666	6.32859	6.24888	8.11842	5.54535	7.76155	9.114	6.41075	6.22168	8.64097	6.69209	8.21772	8.67101
GTPBP3	10.007	9.95245	9.44936	9.64674	9.30035	9.25668	9.42773	9.62534	9.44626	9.88493	9.79165	9.80558	9.79393	9.35337	9.87713	9.95187	8.70113	9.67437	9.33293	9.26092	9.67578	9.24864	10.0498	9.87267	9.84565	10.043	9.89996	9.67243	9.22497	10.1935	9.38349	9.48301	9.97011	9.67948	10.6073	9.49645	9.92763	9.73454	9.65051	10.4041	9.33405	9.58252	9.93221	9.25456	9.12335	9.31899	10.2324	10.1674	10.1085
GYG1	9.94486	9.51787	9.58139	10.5245	10.6193	10.7339	10.3049	10.4888	10.3454	10.6546	10.6715	10.2935	10.5727	10.5878	10.6055	11.5868	11.0091	10.0224	11.5897	11.0512	11.4553	11.3476	9.74735	10.7936	11.1157	11.4558	10.5333	9.81682	11.1137	10.4564	11.062	11.6041	11.464	10.2842	11.4651	11.4168	10.5421	11.0654	12.0028	12.1137	10.1787	10.8455	10.5594	11.1699	10.5275	9.94983	11.6551	11.9381	10.3977
GZMB	7.91648	8.41616	8.47208	7.21043	7.17792	7.75422	8.05094	8.82909	6.60303	8.41236	6.90809	6.76818	6.50255	6.6865	7.27426	6.3443	7.22786	6.44824	9.1192	6.57031	6.47622	5.01302	7.34961	8.28448	6.86666	6.65392	7.58796	8.43505	6.15603	6.92837	7.6359	7.69349	6.5694	11.2252	5.77795	7.04002	7.24982	7.17193	6.96694	6.20301	8.27286	8.97269	5.78973	6.76686	6.94251	6.28688	7.80284	8.08481	7.29829
H2AC18	6.57289	8.20848	8.89482	8.47411	8.32912	7.81057	8.20163	7.75756	7.50144	7.69905	6.98185	7.20163	7.87774	7.19574	8.36063	8.55651	7.00225	8.87191	7.96232	7.55995	7.83479	4.24717	7.91767	6.16631	8.26725	8.55727	8.1814	6.96	6.82528	8.47614	7.26959	8.64818	8.08534	7.30287	7.48462	7.86975	7.5947	8.90238	8.385	8.3733	8.9387	8.28956	7.53605	7.91409	7.77676	4.93923	8.95361	8.56033	5.28318
H2AX	9.40684	10.0084	8.43379	9.63118	9.30104	9.97154	9.2396	9.03039	9.22954	9.05853	9.63408	9.64241	9.46434	9.90283	9.46373	10.421	10.4051	8.84862	9.94178	10.0168	8.76852	9.44522	9.56396	9.2884	9.53683	9.17717	9.67419	8.96029	9.45984	9.51787	9.85969	9.2555	9.87036	9.73759	9.80397	9.78267	9.73894	9.81538	8.69139	9.74735	9.83684	9.90524	10.3597	9.3226	9.27775	9.60344	9.31651	10.3498	9.65482
H2BC21	10.3298	10.3106	10.1408	11.6221	11.0888	11.2935	10.9965	11.3788	10.1344	10.9866	11.9513	11.5845	11.1478	11.1724	12.4099	12.2966	13.6469	13.5121	12.1235	12.9575	12.2303	11.2479	10.7151	11.0203	9.10381	11.2312	11.2732	9.52982	9.31741	11.0715	10.8384	12.6808	12.563	9.70425	12.0865	10.9593	11.1836	11.3647	11.4691	12.7048	12.1855	10.6027	13.0736	11.0546	10.6165	8.53216	11.7168	10.0084	10.9196
H6PD	8.66747	8.41532	9.92837	8.37591	7.75756	7.5157	6.81762	6.96116	8.0207	7.7866	8.56682	6.15987	7.97154	7.49346	7.77413	8.64638	8.61765	8.64313	8.271	6.94017	8.60474	7.80284	7.66391	7.74752	8.30424	8.82018	7.63807	9.57042	8.30515	7.93192	8.10434	8.70009	8.69523	8.47208	8.84612	7.84235	8.74382	8.43254	7.78529	7.91648	8.7187	8.00506	7.34252	7.98014	8.50661	7.85362	8.91737	8.92095	7.59768
HADH	9.25715	9.05718	9.02763	9.30218	8.35094	9.35094	8.83162	9.20212	9.38024	8.98242	8.54303	9.21091	9.37091	10.0014	8.81954	9.00983	9.19697	8.78038	8.79344	8.47086	8.98897	8.70977	9.21189	9.24508	8.69592	8.51096	9.38111	8.97011	9.46679	9.01542	9.6014	8.12928	9.4363	10.3597	8.2317	9.41045	8.65607	9.35733	9.04275	9.25951	8.47289	9.30035	9.83842	8.85736	8.76222	9.2503	9.23098	9.84172	9.86419
HADHA	10.5953	9.82066	10.4737	10.2912	10.7682	10.3072	10.5157	10.3761	10.2912	10.5411	10.3253	10.3129	10.0715	10.5971	10.2082	9.85487	10.7985	10.7657	10.4929	10.6221	10.4707	11.2009	10.5708	9.86403	9.91782	10.4818	9.25172	10.7846	10.817	10.544	9.93148	10.744	10.7347	11.2644	10.4959	9.87606	10.6083	10.3902	10.9099	10.0014	10.6457	9.92896	9.93973	10.3707	9.06151	10.9694	10.6092	9.62406	10.0028
HADHB	10.4676	10.4717	10.2656	10.1599	10.0471	10.6627	10.5555	10.4929	10.4179	10.2408	10.5118	10.5127	10.5915	10.944	10.4625	10.5517	10.5622	10.2396	10.875	10.7574	10.218	10.8439	10.2046	10.6239	10.2842	10.1241	10.098	10.543	10.2095	11.0735	10.5632	9.89102	10.0375	11.3437	10.1163	10.0901	10.0512	10.5137	10.1984	9.97871	10.4325	10.7074	10.7912	10.4357	10.1573	10.6275	10.1472	10.1267	10.2408
HAMP	8.83352	9.12877	9.01709	7.15178	7.01681	6.76022	8.22593	8.44377	6.62732	7.67525	6.81378	7.41532	7.808	7.42962	7.33002	8.77182	8.43129	8.48018	8.39618	8.93399	8.73166	8.41912	8.83889	8.81282	9.00253	8.21189	8.2427	8.93074	8.07468	8.32148	7.38457	8.28679	7.96694	7.79051	8.4271	7.97384	8.52826	8.46761	8.78627	8.17343	8.8857	8.86944	8.23984	8.40216	8.43254	8.61728	7.85549	9.3474	8.49265
HAO1	4.6011	7.69139	7.1179	7.27612	7.27891	4.59515	5.57743	6.43029	6.05767	6.28151	7.9507	7.53294	6.84172	6.06307	4.79909	5.23802	4.37365	5.93357	6.44973	5.08619	7.40599	7.02237	6.26922	7.71149	5.26115	7.96924	6.07382	7.13031	6.79181	7.66959	7.63735	7.42878	7.84235	6.58301	7.04111	5.37643	6.91648	4.68089	7.28077	7.22304	5.25776	6.40446	7.61324	7.59619	7.22014	4.89336	7.70598	6.73335	7.65964
HBB	12.1338	13.334	13.6319	13.8	12.7881	14.9782	12.1504	12.7048	14.059	13.9715	13.7085	12.628	13.0637	13.7652	11.2384	10.8704	9.39446	10.6978	11.6631	8.55651	9.38198	9.71081	10.8994	11.2143	9.7199	11.6027	10.9432	10.5594	9.9901	10.9571	12.0355	8.89996	10.4388	12.8172	13.0274	11.9578	11.6165	12.1805	10.568	10.0154	10.1124	14.2079	10.9636	12.6321	10.7415	10.1762	10.0293	14.7016	13.7464
HBEGF	7.06178	7.88081	7.224	7.57667	5.78503	8.94515	8.2293	7.91349	7.40514	8.05637	8.17193	7.32463	5.87061	7.86233	7.61985	7.29554	6.23324	4.69377	5.38163	6.84549	7.1918	7.77017	6.91886	6.52482	6.85674	7.93605	6.87283	6.21587	5.49857	5.78372	7.1179	8.00338	8.05039	5.11562	5.95861	5.62059	5.14568	5.61117	5.03034	7.00899	8.16692	6.31958	5.69599	7.93487	8.1982	7.99379	5.60229	7.97441	5.91265
HBG2	9.21237	10.0715	9.23625	10.3242	9.36348	10.9556	9.07922	10.3912	9.81137	10.421	9.9901	9.42501	9.55267	10.5736	6.507	8.40429	8.09961	8.51728	8.64602	7.2724	7.20359	5.6761	8.16692	7.79442	7.507	8.20994	8.83131	7.65177	8.33226	8.4582	9.12283	8.5074	8.84831	9.26679	10.7557	8.73606	9.65803	8.37243	8.30241	8.49265	7.62205	9.65928	7.94251	9.57346	8.67419	8.02403	7.65535	9.79344	9.58177
HCRT	7.6388	8.64674	9.07334	7.2114	7.47897	7.3505	7.64169	7.69418	7.32283	7.35579	6.38853	8.04712	6.82273	7.42962	6.80864	8.16993	7.53993	7.20261	8.34518	7.81954	8.41912	8.25927	8.1819	8.65177	7.71218	8.81025	7.89421	7.58796	7.21529	8.01067	8.35094	7.22593	7.83794	6.3482	6.90328	7.37938	8.41151	7.29921	7.80671	8.11478	8.62826	8.43588	8.41785	8.32012	8.09487	7.41616	7.95012	7.7046	8.44832
HDAC1	8.67737	9.43463	8.38672	9.09645	9.38672	9.16516	10.0634	9.54554	9.55861	9.40493	9.18661	9.23793	9.65553	9.6726	8.91259	9.68071	10.3587	7.8936	9.78005	8.46025	9.2031	10.0403	9.29301	8.0677	9.72571	8.56491	9.90102	9.94281	10.7125	9.34363	9.61029	7.45861	8.3336	9.34541	8.84612	9.57497	9.80171	9.08348	7.82273	8.39703	8.80735	9.52454	9.24982	9.19992	9.53799	7.80025	8.92333	8.48824	9.29186
HDAC2	9.50084	8.67983	8.66747	9.32373	8.80896	8.60696	8.85175	9.3746	10.5216	9.07788	9.20604	8.8009	9.26421	9.24627	8.67737	9.38133	10.2131	8.47938	8.64674	8.27891	8.72622	9.08534	9.37895	9.76155	9.44688	8.29508	9.1205	8.43338	9.04985	10.3231	8.8392	8.68335	9.94134	9.35006	8.42836	9.36282	9.77972	9.58871	9.15507	9.37699	9.27682	9.93531	8.2588	9.13263	8.05528	9.04029	7.8936	9.56986	8.93369
HDAC9	9.54264	9.86589	9.12231	9.67737	9.28794	8.55957	9.31967	8.5744	9.31741	9.22183	8.31832	9.24246	9.33762	8.95099	9.37699	9.65069	9.54554	8.54535	9.02126	9.77198	9.01374	9.76288	9.33069	10.2432	10.2155	9.59749	9.28494	9.29071	9.61985	8.22497	9.8831	9.30788	9.50522	10.9337	10.1523	9.87698	10.3287	9.67243	9.52199	9.37786	9.84471	9.00197	9.89905	9.47634	10.9484	9.45574	10.1774	9.39896	9.76636
HERPUD1	14.5775	14.4361	14.019	14.3765	14.7557	14.1535	14.5709	14.4752	14.2855	14.3299	14.1427	14.3181	14.6468	13.9688	14.3276	14.4608	13.1386	14.4547	12.9377	14.554	12.9213	13.4565	13.2628	14.2493	13.9187	13.9526	14.2556	14.3826	14.2418	13.8513	13.4431	13.8456	13.5577	13.6448	13.2287	14.1459	12.3106	14.9733	14.2068	13.8447	14.672	13.5786	13.9741	14.2505	14.5449	13.9846	14.0292	12.5546	14.3083
HFE	8.65069	9.0031	9.45615	8.49105	8.91319	9.24555	8.36545	8.79344	9.3199	8.9655	8.84361	8.98214	8.31515	8.85393	8.27193	7.22014	8.34074	9.25077	8.58158	9.23458	8.59544	7.98527	9.11452	9.25927	6.87652	8.98755	9.43212	9.27426	8.24317	9.05175	8.68124	8.90117	9.03012	8.00787	8.96087	9.07682	8.99944	8.33047	8.71115	8.90117	8.61985	9.04275	8.73674	8.99718	8.45204	8.15987	9.5159	9.37808	9.13006
HGF	8.23074	7.95361	7.20065	8.41447	8.42375	8.33494	8.21772	7.57592	7.71218	8.33002	8.23601	8.33271	8.03562	7.76022	8.13186	7.88935	7.64024	9.01792	8.11061	7.86975	9.82512	8.96434	9.34341	8.93929	7.979	9.9901	8.31061	8.54496	8.18686	8.38974	9.30857	8.69697	8.47249	7.76288	10.2912	8.19279	8.5691	9.58271	8.16591	9.42122	9.26068	7.73064	9.77627	9.30355	8.10696	9.66747	9.54554	8.71973	8.05691
HIF1A	9.88493	10.0782	8.61508	10.236	10.4294	11.3559	10.8502	10.8194	10.3998	10.8978	10.9794	10.3977	11.2015	11.8013	9.98014	10.2691	7.84298	7.16892	8.91976	6.77083	10.4378	7.94778	8.45656	9.26655	7.84737	7.11478	7.34341	7.39403	10.2515	7.72996	9.07494	7.53216	8.43045	7.08321	8.91229	8.07735	10.9979	9.18016	8.8189	7.62863	7.99831	9.95187	7.30561	7.64746	7.58946	6.90448	8.11426	11.1478	8.0045
HK1	8.4132	8.72076	8.91678	9.48824	9.09513	9.88218	8.78463	8.75689	9.26374	9.26045	8.60992	9.25361	9.21723	10.1687	8.86419	8.38802	8.74819	7.59246	8.37504	8.37025	8.30332	7.76487	6.01903	8.69523	9.41003	8.19574	6.58706	8.46066	8.93723	6.33092	8.53489	6.65535	6.1206	7.56758	7.13648	8.68299	8.93487	8.62278	8.19525	7.95187	8.10591	9.2305	4.90785	9.04767	7.74618	8.58007	8.74382	7.97671	8.93693
HK2	8.21772	8.55612	7.3443	7.08428	7.74281	8.79149	8.31877	8.38457	7.84612	8.8802	8.57781	8.20016	8.34829	8.00056	7.76222	7.24793	6.86047	5.88557	7.91468	5.37469	9.05039	7.42962	7.13853	6.6453	7.44708	5.17233	5.05441	7.10014	8.71253	6.04002	8.77215	9.13597	9.63336	8.03947	9.72093	5.32481	8.06286	5.82426	8.99774	8.75822	5.80012	9.2635	9.01959	7.51885	7.43962	6.14078	7.17093	9.31967	8.28864
HLA-A	14.2081	14.4409	14.8103	14.7115	14.7013	14.5179	14.5122	14.5355	14.634	14.3247	14.31	14.6098	14.6098	14.6413	14.78	14.7408	14.916	15.1041	14.9523	14.3355	14.7427	14.7491	14.7383	15.2994	14.8953	15.158	14.4116	14.4874	14.5629	14.3991	15.1421	14.7091	15.0542	15.0292	15.2105	13.8769	14.5174	15.8819	15.0112	14.5161	15.0083	15.174	14.9529	15.3826	15.3932	15.0575	15.7532	15.6296	14.8646
HLA-B	15.3631	15.4937	16.0683	15.6025	15.9895	15.4979	15.5148	15.2926	15.3829	15.293	15.5433	15.6819	15.5822	15.3189	15.8882	15.7535	15.2693	15.8514	15.8237	15.6695	15.4509	16.0208	15.5335	16.0234	15.4779	15.6037	15.4565	15.9368	15.3692	15.6953	15.5208	15.5136	15.8107	15.5356	16.0674	14.8392	14.9735	16.3516	15.4626	15.2289	15.6089	15.7831	15.7641	16.2175	15.5899	15.7632	16.0746	15.4425	15.4652
HLA-DRA	11.5906	10.2252	11.279	10.4625	10.3432	13.5308	12.584	11.3592	13.2418	12.8918	10.7846	9.96867	13.3999	14.6288	10.1699	8.36588	9.18264	5.0063	9.06232	5.53169	7.96347	7.05637	10.8329	8.37374	8.27286	8.33851	7.76885	6.47994	8.04876	6.25285	6.69627	7.80671	6.31415	11.4455	10.2773	9.1639	9.1416	12.102	8.65821	4.97177	11.1235	9.28263	15.0168	9.45471	9.38974	8.70908	7.65607	7.55995	12.2906
HMGB1	13.5182	13.4992	12.0566	13.6499	13.7984	13.1955	13.671	13.1607	13.1676	13.5881	13.7213	12.989	13.638	13.7924	13.5177	12.9438	13.1424	12.4566	13.0379	12.1167	12.9011	13.0326	13.2574	12.3912	13.3737	12.6275	12.3611	12.2691	13.4157	12.6622	11.9901	13.0808	13.0701	12.9928	13.36	13.3496	12.6106	12.7661	13.5331	13.0447	13.2436	13.5127	13.2081	12.7332	13.611	12.2636	13.5504	13.6072	13.2824
HMGCL	9.62516	9.27984	9.61232	9.12593	9.36129	9.57535	9.4822	9.08082	9.63445	9.27543	9.12205	9.67631	9.1918	9.43275	9.42354	9.06205	9.36741	9.05175	9.49386	9.32531	9.34163	9.32553	9.40237	9.01151	8.80703	9.54554	8.79084	8.64133	8.82273	8.78234	8.93899	8.93015	7.85985	8.76818	9.32035	9.25196	9.20408	9.32486	8.94837	8.80155	8.95478	9.22086	9.10748	9.48261	9.2529	8.73877	8.98868	8.74886	9.66356
HMGCR	7.25172	6.28281	7.18488	7.92541	8.01458	7.55919	8.32778	8.10276	8.04111	8.1375	8.07948	7.71631	8.44832	7.86666	8.92926	8.49265	8.00394	8.07468	7.38716	8.36894	7.84987	8.52042	7.08002	7.89118	8.71356	8.1267	8.54071	7.79961	8.0607	8.20212	7.09698	8.55995	8.76255	7.3336	9.27076	8.9542	8.39189	8.32463	8.01848	8.51017	7.68159	7.63662	7.95884	8.36763	8.04494	8.2465	7.50224	7.74953	7.96058
HMOX1	11.9661	9.00619	12.8624	12.2324	9.61029	13.923	11.4409	11.3021	13.5371	13.4333	11.527	10.4696	13.3648	14.2652	9.79831	8.8157	9.97441	8.29416	9.2211	8.94632	9.39639	7.93428	9.06932	9.55478	9.51096	9.1205	9.12851	9.03672	7.67948	8.59395	7.85549	8.01681	9.06905	11.576	8.67948	10.0941	9.39425	13.2893	9.507	8.52748	10.2444	11.1799	8.36501	9.33248	9.61195	9.80203	8.75455	8.96809	9.35469
HMOX2	9.59227	9.72537	8.29921	9.42836	9.79863	9.66782	9.91946	9.3156	9.29508	9.39639	9.61471	9.75822	8.75989	9.08614	9.79685	10.0362	8.57667	9.26959	9.63227	10.0265	8.85518	9.50978	9.57667	8.95565	9.52474	9.2293	9.13186	9.2165	9.92258	8.92244	9.02818	9.35138	8.48382	10.6339	9.24436	9.39511	7.84361	9.52611	9.65213	9.73352	8.58796	9.56739	8.79442	9.88142	7.92125	9.55267	9.78447	9.46189	9.01709
HNF1A	8.31877	8.22352	8.57705	7.19476	6.78005	7.36982	6.6372	7.28263	6.15987	7.07468	7.22786	7.19081	7.66178	7.03122	7.34696	7.20945	7.06286	8.33316	7.18785	7.24888	8.4545	6.77347	7.74416	8.28725	7.64313	8.42878	7.77017	8.17642	7.78136	7.56834	8.12619	8.02956	7.93899	6.76155	7.97097	7.59544	8.03342	7.61029	7.83099	8.06717	7.7286	7.89845	7.76553	8.30424	7.54458	7.6837	7.59096	7.3336	7.90929
HNF4A	9.81346	10.032	9.6786	9.09882	9.72639	8.28864	9.40769	9.29554	9.44315	9.51649	9.64097	9.58665	9.23314	8.8586	9.28563	8.4822	7.54535	9.60455	7.41701	8.18041	8.57781	8.67807	8.76454	9.61232	8.88966	9.54901	9.28216	8.78758	7.35931	8.61765	8.55305	9.66906	10.3026	7.6014	8.91439	8.29737	9.67207	9.48018	8.95797	9.41975	9.77462	9.04603	8.7418	9.42354	9.3271	8.71733	9.2009	8.13955	8.86851
HNRNPA1	12.736	13.0225	12.9769	12.985	13.6362	13.0159	13.318	13.0451	13.0875	12.9449	12.8756	12.9254	13.5904	13.4761	13.6878	13.1633	13.9909	13.3695	14.4866	13.1212	14.8473	14.6866	13.9542	13.4621	14.2693	13.7206	13.6076	13.0906	14.5961	14.1124	13.7552	14.4082	13.959	14.4829	14.5084	14.1514	13.649	14.0231	14.5002	14.497	13.4046	13.8583	13.9141	14.7884	14.2066	13.5932	14.5981	13.6962	13.8897
HP	8.10381	9.40131	9.58402	8.45039	8.13494	8.83637	9.01931	8.02791	7.2317	9.44025	10.3106	8.36151	7.83226	8.1375	7.6893	6.44477	7.04439	6.66818	6.52701	6.05289	7.88874	6.53123	6.75221	7.74685	4.68313	7.18388	7.27984	7.99095	6.9472	7.0268	7.37069	6.64818	5.71149	4.3512	7.66463	7.37591	6.87283	7.49825	7.61765	7.10957	7.48301	7.95478	5.93404	7.84235	7.47086	6.54859	5.79649	6.65678	6.60674
HPRT1	8.79051	9.10983	7.90749	9.11686	8.61213	9.24982	8.90989	8.93929	9.17692	9.30218	9.3878	9.12774	9.21164	9.86712	9.28263	8.71321	9.74231	9.11087	9.90959	8.45902	9.13443	8.31288	8.62863	9.46903	9.51787	9.86651	9.27752	8.37156	8.74685	8.40727	10.6698	9.45635	10.1898	9.30834	8.83289	10.2312	10.4305	8.9969	9.03755	9.77627	9.16012	9.81666	10.5216	8.5263	9.87544	9.3271	10.1699	9.70615	9.20848
HPSE	8.34518	6.17353	5.52982	5.61029	5.35014	7.74685	7.12516	6.11249	7.86419	6.5624	7.25644	5.50843	7.02015	8.0954	5.41583	5.91145	7.51333	7.92896	8.82655	7.95361	6.26153	5.24184	5.75007	6.04002	5.26828	6.22747	6.18468	9.16717	4.6837	5.85599	8.89178	6.32733	8.68965	7.3672	5.83289	6.26716	5.96371	6.93074	5.39541	8.04002	5.90087	5.62498	6.39232	6.09698	6.13052	9.8989	5.82018	8.30743	5.70708
HPX	7.01458	7.50383	7.53993	7.15684	6.44195	7.80284	6.7879	6.88509	6.83668	6.92955	7.14873	6.35614	7.06609	6.24508	7.43296	8.81346	7.38802	7.71149	7.74012	7.21237	8.12412	7.01792	6.90569	7.64674	6.88631	9.46944	8.46025	7.7252	7.89966	9.09619	8.45861	9.28147	7.87467	7.41278	7.42962	7.83983	6.65821	6.88264	8.19771	8.67136	8.37895	6.37903	7.51017	6.68089	8.02348	6.86666	9.15102	8.89875	8.61949
HRAS	8.99774	7.58946	6.62381	8.39618	8.63807	6.91289	8.42459	9.04985	7.91229	8.8614	8.68089	8.2503	7.82718	6.63967	7.83415	8.53955	9.11972	8.19032	8.80671	8.10434	8.91886	8.21043	8.60066	8.33628	8.04385	8.96751	8.80735	7.03672	8.77906	9.14822	8.24935	8.52278	8.49025	8.90268	9.02209	8.67419	9.50601	8.05202	8.58984	7.72178	8.61213	8.69279	8.89694	8.91588	8.57024	8.85425	5.93805	8.32823	8.64313
HRH1	8.44708	7.88081	6.68089	8.57969	6.74416	8.32193	7.91528	6.52763	8.16038	8.44626	8.01681	5.11061	5.98048	7.62863	8.43713	5.56803	6.73471	7.89118	7.69418	6.00225	8.21335	7.30652	7.22014	8.67066	7.60437	7.49665	6.24127	7.46352	4.86542	7.85112	7.52199	7.52513	8.39746	7.24127	8.18587	5.60318	8.43421	8.50581	6.25304	5.36282	7.03892	5.98231	8.70079	6.86295	5.96901	6.46189	6.35332	6.02414	7.39746
HRH2	6.6907	6.52623	6.41126	4.39643	7.18982	7.2724	6.37521	5.53232	5.17752	6.848	4.90785	7.09592	7.16189	7.33181	6.92125	4.91169	4.854	7.8505	3.95791	5.91552	6.08789	3.56682	6.78136	7.03892	4.56316	8.64962	7.09381	7.2854	6.56468	7.83162	5.74551	7.15482	5.80684	6.41481	6.79572	5.35896	6.99661	7.23936	5.4522	6.57561	7.46107	4.86987	6.54396	6.09402	7.69279	6.18408	7.96	5.11103	5.5345
HSD17B10	10.1459	9.88966	9.633	10.3264	10.0914	9.97011	10.1712	9.54516	9.24532	9.70235	9.84909	10.255	9.71218	9.60659	9.85534	10.7202	10.8408	9.94618	10.8345	10.3049	10.3343	11.1818	10.4429	10.6502	10.388	9.01681	10.7723	9.49466	10.1849	11.158	11.1737	10.5784	10.5245	10.716	9.78774	11.7082	9.87391	10.1886	10.7322	10.7903	9.87866	11.0147	11.0668	10.2854	10.5971	10.4564	10.9513	12.4089	11.4722
HSD17B4	10.0715	10.0348	8.70356	10.3531	10.0539	9.68457	10.2538	9.88737	10.4419	10.2923	10.0875	10.0593	10.3707	10.2444	10.0741	9.81602	10.2348	10.0967	9.837	10.2668	9.8983	11.0063	9.25219	9.43254	10.3848	10.0553	10.4959	9.21602	10.6715	9.8933	9.11946	9.73657	10.5632	10.2228	10.3966	10.8106	9.84706	10.2432	10.1911	9.87851	10	9.95216	9.7252	10.2992	10.4367	8.65857	10.2107	9.88157	9.94691
HSF1	8.67455	8.83321	9.15785	8.69139	7.97842	8.1236	7.87344	8.28494	8.50303	8.2465	8.36501	8.60363	8.27891	7.82718	8.16942	8.78921	8.48543	8.52982	8.54071	9.09908	9.14924	8.31107	9.52943	8.64386	8.76686	8.94515	8.92392	9.00983	8.23122	8.89754	9.15381	8.87682	8.40727	9.01903	8.67701	8.67066	8.39103	8.66569	8.91109	9.0561	8.78856	8.49905	9.57346	9.64386	8.82877	8.7211	8.78725	9.23458	8.8275
HSP90AA1	12.453	12.25	11.7104	12.4699	12.8519	12.8027	13.2351	12.1787	12.0021	12.6746	12.265	12.5282	13.0358	12.8443	13.2359	12.0928	12.6749	12.0941	12.816	12.6939	12.1864	12.5433	11.9151	11.5608	12.3918	11.6443	11.3197	11.741	11.9697	11.7004	11.7528	11.7928	12.1215	12.7661	11.5401	11.7985	12.4729	12.4773	12.1176	12.2594	12.1186	12.5137	12.7476	11.7899	11.8498	10.9469	12.1357	13.3704	11.9633
HSP90AB1	12.3977	12.5976	12.6931	13.1046	12.7237	12.7162	12.7413	12.7834	12.227	12.1843	12.4841	13.0721	12.6976	12.7442	13.0189	13.2779	13.7206	13.1594	12.7934	13.085	13.1633	13.5432	13.0016	12.8805	12.5365	12.6307	12.9913	12.679	12.782	13.2942	13.1232	12.8781	13.8305	13.3357	13.148	12.8859	12.7168	12.8715	13.6275	13.1256	12.7337	13.1165	13.4503	13.492	12.7043	12.9784	13.2662	11.8333	12.6676
HSP90B1	14.2299	14.5871	13.5106	14.3558	14.8505	14.3509	14.2596	14.6232	14.1228	14.2908	14.7394	14.4191	14.4319	14.0689	14.6159	15.0899	14.4264	14.5638	14.3868	14.9523	14.2146	14.8195	13.765	14.9836	14.8451	14.1791	14.7601	14.86	14.0171	14.2123	13.1749	14.2263	14.5165	14.4642	14.1145	14.6463	13.543	14.6952	14.446	14.4007	14.6211	14.8461	13.8543	14.5696	14.0897	13.7558	14.7049	13.3953	13.5935
HSPA14	8.2211	5.89215	6.18051	8.51412	8.87989	8.80639	9.13237	8.66107	9.03672	8.31606	8.61839	9.23864	8.96723	9.22473	9.21237	8.30743	9.33002	8.83162	9.39189	9.08985	8.64386	9.6703	8.33896	9.36763	8.61728	9.09302	9.17742	8.88142	9.13853	9.00647	9.11087	8.90328	9.16692	8.6756	8.76852	9.18066	9.08028	8.11009	8.4818	9.15051	8.62899	8.95826	9.23745	9.30195	9.07655	8.40216	8.53255	9.12205	8.1472
HSPA4	9.51136	9.15684	9.09856	9.29301	8.99859	8.93782	9.41638	9.27705	9.22473	9.17817	8.89936	8.79669	9.54516	9.06366	9.23218	9.50044	9.88722	9.18908	10.0914	9.27426	9.74937	9.6541	9.36851	9.22183	9.6125	9.7975	9.18066	9.20286	9.45265	9.26491	9.29002	9.27868	9.41109	9.59339	10.5078	10.1812	10.1749	9.6954	9.86496	9.61692	9.61102	9.93575	8.54381	9.85487	9.18859	8.87958	9.4271	10.1948	8.82814
HSPA5	13.4345	13.6712	13.5921	13.6941	14.0115	13.3394	13.5747	13.6549	13.1649	13.3132	13.5292	13.3505	13.6367	13.098	13.5699	14.7197	13.5808	13.5022	14.1688	13.9838	13.2033	13.6839	14.2897	13.2466	12.5918	13.673	14.0865	13.0826	13.4696	13.7588	13.1581	14.4214	14.0609	14.2491	13.8375	14.0438	13.8344	14.2448	14.0747	13.9991	14.3923	14.0833	13.4836	14.4248	13.8903	13.1059	14.5337	13.392	14.0414
HSPA6	8.2446	8.54921	8.49985	8.55612	9.74719	8.74079	8.92955	8.47046	8.70321	8.72178	8.65392	8.80961	8.44419	8.36282	8.76188	7.62936	8.33047	8.92926	8.74147	8.31107	8.78758	7.16792	8.58346	9.20848	8.38586	8.60288	8.71973	8.53761	7.89542	7.93428	7.76487	8.46107	7.22978	8.01011	8.12309	8.56948	8.85674	8.72724	8.24555	7.64818	8.51254	8.62607	8.24222	8.82655	8.80735	8.29416	8.64854	7.82082	8.16239
HSPA8	12.9103	12.8406	11.8903	13.6753	12.9963	13.2482	13.4093	13.1044	12.8663	13.3942	12.8204	13.277	13.311	13.1641	13.4813	13.9726	14.4905	13.8164	13.9376	14.0761	13.1338	14.0588	13.2774	13.4025	13.5801	13.4457	12.9315	13.7912	14.3606	13.5151	13.7459	14.2372	13.628	14.5607	14.3515	14.2438	13.9064	13.0761	13.7434	14.4149	12.9416	12.8977	13.7136	13.1573	12.585	13.7827	14.6693	13.3811	13.4376
HSPA9	10.3208	9.87406	10.3015	10.6147	10.0967	10.375	10.3049	10.568	10.5887	10.0084	10.4136	10.4553	10.1699	10.1824	10.7056	11.1059	11.2656	11.294	11.7069	11.1144	10.9285	11.8174	11.0954	10.9469	11.5531	11.245	11.8471	10.1824	11.7245	11.3923	11.043	11.3231	11.2426	11.2842	11.227	11.6751	11.7423	11.1867	10.7389	11.5206	11.1222	10.545	11.0286	11.224	10.7142	10.4828	11.2738	10.7465	10.6564
HSPB1	10.2527	10.0279	10.5934	9.99859	10.4939	10.1396	10.062	9.11972	9.75472	10.1007	9.24413	10.1072	10.5038	10.062	10.6092	11.6461	12.8541	10.7952	11.043	10.3487	9.06043	10.4645	10.0701	3.85599	9.71922	9.05582	10.29	11.9837	9.30583	9.80607	10.332	9.38952	8.72928	12.9065	9.23577	8.00282	9.29898	11.7164	10.1874	10.1072	10.1202	10.3987	12.3799	10.3129	9.14644	10.5048	10.4838	9.55651	10.3332
HSPB2	4.95093	5.16471	6.63227	5.56925	4.61058	4.29939	5.36772	5.1297	4.87823	4.98368	4.43363	5.01569	5.07596	4.2817	5.50938	4.16269	5.14934	4.65707	5.07553	5.49281	4.53481	3.99367	5.30925	4.61471	4.1102	6.04941	4.88215	5.16551	3.38819	5.25626	4.7939	5.13873	5.60615	4.53107	5.65191	5.51979	4.04439	4.88264	3.90207	4.93782	6.05202	4.17473	4.61353	5.11811	5.13422	4.44427	5.35191	4.02591	4.46467
HSPD1	11.1712	11.577	11.2685	11.7948	11.863	11.6569	12.1684	11.6484	11.6764	11.8626	11.464	11.4429	12.203	12.1016	12.3875	12.0735	12.87	12.2189	12.6664	11.9407	12.5522	12.3424	11.6402	12.2805	11.6457	11.6913	12.8761	11.7453	12.1718	12.6237	11.9665	12.8232	12.3129	13.0191	12.1833	11.9035	12.2237	12.0701	12.3614	12.763	11.5162	12.425	11.5073	12.6085	11.8029	12.9495	12.3089	12.4785	12.6693
HSPG2	5.49153	5.32409	7.37156	5.66846	6.76951	6.4165	6.44874	4.2502	6.22747	5.43596	6.21704	4.72083	4.75221	4.31542	6.09993	4.74093	3.87184	5.46205	4.45878	6.33593	5.31651	4.22497	4.50335	5.00225	4.87922	6.58391	6.35702	5.59365	8.22448	5.88996	4.95559	6.24355	6.20065	4.23496	6.56041	6.39968	6.34021	4.9855	4.84248	5.25323	4.79649	4.42291	5.85723	5.08151	6.34056	5.40122	6.23343	4.90014	4.68538
HTR1A	7.60437	8.04385	6.11728	6.1297	5.41278	6.29976	6.45582	6.93899	5.52325	5.56529	7.56605	7.2384	5.51317	5.10392	5.86962	5.97315	7.11374	8.66142	4.55459	7.3336	6.48446	5.5008	6.53714	7.86975	5.33735	7.15886	8.45779	7.8586	6.27314	5.29462	5.73254	8.44543	6.25493	5.63372	6.73742	5.68846	8.81954	5.01703	7.23458	7.72996	7.85112	7.56377	6.11187	8.11894	6.11124	5.76155	8.53216	5.97039	5.62352
HTR2A	7.98014	7.40088	6.6359	7.51017	6.824	7.46107	7.20457	7.89845	7.06717	7.18785	7.79181	7.97842	7.43045	7.83542	7.26397	5.92719	7.53216	8.5345	6.6879	5.06048	8.88295	7.2075	8.23122	8.96145	7.11998	6.71562	8.38974	8.23984	6.7761	7.55536	7.92184	8.34784	6.98413	4.97131	8.05039	7.71905	7.90689	7.57592	8.01458	7.97499	8.54535	8.14364	8.74685	7.85922	7.92362	7.38888	8.2075	7.82909	7.61618
HTR2C	6.7211	7.57061	6.67101	6.70044	7.30012	6.0691	5.61029	6.6879	5.75702	5.99729	6.31578	6.59021	6.53947	5.79416	6.0217	5.76394	5.65306	8.00506	5.29499	6.96	7.47005	5.45615	7.36019	7.24222	6.64818	7.48704	6.55628	7.39575	5.8009	7.55612	7.54535	7.36457	7.224	5.14078	7.36632	6.31506	7.05853	6.39506	6.54272	6.1819	7.60585	6.80735	7.1819	7.19574	6.71699	6.60703	6.23898	7.42291	7.63807
HTR3A	8.91827	9.34718	9.48985	8.50422	9.26585	8.35623	9.28471	8.68194	7.75221	8.44128	8.98954	8.95826	8.42122	8.03067	8.65213	7.87283	8.00506	9.15254	8.78398	8.13545	8.91439	8.68685	8.96434	9.271	8.38414	9.26655	9.40344	9.28123	8.296	9.03919	9.09645	9.37134	9.57516	8.04275	9.29048	8.75188	8.9263	8.96058	8.57932	8.83763	8.979	8.60288	9.3423	9.05772	9.22448	9.09302	8.92273	8.59917	8.83447
HTRA2	9.56224	9.31129	9.11738	8.64458	9.01402	8.52513	8.97642	8.41785	8.56262	9.25148	8.50898	9.42773	8.95507	9.05202	9.50621	9.0182	9.26866	7.53916	8.86171	9.81954	8.74953	9.67083	8.54998	9.2937	9.18958	9.20775	8.65535	9.24103	8.75722	9.02348	8.61102	8.3015	8.85891	8.54071	8.99266	8.96578	7.73335	8.67419	8.68405	9.47897	9.1046	7.83983	8.31741	9.4731	8.75789	9.29301	9.17642	8.31379	8.55421
HTT	7.75689	7.2114	8.97527	7.2384	5.79233	7.88813	6.1916	7.69766	7.13955	7.44377	6.04155	8.40045	7.4187	7.79766	5.80297	6.56133	6.51806	7.36194	7.49185	5.98687	8.38974	8.18438	8.31243	5.57561	6.82528	8.0677	6.50192	8.43838	8.108	8.55727	6.30415	6.732	7.75889	7.14057	7.88813	7.48543	6.20065	6.57061	8.14568	8.33539	8.17443	6.63633	7.76487	7.66249	5.82299	8.18735	6.50303	7.6532	6.78005
HYOU1	12.9285	12.7183	12.4075	13.1269	12.8329	12.3666	12.3259	12.5584	12.481	12.3157	12.8767	12.7752	12.5253	11.8642	12.9043	13.2662	12.5231	13.1647	12.4437	13.4905	11.716	12.9278	12.9889	12.3929	12.6598	12.8451	13.3613	12.9046	12.6952	12.8708	12.5172	12.777	12.9485	13.4328	12.4883	12.7536	12.9715	13.0609	12.6332	12.6122	13.1025	12.6022	12.6366	12.6069	12.7799	12.5672	13.1043	11.4929	12.9817
IAPP	6.28854	4.76394	5.26604	4.12598	4.49761	4.63459	6.55674	5.71727	7.13648	4.4614	4.84097	4.06264	5.90183	5.15381	6.07767	4.2149	4.17153	4.73173	4.30889	3.7939	3.70044	3.52231	4.09845	5.61088	4.77873	5.4019	4.5472	4.98732	4.11936	4.72356	4.45154	5.6011	5.26379	3.14143	5.09677	4.88655	7.10643	3.64847	6.55275	5.13381	3.29998	5.65249	4.45483	4.41684	4.91791	3.2552	6.48559	7.33807	5.47671
ICAM1	10.2467	10.1624	9.80574	10.4909	9.89178	10.2324	7.72247	9.40982	10.098	10.4979	9.44791	9.61967	10.032	10.5755	10.062	9.07895	9.34563	9.82002	9.28771	9.79377	7.6453	9.26327	10.0307	10.4615	9.72894	8.5411	9.53333	10.8114	8.78267	9.67543	10.2562	8.89087	7.6489	9.88325	9.44481	9.87175	9.20799	10.0028	9.49905	9.35821	9.51195	8.9507	9.92199	9.44419	10.0768	10.1861	9.56014	9.30195	10.1886
IDH1	9.64422	9.37156	9.60678	9.59208	9.39575	10.4522	9.271	9.39703	10.2597	10.314	9.79409	9.24389	10.3072	10.8289	9.41975	9.53138	9.70736	9.51235	8.91049	9.25715	8.77577	9.53372	8.8173	9.48563	9.07414	9.50641	9.86217	8.78856	9.65356	9.4028	10.0182	9.27449	8.97671	10.0224	9.58815	9.52474	9.53838	9.6865	8.10434	9.32531	9.51195	9.41088	9.03892	9.0728	9.29002	10.3038	9.42206	9.32598	9.18834
IDH2	10.683	10.8681	10.2082	11.4599	11.6573	11.2521	10.9651	10.9513	11.5299	10.9285	11.29	10.7515	10.3696	11.1699	10.6689	11.2906	12.8905	10.941	12.9792	12.4062	12.5314	12.6991	9.90403	10.851	12.6436	11.8564	11.0821	10.8986	12.1731	11.8941	13.0573	12.325	10.8416	12.388	11.9073	12.6852	11.0901	11.327	13.3429	12.9687	11.969	11.7973	8.66391	12.0244	9.9629	11.811	12.741	13.6878	10.6119
IDO1	7.56758	7.82718	6.07296	8.01792	8.3345	8.06555	8.09487	7.5157	6.39592	7.16892	7.98014	8.04712	8.24317	5.27836	8.4582	7.86913	7.99718	6.06393	6.80219	6.02746	9.5343	7.70252	6.99095	7.12309	7.2854	9.13571	7.17293	6.18923	8.19081	8.15836	7.92541	8.67101	8.21626	6.50239	6.87897	8.68965	7.14466	8.09751	8.12205	8.56224	8.70494	7.06501	8.71493	7.27053	8.67807	7.58946	7.53993	8.23458	9.13031
IFNA1	5.33271	5.23649	5.19298	4.70321	4.7148	4.6605	4.76765	4.92505	4.81506	4.98185	4.80684	6.71836	6.42811	4.0781	4.92647	6.03716	4.54659	5.07724	3.40054	7.25172	5.22766	6.67243	6.24622	6.0217	5.90472	5.55397	4.28021	7.67455	3.49442	3.77505	6.11936	7.30925	4.20477	6.01167	4.56071	2.89782	6.00383	5.65134	3.84097	4.11437	4.33271	4.75435	5.95163	5.54844	4.63807	3.8953	3.26694	5.50144	6.71562
IFNAR1	8.08375	8.32957	9.18239	7.93664	8.93399	7.38716	8.26913	8.61581	8.33136	8.54689	8.50978	8.30104	7.73539	8.52787	8.78333	8.09856	5.75168	7.91707	7.60807	7.67455	8.28956	8.38111	8.37764	8.38414	7.8802	8.65069	8.64169	8.82273	8.27006	8.36457	8.11166	8.51294	8.86635	7.3966	7.51806	7.53216	8.34873	8.30195	8.80445	8.26303	8.80864	7.67101	8.6879	8.69384	7.76553	7.74953	8.43129	5.2709	7.90629
IFNB1	4.9241	6.51017	7.29278	4.70819	5.9397	3.9364	4.12267	4.75114	4.82171	4.75007	5.1643	7.15076	4.63517	4.03826	3.72901	4.76394	4.6153	5.11103	3.92505	2.99928	6.02901	4.33485	4.19613	4.94439	4.73281	6.0691	4.71149	5.95652	5.15299	5.98937	4.18031	5.64962	5.8475	4.39643	5.64472	4.70543	5.36772	5.5744	6.02348	4.8485	5.43863	4.74308	3.89627	5.17632	4.50335	4.70487	4.52732	5.55182	4.71589
IFNG	7.73877	8.10066	8.19476	7.34873	6.49362	6.85175	7.92303	7.23266	7.61102	7.27891	7.36019	6.73064	7.00338	6.81762	8.10381	7.51017	6.5818	7.64313	7.56529	6.36282	7.55536	7.74483	7.55075	7.73742	6.98982	7.82718	8.04439	5.78267	7.13853	7.93546	7.53683	7.61102	7.92659	6.79051	7.37069	7.06393	6.69349	7.96867	7.96405	7.16692	8.41827	8.08693	8.23314	7.75756	7.45286	6.91767	7.03342	7.69418	8.01792
IGF1	9.2628	6.05181	10.4231	10.0701	9.51136	9.83621	8.74147	9.38952	10.0498	9.8933	9.07414	9.01067	10.2408	9.06958	9.24745	8.76388	10.2033	10.4828	10.3565	10.8305	10.2691	10.6996	8.55842	11.0091	9.62114	10.6411	9.48341	9.69766	9.80671	9.71939	10.7838	9.6837	10.1984	9.90974	9.85969	10.5459	10.1059	10.3287	11.3426	9.59582	10.3837	8.60251	10.7532	10.5401	9.41511	11.4929	11.2992	9.54554	8.75389
IGF1R	7.29094	7.82209	8.13186	6.6427	6.38094	7.61176	7.03122	7.43379	6.732	7.15076	6.85798	8.11374	6.7866	6.58241	7.3156	6.8936	6.76818	7.65392	5.78398	7.80864	7.51333	7.14873	7.9542	7.63081	7.33539	7.58796	8.42375	7.4446	6.82909	7.92184	7.52591	7.90989	7.52435	6.32229	7.67172	7.34696	7.64818	7.59694	6.78005	7.00787	7.26209	7.49265	8.06824	7.1127	7.59021	6.86666	6.39626	6.92006	7.33092
IGF2BP2	8.05637	6.31596	5.60259	5.16591	6.71699	5.19731	8.12722	5.79986	5.33199	7.41193	5.57137	5.67158	4.93026	5.6097	5.59216	3.6792	8.23697	5.84348	5.10056	6.8125	5.87209	5.20046	7.24698	5.80219	4.57592	6.19476	5.78764	9.06501	4.75542	5.51916	7.41616	8.15987	6.16872	4.06867	6.13155	8.55919	5.80478	6.59276	4.9991	5.68762	5.43696	7.6359	7.08215	5.68678	6.03254	5.05268	5.39197	5.28207	7.32463
IGF2R	9.36676	9.34074	9.00225	9.26959	9.94105	10.0042	10.1984	10.0861	10.7039	10.1434	10.1254	9.58778	9.85019	10.2958	9.70805	9.86047	9.50462	9.631	9.58703	9.72707	9.80397	11.0014	9.73064	8.8392	10.0941	9.39446	10.4221	9.95986	10.4429	10.3432	11.0741	9.55708	10.1972	10.8549	9.34096	9.37221	9.18115	10.851	9.65051	8.9747	9.44108	8.8802	9.31447	9.97871	9.60715	10.7389	9.1472	4.06005	10.6348
IKBKB	8.61949	8.34784	8.13134	8.36194	8.62059	9.15709	8.74584	9.51531	8.93487	9.13878	9.06743	8.79669	9.35535	9.93177	8.80639	7.41109	8.48985	7.73268	7.18488	7.46352	8.48341	7.83731	8.98214	7.56301	7.89845	7.17393	8.604	8.11061	8.29416	7.68018	7.86109	8.24317	9.1046	8.83384	8.03507	8.45943	8.77512	8.82814	7.76951	7.44874	8.51767	8.89026	7.99379	7.97384	8.92184	8.15937	7.47654	5.71534	8.06393
IKBKG	9.87851	10.3509	10.5469	10.2621	10.5216	10.0498	10.4105	10.207	9.77775	9.84015	9.60381	10.5068	9.7657	9.76139	10.4284	9.82877	9.72673	10.2312	9.71184	9.76089	10.5226	9.42585	10.6804	10.4168	10.388	10.5632	10.3509	10.0265	9.71973	10.9061	10.543	7.88081	10.1662	10.3498	10.4848	10.1687	9.97585	10.1357	9.68422	9.92689	10.5216	10.1202	10.2831	10.4848	10.1724	10.3061	10.3432	9.61305	10.151
IL10	8.24317	6.46352	5.84624	7.12102	6.56849	7.27798	6.28207	7.46516	6.92719	6.96924	7.03342	7.93133	8.15228	7.17393	7.69905	4.20945	6.10769	6.34305	7.69627	7.6532	7.29186	6.19121	6.79961	7.81314	8.14517	6.87406	7.41532	5.33771	6.63372	6.77083	6.82273	7.68299	7.69349	5.48961	6.72247	5.19849	7.72724	7.98584	6.03408	5.17991	4.88215	7.07253	7.40939	8.11634	7.73606	6.60318	8.10852	5.05961	4.51475
IL11	8.91558	7.28817	7.51175	6.49041	8.26913	8.47249	8.83573	7.05311	6.43196	8.71631	8.07628	5.87799	8.38024	8.12412	8.31877	6.3579	5.99073	8.19869	6.90689	6.416	8.32553	6.39506	8.43254	8.56186	6.45154	9.08614	8.39874	7.11061	5.90183	6.82528	6.94369	8.60585	8.48905	6.732	8.75922	6.83162	8.25125	6.29572	5.95327	8.18587	7.66959	5.80168	6.46728	6.89118	6.70321	9.2465	7.65177	7.27146	7.2075
IL12B	6.79051	5.9148	6.71012	4.51475	5.74228	4.92125	5.22265	6.37972	5.40769	5.56864	6.50843	6.92837	6.16511	5.66704	3.63691	2.84639	5.38163	6.09212	6.17672	6.25342	6.41836	6.8716	6.224	6.84674	5.75248	5.76739	6.40412	6.08555	2.95996	5.86171	6.08428	6.86419	6.4065	7.1809	6.92125	6.08767	6.37938	6.03056	5.78372	6.6453	6.76155	6.89845	6.78529	7.4446	6.40735	7.07253	6.04374	6.84925	5.81275
IL13	8.61765	7.90328	7.79246	7.3672	7.66818	7.78005	8.10591	7.96694	7.49665	8.33405	7.88509	6.92719	8.15583	7.98641	8.07895	8.57403	7.9431	8.06447	7.64313	8.11634	8.45286	8.08746	7.62498	8.25172	7.88081	7.8857	8.64746	8.59768	7.98641	8.09645	7.34518	7.6453	8.45121	8.06878	8.45492	6.71973	7.73606	7.75756	8.22545	7.40599	8.33181	7.20457	7.41954	8.13391	8.28077	7.79572	7.40173	8.02791	7.23074
IL15	7.94251	8.13955	7.91707	8.1639	9.18661	8.61471	8.44543	8.15431	9.21335	8.6532	8.74819	8.60066	8.24127	9.22978	8.59134	9.80122	8.96232	8.14517	8.46312	8.62278	8.38154	7.98071	8.29324	9.93325	9.24127	9.1982	9.72076	7.82782	9.84894	5.94977	7.68229	9.89269	8.52982	7.59694	9.37634	9.68475	8.87283	8.00169	9.89981	9.09645	8.62826	8.61985	6.80864	7.95303	8.26256	8.14313	8.82814	8.99492	7.59171
IL16	11.221	11.102	11.3788	11.0091	11.3923	11.1636	11.2597	11.4157	11.9333	11.0835	11.527	11.3674	10.8122	10.9484	11.6243	10.7707	9.8141	9.20065	9.84125	11.3685	11.4471	11.0755	11.4954	9.84314	12.0406	11.4507	11.3597	10.7838	12.2327	10.0196	11.5003	11.3482	9.70529	11.6834	11.0881	11.752	11.4522	10.4019	10.7415	10.8541	11.2479	10.1228	8.9935	10.5736	9.84878	10.5382	11.2234	10.5479	11.8467
IL17A	8.34563	7.42291	8.66463	7.69	4.54535	3.46205	7.74349	7.05094	7.45204	4.52607	7.67455	8.36019	4.87431	5.65449	6.71425	6.04723	5.93711	6.90328	7.08002	6.56773	4.63401	5.36737	7.95128	7.92125	3.8748	4.62819	5.16068	8.1814	4.04177	7.4446	5.20906	8.19525	7.57592	6.24527	8.59768	8.50184	5.17552	7.78202	6.52873	7.63081	7.2724	8.26679	6.8802	8.20555	7.2724	6.37695	7.42878	4.96578	7.57592
IL18	6.96924	7.5932	8.0433	6.13443	6.86913	7.03012	7.15785	6.4801	7.67384	8.12928	5.71617	4.41752	7.76818	8.24222	5.04133	4.76288	6.22439	4.42962	5.16148	3.0545	5.28207	4.83643	5.60288	3.31397	5.32481	6.77873	3.58736	6.13504	2.80571	3.38819	4.81506	4.04002	3.83895	1.71061	3.54844	3.40599	3.22558	6.13031	5.87061	4.20006	3.63575	6.9331	6.29057	3.88166	6.06846	6.6879	6.58481	3.81352	2.75531
IL1A	8.47492	8.44294	8.20261	7.93664	4.54288	7.30561	7.96694	7.23362	7.43296	8.48502	7.06178	7.79442	7.71425	7.50303	7.91409	7.23745	7.3443	6.61294	6.97499	7.45615	7.71836	6.98299	8.38154	7.55995	7.23362	8.17443	7.72383	7.89057	7.04985	7.32553	7.45697	7.55228	7.62059	6.86666	7.56682	7.62352	7.53838	7.64169	7.19869	7.65105	8.09961	8.06555	7.3906	8.2211	7.46107	6.90929	7.77742	7.49105	7.96809
IL1B	8.8716	9.29485	7.7879	9.36238	8.65213	10.0403	9.94953	8.7303	8.7761	9.42333	8.12619	9.77841	9.27798	10.2082	9.53799	7.99095	7.9542	7.26866	9.04712	8.5744	9.31129	8.49065	8.68018	9.06932	7.2891	9.09434	8.62607	8.57478	7.23362	9.34939	8.26209	9.108	9.49625	6.32984	9.82988	8.44956	8.91079	9.64115	8.34873	8.85269	9.13186	9.02763	8.72417	8.49785	9.43754	6.76155	8.64097	6.64386	9.24031
IL1R1	7.83415	8.01959	8.22497	3.6893	4.41143	6.97499	4.29425	3.80735	6.73606	7.46271	8.98356	5.39815	3.73335	5.45615	7.31651	4.01078	5.49442	6.01346	6.36229	4.89336	6.5803	6.11811	3.91456	2.63668	3.58976	6.64674	4.21568	6.09592	5.25475	4.32265	2.27381	3.41549	5.16471	3.14649	7.19771	7.32012	4.37921	4.39094	5.91001	6.20124	7.06393	5.96232	4.0268	3.48929	3.69377	3.51602	4.10434	5.97154	4.7939
IL1RAPL2	6.94837	7.13237	7.39489	6.23688	6.6094	8.633	6.47102	8.69314	8.38457	8.00675	7.86233	9.00534	8.50661	7.1639	9.02846	8.21917	7.66888	7.65535	8.36063	8.94895	8.53099	7.70044	10.3026	8.18289	7.84361	8.70943	6.77873	9.04357	6.455	8.67349	6.12825	7.04658	7.57592	8.19623	8.35094	5.98504	8.99746	8.19918	6.99322	6.75756	8.46638	7.36282	7.34163	8.25172	6.79701	8.61066	7.96636	7.80735	8.3097
IL1RN	9.35425	9.52748	10.0512	8.57365	8.74483	9.24341	9.26913	8.50024	8.73505	9.16415	8.71699	8.91199	8.86078	8.50462	8.82845	8.37591	7.73877	9.12102	8.65678	7.5812	9.39618	8.8351	9.37069	9.66017	8.51885	9.85425	9.78398	9.15634	7.28633	9.07601	8.78823	9.37504	9.55478	7.99209	9.30879	8.95391	9.8558	9.4271	8.73708	9.0268	8.92511	8.8505	9.47998	9.33762	9.26796	7.80349	8.91439	9.04521	9.8805
IL2	6.37487	6.07617	4.72955	4.64443	6.39883	3.73335	6.44559	3.5008	5.64875	5.05181	4.20242	6.2636	2.32048	2.21909	4.53543	5.92861	4	7.19967	6.12453	4.22805	6.89118	4.10518	6.69766	7.10852	6.24679	6.37452	6.69209	7.2317	5.37504	4.47508	5.91025	7.89178	6.87529	4.72846	5.33163	5.15947	5.45648	5.70293	7.0864	7.31651	4.2854	6.45533	6.07082	4.98368	7.14364	3.1903	5.99639	3.39094	6.65821
IL23A	8.86078	8.75389	7.76951	9.25974	8.45533	8.99294	8.22882	8.44004	7.88203	8.33896	8.35711	8.7879	8.55651	7.43463	9.12153	8.61875	7.91886	7.2317	7.75422	8.62644	8.10276	7.98527	6.13586	8.55651	6.98755	8.19673	8.13853	7.52042	5.62205	7.28263	7.84046	8.61066	7.76222	7.9331	6.39746	9.30035	8.03947	7.16792	7.83668	7.74618	7.71356	7.62936	9.01402	9.09302	8.13802	8.05202	7.2724	8.04494	8.19771
IL2RA	9.07334	8.76055	6.38664	8.0917	5.91265	8.31832	7.5306	8.43003	8.33985	6.96578	8.60214	8.18488	7.75556	7.99266	5.18349	5.42794	5.48704	8.70079	7.75756	7.66391	4.76818	7.27519	8.95652	8.12102	7.36982	5.06134	7.95768	8.09803	4.23189	6.76686	8.17293	8.75922	8.43713	8.04111	6.50827	7.67878	7.73471	8.77873	8.00338	7.85425	7.86542	7.73674	7.96174	7.51017	7.93074	5.4219	7.98755	7.42291	7.81378
IL2RB	9.28031	9.21529	9.49825	8.89148	9.08507	8.64746	9.10276	9.19377	8.28216	9.16917	8.89209	8.8645	7.76155	8.64386	8.85362	8.77182	8.55228	9.02126	8.59021	7.92719	9.60641	8.29692	9.29094	9.22738	7.89603	9.53547	9.50462	8.53761	8.49785	9.40875	8.96232	8.74147	8.05202	8.57175	9.24959	8.33092	9.17368	9.19673	8.56986	9.30287	9.49025	9.65195	9.60474	9.04521	9.68808	8.51688	8.32373	9.26068	9.14975
IL3	4.47119	4.40735	5.29793	3.49825	4.04002	3.59932	3.90014	5.11353	3.7148	3.68257	3.99277	4.04963	2.96329	3.37712	3.69711	3.7845	3.74846	3.67129	3.58376	4.82579	4.75649	4.44228	4.01881	4.3427	5.65335	4.32553	4.25776	4.14078	3.58616	4.45352	4.90063	4.26903	4.15623	3.67016	3.42089	3.51728	4.48929	3.78555	3.47508	3.85898	4.66391	4.88118	4.86691	4.78293	4.98459	4.58736	4.49506	3.71809	4.36457
IL33	5.06221	6.94837	7.73877	5.01212	5.70929	4.42559	6.43646	6.39008	5.45943	5.44394	6.76686	6.35526	5.0321	5.56986	3.33485	2.55925	5.1014	4.95373	5.76341	3.70598	5.61883	4.97545	5.44626	5.44195	5.68706	5.38922	5.58496	6.15846	4.19456	5.66931	5.11811	3.00558	3.5741	4.64789	6.19712	4.36107	6.36999	5.08406	2.34398	5.76474	3.11969	2.31325	6.31615	6.41532	3.14258	2.64662	7.07895	2.80921	4.75114
IL4	6.11686	7.73268	8.67948	6.97613	7.80219	7.06717	7.71356	7.88387	6.79442	6.82018	7.32733	7.22497	6.76951	6.08789	7.34074	5.33235	5.39025	6.17911	4.32769	4.86295	5.6011	5.90256	7.47492	6.15765	6.4822	7.90207	6.84549	6.5735	6.61427	5.1469	5.22535	6.22226	8.01123	6.18844	6.56849	1.62106	7.27426	6.83542	5.30195	7.35843	5.25399	3.96347	6.99209	4.71039	7.7761	6.52966	7.19377	5.56986	4.91217
IL5	6.53325	6.3466	6.69349	5.848	6.09043	6.1235	6.89239	4.18349	5.47379	3.89045	4.04963	5.68426	5.62965	5.52105	5.63052	4.78816	4.89676	4.82579	5.86245	6.47395	6.87652	6.58841	6.91767	5.90135	6.56301	4.81352	6.32319	5.92101	6.83415	6.78267	5.44593	6.3302	6.61088	6.25248	6.5738	5.97842	5.12887	6.80607	5.48253	6.43263	6.87529	4.24336	7.86233	6.94134	5.77926	6.35931	6.64818	7.32283	4.14568
IL6	7.91886	8.19869	4.98413	7.6872	7.76487	7.66035	7.20848	7.14466	6.94134	7.67666	7.38802	7.44956	8.52395	7.42543	7.40599	8.05961	4.57289	7.64818	8.2148	4.88411	8.41912	7.03122	7.52669	9.13545	5.99118	7.59096	6.85549	7.60955	3.99548	7.5691	7.03342	8.00282	9.86959	6.71012	7.87897	7.36982	7.26021	8.05961	7.24888	9.75572	8.39575	8.63844	8.19229	7.86851	10.3641	7.04658	7.52591	9.97728	7.732
IL6R	9.67878	9.66764	9.28054	9.21529	9.36763	8.92985	9.58871	9.66	8.73505	9.02818	8.8205	8.73708	9.44997	9.34474	8.88203	11.4762	7.74349	10.9549	9.94002	11.1991	9.05175	8.76719	6.5738	8.92125	9.72485	9.40323	10.5507	10.9936	9.64313	9.94734	11.3701	8.57024	9.29071	11.2662	9.36872	9.37895	9.30652	10.9366	9.2891	9.51787	8.86975	9.89345	10.3083	9.52982	8.47654	10.5887	10.0375	4.8679	6.05268
INS	4.9982	5.51317	6.65821	4.23879	3.76765	3.98732	5.10727	4.78293	4.05137	3.51979	4.1819	4.18031	3.11753	3.93546	3.51979	3.54967	3.3505	5.08746	3.45549	4.65707	4.24793	4.13996	3.91934	4.83895	3.926	4.38474	5.35226	5.03606	3.59694	4.05572	4.31325	4.60229	5.50748	4.04876	4.9472	3.09862	4.66391	4.48349	3.43162	4.42358	4.60051	3.88166	4.87234	4.75328	4.21956	3.47119	4.78764	4.848	3.39917
INSR	10.0593	8.95332	11.0251	9.41447	9.66463	9.27193	9.61305	9.83321	9.60715	9.25857	9.43275	9.1581	9.88829	9.26819	9.66658	9.94046	10.9607	9.47411	9.89451	10.5018	10.1447	10.3619	10.6036	9.03892	10.9986	9.73081	9.71973	9.50263	11.4599	10.2796	10.5127	8.76686	10.2738	9.37526	9.45923	10.7822	9.61765	10.4798	10.3049	9.30378	9.95405	9.33606	10.3891	10.1124	9.6299	10.242	9.7789	7.52121	10.0196
IRAK1	12.1808	11.7309	12.0375	12.239	11.8746	11.8556	11.9196	11.5464	11.8309	11.5967	11.5579	12.1755	11.8368	11.528	11.6384	11.2456	12.6954	12.1357	12.4179	12.233	11.236	11.937	11.9469	11.5157	12.6718	12.1852	11.6202	12.9509	12.6771	11.5925	12.2024	11.7478	11.6773	13.7739	12.6443	12.1583	13.1315	12.236	12.6493	11.5216	11.5353	12.8265	12.9202	11.7636	10.8533	12.9816	13.2335	12.3231	13.3868
IREB2	5.63343	6.28854	7.38974	6.35896	6.732	6.16672	5.71342	7.77939	6.70874	7.53528	4.63401	6.60288	7.12825	6.33378	6.67384	6.0492	5.85898	6.58796	7.17592	7.2075	7.50303	6.75622	7.53838	7.0607	6.67101	7.63227	6.86171	7.29002	7.43796	7.34961	6.64184	7.15684	7.10119	6.92955	8.16942	7.27891	7.22207	7.76022	6.76155	7.63445	7.97441	7.71149	5.69042	8.2075	6.69209	7.31107	7.83162	4.88801	7.72996
IRF1	10.7616	11.31	10.7715	10.8865	10.8941	11.0815	10.8665	10.9189	10.2726	10.6055	10.5708	11.1118	9.9901	10.3421	10.8033	10.5641	10.9929	9.9629	10.6573	10.8819	10.9001	9.44605	10.1787	10.0498	10.697	10.7499	10.7985	10.3987	10.2456	9.99435	10.8439	10.8564	11.3701	10.3509	11.4833	10.5294	10.8994	10.5048	10.8273	11.0941	11.0417	10.5392	9.88783	9.99435	10.5887	9.94574	10.9181	10.2276	10.032
IRF5	10.1948	9.85347	7.97499	9.45306	10.1447	10.0755	9.55497	9.59376	9.40195	9.69592	9.70079	9.7418	9.55651	9.57024	9.6101	9.37374	8.93458	8.68089	9.72178	9.96203	9.60715	9.08587	9.78103	9.03094	9.37156	9.86248	9.91094	8.06609	9.79944	10.5736	9.63027	10.0768	9.84219	9.98584	9.97298	9.54032	9.42962	9.71922	10.236	10.4696	9.20775	9.3403	9.09882	9.53858	9.54978	10.1849	10.4727	10.4388	9.76122
IRS1	7.39746	6.66818	5.07852	5.37121	4.66391	3.66221	5.75969	3.97911	6.88874	4.63343	6.38647	7.30469	6.31089	4.55643	6.95652	6.55857	5.62761	6.94369	6.94837	4.95327	7.95652	7.29554	8.03342	6.12516	8.16491	8.23793	7.58271	7.65177	7.23745	6.63996	5.26903	6.91049	7.99887	5.64587	8.24222	6.28873	8.44543	7.80284	7.34696	7.05094	8.56301	7.23649	7.02015	4.82629	6.45894	6.92006	5.86987	9.13366	7.27891
ISCU	12.5932	12.8819	11.7305	12.6015	12.9518	12.3055	12.6339	12.6207	12.253	13.0599	12.0314	12.5299	12.7041	12.357	12.544	11.6799	13.0688	12.2863	11.9366	12.3915	11.7916	11.9625	11.9307	12.584	12.6198	12.8059	13.022	12.9784	12.1812	11.8834	11.8872	11.9586	11.4984	12.1709	11.9005	11.6658	12.2793	12.0498	12.3083	11.3576	12.2	12.2819	12.4247	12.2527	12.6768	12.7603	12.6994	11.375	12.1583
ISG15	10.6027	9.81522	9.90644	9.4446	9.46087	9.58082	10.062	8.78038	8.68335	9.66906	9.01346	9.55593	9.39017	9.51668	10.3641	12.3587	11.1618	10.4747	12.2662	11.3842	10.8065	9.40535	11.4974	7.35403	10.568	13.0686	11.0293	9.30447	8.75622	10.8009	10.0688	11.2814	12.6257	9.94691	12.9961	11.3354	12.9357	12.4828	10.5962	12.5675	9.89512	10.0566	10.9837	11.0553	9.8989	12.88	13.0906	10.7245	10.3038
ITGA2	7.88325	8.7286	7.11998	7.51175	7.35667	7.88753	8.01792	8.4582	7.55842	7.7046	7.96578	8.44045	6.85425	6.63822	7.58421	6.13853	5.83744	8.29829	4.45483	7.62644	8.11114	7.53838	8.74551	8.24127	6.13607	8.50502	8.38716	7.98299	5.78947	8.08799	7.51728	8.74147	7.11374	7.03672	8.62278	7.75087	8.46107	7.79961	8.70494	7.86419	8.5812	8.36457	7.97728	8.25314	7.86728	8.05691	5.81941	8.18587	8.19673
ITGAL	9.32508	8.71287	9.81234	8.91707	9.15254	8.36019	6.78267	8.44128	8.65356	8.41363	8.2211	6.92955	7.35579	8.09011	8.8558	8.98128	7.78005	5.56316	7.87713	9.58383	6.58286	7.03892	8.2724	7.66747	7.30561	7.98413	8.76818	7.44128	7.24603	5.25285	8.57969	8.8586	7.86233	9.08108	7.60363	8.90026	9.66267	8.46597	9.43254	8.90689	9.1153	8.40684	6.41802	4.90448	5.06091	9.15406	8.81506	8.67172	5.96763
ITGAM	7.81698	8.7211	5.90665	8.85953	6.47978	6.05333	7.92362	7.38629	8.26538	8.50144	8.28586	8.86295	7.16692	7.54998	7.93251	7.06393	8.26209	8.02459	7.1819	5.07082	9.05528	8.33807	5.51349	8.32867	7.43045	6.99095	8.09276	5.49729	6.82909	5.74174	8.49386	9.09619	5.99707	7.28633	8.76785	7.81698	8.6388	6.47005	8.32643	8.34296	8.67913	8.61139	8.79993	8.39917	8.33047	7.71768	8.39275	7.25644	8.12464
ITGB1	11.4491	10.9144	10.0607	10.7457	11.5732	11.3287	11.1762	11.823	11.1098	11.0063	11.5599	10.9024	11.6032	11.5882	11.3197	10.5048	10.6926	11.0217	10.3966	11.0688	9.18611	9.84659	9.2097	10.1306	9.96723	9.29439	9.62717	10.4189	9.68247	8.74349	9.44832	9.88905	9.84987	11.128	7.39575	9.803	10.446	11.2726	6.83162	9.09249	11.1453	11.2384	7.63517	9.69	12.2476	10.3208	7.36894	9.65696	8.82209
ITGB2	9.98584	9.49486	9.67119	9.74803	8.87836	10.5058	10.2644	9.668	10.5088	11.1312	9.90056	9.3217	9.87406	11.2088	9.39917	7.44294	7.36894	7.74685	8.47654	8.1533	8.44874	6.98299	8.38845	8.18785	7.64024	8.73911	7.74551	7.59021	7.52748	7.09592	8.10591	8.73944	7.85112	10.058	8.63227	8.55382	8.35271	9.76288	8.1644	8.76288	7.54226	8.66	8.07575	7.40088	11.2969	8.31152	8.22497	7.91946	8.16792
ITGB3	8.48059	10.098	5.47249	9.6591	9.57384	9.33539	9.47917	9.70338	8.93517	8.52435	9.08481	9.61894	9.05393	8.74752	9.61342	8.38888	8.57365	8.58871	8.13443	8.83321	9.30743	7.26679	9.60233	8.59432	8.65249	10.043	9.51668	9.07253	7.99887	9.47168	8.49945	8.80122	9.12127	8.16792	8.98613	8.7492	9.19106	9.24935	8.56339	9.06528	9.09487	9.02791	9.11348	9.32035	9.36392	8.33136	8.95361	8.09592	8.53294
ITIH4	8.66782	7.86233	8.94574	7.86295	8.09908	6.96809	8.33985	8.04166	7.51491	7.86604	7.67101	6.29793	7.59917	7.39403	7.06393	7.74886	7.03122	8.86326	6.79572	6.5016	8.81378	8.12205	8.26021	8.61765	7.75087	8.93428	8.59842	6.67525	7.6388	7.86047	7.88509	8.97985	8.84392	6.57213	8.84956	7.47816	8.837	8.14517	7.6893	8.47411	8.18785	8.11686	7.848	7.89724	7.84109	7.94486	8.30378	7.08852	8.05474
ITPR1	6.67525	6.13299	4.82171	5.46238	5.93452	6.72247	6.71562	6.31524	6.17133	6.42844	6.75622	3.95233	6.55582	6.28725	6.15826	7.1918	2.52807	3.69933	4.04089	7.47249	5.64126	3.00648	7.80607	2.93282	7.6359	7.64674	5.09381	2.39342	8.12825	2.90728	3.75275	7.11061	4.31759	5.4165	8.44708	7.99661	7.12928	4.17792	7.78986	7.52826	8.72554	6.59708	4.93168	4.29352	7.3733	2.82497	8.20359	7.75822	6.14425
JAK1	10.7797	10.7279	10.2131	10.8626	11.2228	11.1954	11.2726	10.9359	11.1762	10.8711	11.0272	10.9322	11.3292	11.332	11.2644	11.1818	9.55574	10.4998	9.83889	11.0203	9.74147	10.7993	11.7826	8.91439	10.236	10.8956	9.8197	10.3597	11.0098	10.332	10.0647	10.236	9.7303	11.5319	9.98726	10.6008	11.0049	10.783	10.8757	9.95245	11.8309	9.68492	10.821	10.2574	11.0768	9.97154	10.7805	9.74584	10.0028
JAK2	9.01625	9.46291	8.33673	8.56682	9.03919	8.76885	8.74786	9.06366	9.83052	8.83983	8.58045	8.84862	8.94339	9.2628	9.09144	9.28771	7.34074	8.14873	8.68018	8.49466	9.03205	8.69139	8.01569	8.51017	9.3837	9.96174	8.07521	7.86728	9.80945	9.33807	7.62059	8.92006	8.31651	7.58346	9.38133	9.2891	9.37308	8.94017	8.37591	8.83447	8.21529	8.61765	8.13802	8.96319	7.92778	7.80413	9.97011	7.04002	7.56758
JUN	14.4323	14.1447	13.5767	14.5712	14.1163	14.463	13.9645	14.0007	13.5028	14.1135	14.3601	14.3271	14.1981	13.495	14.8524	13.4308	14.3027	13.4653	14.0242	12.8051	13.3911	13.1575	13.5687	13.8832	11.8277	12.4099	13.4457	12.255	13.4392	13.5537	12.2348	13.3332	13.7684	14.2732	12.3961	12.7736	13.1106	14.0253	13.097	13.1235	13.4573	13.2986	13.6145	13.6329	13.5841	12.4094	13.2841	9.14898	12.2886
JUNB	11.9189	12.1154	11.318	13.1518	12.6702	13.1163	12.7593	12.258	11.0914	12.563	13.061	12.8969	11.5275	11.7715	13.0969	12.9146	11.9381	13.2041	12.7364	12.3507	11.5845	12.6524	12.6011	11.0126	12.1802	11.8404	11.4152	11.1529	12.8984	13.0605	10.6294	11.9643	13.2004	10.8564	11.4009	10.9915	12.4252	12.3151	11.948	12.3699	11.796	12.0818	13.3491	12.9108	12.4592	11.2228	11.2615	11.2923	11.8122
KCNE2	5.69432	6.32661	5.46663	6.04701	5.67044	5.22304	5.45121	5.77162	5.89554	5.2854	5.8301	6.14608	5.44692	5.81121	5.30086	5.51507	5.11478	5.8301	4.59574	5.86617	5.60318	5.81532	6.02215	5.59694	6.011	5.6499	6.04352	7.95128	6.94837	6.21801	5.18666	6.10622	6.47298	4.8475	5.24413	5.53667	5.73308	5.854	5.29756	5.66164	5.49665	5.46826	5.6837	5.74228	6.42677	4.5552	5.24336	5.17073	6.00809
KCNH2	10.0348	9.69244	9.16038	9.84094	9.75989	9.96867	9.62808	9.6575	9.55017	9.90238	9.51215	9.96578	9.88722	9.43442	9.78234	9.76271	8.15735	8.78234	9.94119	10.2467	8.03012	10.4533	10.3998	9.1205	8.61655	8.57251	9.8983	9.1334	8.39703	8.45902	8.17443	9.03645	9.45656	7.98698	9.00225	9.41384	8.50303	8.71425	9.19402	8.46801	8.48663	9.45142	8.79993	8.74012	9.12593	8.68159	9.82241	8.84831	10.5382
KCNJ2	8.49065	8.97384	7.96521	7.51885	6.96232	7.20261	7.507	8.36938	8.97985	8.30378	7.33896	8.05853	8.17941	9.72349	8.05528	7.0542	7.26021	7.48945	6.33342	5.05485	8.51017	5.74578	7.95942	8.81698	7.10538	8.19918	7.38111	5.90665	6.18369	7.65678	7.84298	8.55995	7.52669	7.44543	8.13289	7.507	8.22014	8.74819	7.90869	7.44956	8.03507	7.78267	8.58571	8.50581	7.67878	6.74953	7.89845	7.39746	5.7498
KCNJ5	9.65714	9.44791	9.6215	8.14006	8.19967	8.25786	8.64422	8.41066	8.57781	8.56491	8.6994	8.77281	8.89724	8.30241	8.92006	9.08295	8.54496	8.53099	8.20604	8.58045	9.06797	8.3637	7.73606	9.46209	9.26374	8.82909	8.4822	9.2588	8.40259	9.30583	8.3837	8.93044	8.26585	7.83289	8.82877	7.3966	8.32012	8.61912	8.23649	8.42417	9.31492	9.06474	8.81346	9.02348	8.95565	8.64024	7.47005	9.58778	8.16239
KCNMA1	9.55612	9.23984	9.5306	7.88387	6.43095	9.70632	9.14568	9.5216	9.23649	8.68089	7.75756	8.86821	9.94017	10.3487	8.98299	7.81634	6.15522	7.03562	5.27165	7.91707	7.34074	6.37938	7.85549	6.17213	8.77643	8.33405	7.87098	7.43796	6.14098	6.97842	6.58376	6.4872	7.7866	7.24031	8.49745	9.79133	8.8458	8.82146	7.76222	6.90328	7.85798	8.10696	7.6532	5.95489	6.8679	6.36492	5.71315	8.12257	7.59246
KCNQ1	5.62381	6.95303	8.28355	5.63952	5.9521	6.30378	4.88509	5.97453	6.30688	5.58165	5.30889	6.10727	5.23764	6.38301	5.75542	5.73091	6.14568	6.96347	5.49474	5.76155	6.89239	5.49185	6.63052	6.59365	6.02636	6.23707	6.8716	5.43496	6.38336	6.83415	5.6865	6.56758	6.91886	9.23242	5.44725	5.22149	6.04439	8.03452	5.79701	6.46695	6.27798	6.32751	6.79312	6.94134	6.15462	8.38543	6.26866	6.48253	8.58233
KDR	6.86666	6.64818	8.76421	4.95373	6.93192	5.56925	6.46728	6.44128	6.95303	6.91528	7.99718	6.31777	6.89118	5.84549	6.46189	6.19002	7.15583	6.69209	7.1819	7.56224	7.1127	6.75355	7.23362	4.26828	6.46565	6.37626	7.45286	6.11666	6.57153	6.51128	5.30889	5.88484	7.09803	7.03232	7.45121	6.34376	7.52982	6.61589	6.97728	6.77347	6.82146	6.37938	6.48575	8.25219	6.40956	5.65507	6.30451	6.2817	5.25323
KEAP1	8.14568	7.96809	9.36982	8.94749	9.19697	9.1192	8.83479	9.1819	9.30104	9.10722	9.14364	8.88264	8.92333	9.25786	8.53838	10.0238	9.95128	8.6532	9.51432	9.61268	9.39403	9.77281	9.14364	9.63245	9.69471	9.16641	9.49145	8.0864	9.79198	9.16692	9.81025	9.21018	9.37374	10.1662	8.96116	10.0389	9.65839	8.51924	9.13981	10.1111	8.88813	8.67913	9.37047	8.79961	8.46597	9.72042	9.76022	9.81266	9.18611
KIAA0319L	5.85823	6.01167	6.2407	5.46728	5.74846	5.59842	5.17672	5.59604	5.61206	5.47735	5.53823	5.68426	5.20516	5.67525	5.27687	4.97085	5.4219	5.21179	5.22497	4.63981	5.46107	4.7761	5.6476	5.42727	5.14649	5.59842	5.8189	5.99073	4.926	5.83744	5.38198	5.21762	5.65878	5.37851	5.12184	5.1639	5.05137	5.28614	5.7385	5.07082	5.40497	5.0917	5.19535	5.71205	5.49601	5.2426	5.52732	5.01837	5.95303
KIF1B	7.03672	5.83238	5.48091	6.72383	7.02901	7.32193	6.03958	7.5157	8.21723	7.85425	7.93074	4.07895	8.31243	8.07093	7.44791	6.61662	3.30889	6.31705	7.92955	6.0343	6.94486	5.29682	4.63923	5.83946	6.07489	6.49921	6.14568	8.2148	7.92719	4.8748	6.09466	5.94322	6.04352	7.81378	7.66605	7.68159	7.54612	6.47962	3.69599	7.224	4.47054	5.81198	7.83605	7.05961	7.6865	5.83289	7.64962	3.99729	5.68032
KIT	5.49474	5.79468	6.96578	6.96694	6.38939	5.63604	7.06178	7.26209	6.41583	5.83542	9.48724	7.50064	7.21917	5.57198	8.10486	4.88557	5.49281	5.2724	10.3454	7.97556	9.04084	6.60615	5.9798	9.84987	9.67083	6.39386	6.20085	9.83731	10.2586	9.34096	5.23343	7.71218	6.06091	11.6129	9.59171	9.42815	11.0286	8.4508	5.80684	5.57046	5.76686	7.34163	9.71716	8.67878	5.70791	10.9388	7.18289	6.61014	9.0143
KL	6.71562	4.58376	3.68594	3.09828	3.95047	5.53699	5.51033	3.73877	3.0351	4.79649	5.2521	4.77821	4.45943	1.62106	6.15157	2.73942	4.1643	6.1127	2.37907	4.65707	5.62994	2.40381	6.08746	5.59126	4.8334	4.20477	1.32423	7.05202	4.3978	4.64904	4.7866	5.52576	6.50303	3.60407	5.73796	3.37295	4.93452	5.30488	6.24203	5.65621	3.16334	2.97673	5.48253	5.93852	6.26716	5.12226	5.26078	4.68706	5.57077
KLF2	13.6689	13.7794	13.7781	13.3291	13.1986	13.074	13.1196	12.5495	12.9575	13.392	12.6262	12.9127	12.6131	12.4566	12.745	13.3922	12.6722	14.054	12.2137	12.7511	11.9986	13.0432	11.5372	12.0515	13.4775	11.9233	12.7408	12.6553	13.3444	12.5584	14.2879	12.4674	12.5577	13.9309	12.5828	10.8439	11.9961	13.9463	11.3259	11.2064	13.1821	13.2597	13.3446	13.5287	13.2143	13.4431	11.4497	11	14.3818
KLF4	9.83257	9.25219	10.2312	10.9715	10.1228	12.3666	11.4517	10.4094	10.7048	11.978	10.3004	10.196	11.5033	11.9192	10.1997	10.4969	7.45039	6.96347	8.27286	6.12516	10.0835	3.77821	7.06501	6.25001	8.64169	9.90854	7.92778	8.10276	10.1007	6.48156	5.94579	8.94632	7.86295	8.00282	9.63572	6.45483	7.5947	12.1802	7.0542	5.9364	8.42249	8.53528	8.95971	7.93782	6.97613	6.30067	6.57061	3.34483	7.03672
KNG1	6.59335	7.91229	9.20237	6.14873	5.71094	7.32283	6.43146	7.47816	6.27053	4.47768	6.34305	7.84361	6.85674	7.19967	6.18606	6.79181	5.41075	7.76089	7.01011	6.88264	7.78594	6.38733	7.16591	7.46679	6.31325	7.94251	7.10014	7.69418	6.50621	7.43713	7.35931	7.16692	5.86617	6.21043	7.11686	7.25361	7.54458	6.87036	6.66107	6.80993	6.43346	6.66676	7.83605	7.22497	7.62425	6.91169	7.40003	8.49705	7.07253
KRAS	10.3761	9.78185	10.1497	10.1787	10.1331	10.7912	10.0348	10.374	10.1357	9.95026	9.2148	9.88463	10.4336	9.87344	10.0526	10.7364	11.2003	10.8146	10.3977	10.2288	10.196	10.4686	10.4357	9.81858	10.1163	10.0768	10.0861	10.3129	10.6119	10.764	9.95855	10.6917	10.8903	10.4019	10.1997	10.1599	10.6662	10.5265	11.4147	10.9787	10.5459	10.4126	10.3387	10.1241	9.31515	10.6689	10.3242	9.81682	9.14287
KRIT1	9.54323	9.5068	10.8001	9.30583	9.37417	9.51806	9.30629	9.18834	9.06043	8.9901	8.8586	9.74702	9.22786	8.87406	8.9331	8.46557	8.41659	9.21796	8.26209	8.92896	8.89391	8.91409	9.19426	8.33226	8.86728	8.94574	9.34252	9.59059	8.84549	9.55459	8.07361	8.48945	9.2053	8.5411	9.14568	8.56186	8.4292	9.11972	8.11478	8.93221	9.26632	8.58459	8.58609	9.01959	8.33047	8.99661	9.52963	8.83415	8.74416
KRT18	9.50422	8.5074	9.94413	9.10355	8.89209	9.10434	9.072	8.74483	8.61066	8.97212	8.07575	8.87836	8.85019	8.04603	8.70667	8.55036	11.7524	6.45105	4.82934	9.4735	9.3672	8.48462	9.00169	9.24365	8.93074	8.56148	8.2293	8.92362	8.2384	8.54574	8.02956	8.08055	9.14262	5.11228	6.0555	8.15279	8.12412	7.70113	8.10957	8.09908	9.43045	9.05148	8.94369	9.29255	9.68545	6.7866	7.58796	5.94533	8.27798
KRT8	6.44377	8.92035	9.09461	7.63807	7.52826	7.50779	7.95012	7.77083	7.43296	7.29002	7.44128	7.62498	7.07788	6.26097	7.47573	8.33271	7.95942	7.07788	8.3156	7.61618	9.11608	8.3097	8.37634	8.56377	8.69244	8.56262	8.34207	7.31288	7.54071	8.05148	7.52356	8.19032	8.24982	6.29094	7.4545	8.10696	7.89118	7.30561	7.80607	8.77939	8.38327	8.25125	7.79701	8.5932	8.49905	7.75221	6.92481	7.0864	7.51175
LAMP1	12.42	11.7074	12.0751	12.4689	11.4914	12.5969	12.006	11.8796	12.8465	12.55	12.0502	12.0705	12.9518	13.2417	12.0961	12.3845	12.0175	10.3476	10.4105	13.5652	11.1567	11.8341	12.4281	10.1241	12.2216	11.0607	11.0084	11.7503	11.168	10.6175	11.1228	10.6018	10.9099	11.6165	11.3729	11.3783	10.7773	11.933	11.8439	10.1111	11.3821	11.7215	11.4853	11.2318	11.5152	11.5157	11.3276	11.1793	12.2113
LAMP2	11.0272	11.0293	10.4294	11.1248	11.4486	11.4189	11.3168	11.4979	11.3712	11.3515	11.3886	11.3669	11.4522	11.3264	11.3387	10.9476	10.4858	10.043	11.1984	11.2946	10.9248	10.6724	10.5469	10.722	11.9926	11.5083	10.7406	11.9095	11.375	10.5755	11.0485	10.4988	10.749	10.1344	11.1402	11.5755	10.0265	10.4168	9.55804	10.2167	11.5868	11.6808	10.6996	11.4242	11.4722	10.6475	11.9432	9.04275	10.7993
LANCL1	9.60862	9.49526	9.46638	9.26936	9.30355	9.20139	9.08242	9.42501	9.36545	9.20188	9.07012	9.70217	9.42585	9.47776	9.49426	9.3122	10.2396	10.0848	9.42794	10.2597	9.53197	9.45183	9.79458	9.64512	10.2324	10.1098	10.4522	10.0821	9.65839	9.803	9.50898	9.79474	10.3151	9.56281	10.0014	10.1085	10.1497	8.77017	9.32957	9.9359	9.54612	9.65875	9.8392	9.63154	9.66622	9.21844	9.62589	10.0265	9.3015
LBR	9.57554	10.4073	8.99859	9.6987	10.3106	10.9484	11.0634	10.3083	10.5147	10.8788	10.6165	9.58759	10.5632	10.9542	9.90584	10.2574	10.062	10.3891	8.97699	9.94237	8.28216	9.59451	10.6724	8.43212	8.8805	8.46842	10.6952	8.43588	10.1306	8.45779	11.1542	9.51057	8.90989	11.3707	8.18388	9.30401	8.55919	9.94618	9.28725	10.1485	10	8.99407	8.70148	8.64422	10.1674	10.2372	8.38198	9.70287	9.32778
LCAT	6.26941	5.97545	6.81378	3.31121	6.09085	3.79077	6.08555	5.09761	4.99232	4.82934	5.10224	6.22188	5.19928	4.72846	4.88264	5.11728	3.90111	6.09022	4.79181	5.55121	5.07767	4.8846	5.98094	5.37156	4.98823	6.47573	4.77979	6.0268	4.89869	5.62994	4.58556	5.79207	6.42777	4.85947	6.02237	5.23304	5.38543	5.94953	3.70819	5.28873	5.46009	5.01436	5.60318	6.53356	5.49761	4.86691	6.05507	5.46761	5.36212
LCK	5.75168	6.31343	6.45171	5.70349	5.60526	5.6865	4.39025	6.00697	5.26341	5.92196	5.45845	5.81352	5.10518	5.4793	5.72274	5.96832	7.06824	5.97568	6.56316	5.83289	6.8009	5.55551	6.73606	4.29057	5.68201	7.68089	6.29094	6.45055	6.03672	4.67073	5.57077	6.61706	6.29884	5.06264	5.04439	7.18388	6.38819	6.01502	5.90953	6.10601	6.4441	5.44261	6.30031	6.53838	8.27659	5.7666	5.60703	6.79442	7.20163
LCN2	7.76553	9.6299	8.55919	10.0928	9.61949	10.7599	10.6036	9.61287	9.3661	10.9979	9.98442	9.63771	9.4168	9.49305	7.77017	6.74819	7.64458	7.88874	7.21529	7.2182	8.23122	7.12102	8.0954	8.02956	6.1058	8.41743	6.62863	7.41278	6.09107	8.14211	5.20438	7.72383	7.71218	7.20359	8.47573	7.77017	7.83036	8.14466	7.1179	7.34961	7.59842	8.28077	7.00338	8.62278	8.29737	6.79961	6.49601	7.75087	7.45861
LDLR	9.65875	9.91109	10.3794	9.89497	9.51274	9.604	9.30993	8.64746	8.30561	9.23194	9.25833	9.68755	8.76421	8.40173	9.08002	8.49586	8.59134	8.32418	8.40939	7.46107	8.53955	8.91079	8.37547	8.64638	9.00506	9.43233	8.76155	10.4707	6.95884	9.195	9.70788	9.53896	9.21383	11.1013	9.2738	9.195	9.90087	8.28448	8.40386	9.74467	8.55727	8.82877	9.62223	9.11894	10.6275	9.96217	8.83637	7.44045	9.2446
LEP	3.50716	4.78973	4.15704	5.16551	5.58256	3.9607	3.60051	2.32135	3.39232	3.15153	2.49978	3.19346	3.69042	2.28865	4.90545	3.54102	3.83592	3.48929	3.39369	3.38267	3.88166	2.87617	3.47119	5.58496	3.36036	3.38128	4.82375	3.83693	4.07553	3.91743	2.73769	4.13586	5.03606	2.26093	3.97728	3.44758	4.05658	4.89869	4.63865	3.80219	4.63749	2.70221	4.12516	6.08852	3.59694	3.35473	4.29278	3.61117	5.54659
LGALS1	10.7682	10.8849	10.4615	10.5831	11.7394	11.5013	11.4226	11.0993	10.9359	10.5324	10.9352	10.6384	11.1561	11.1668	10.0196	10.7814	11.2674	12.732	12.2978	12.395	9.67331	10.29	9.54245	9.89209	10.4263	10.7632	10.9204	10.1421	9.78888	10.2432	13.0997	10.9099	12.4661	8.97757	10.4336	11.3542	9.62753	11.1079	12.0637	12.1935	11.2633	11.9244	6.45319	10.5294	13.5142	11.7936	13.2738	14.6015	12.0081
LGALS3	10.9425	10.1306	10.1383	11.0674	11.2003	11.3292	10.9651	11.4409	10.8009	10.8447	11.2015	10.6202	10.8665	11.4372	10.5275	8.67278	10.2479	9.41891	10.3129	9.83368	10.3163	8.93487	9.33383	10.1033	9.3336	10.1124	10.6618	10.7372	9.65141	10.1774	11.84	10.4808	9.98014	10.6909	9.94325	10.224	10.1824	10.7194	9.84987	9.96405	9.28448	10.7406	10.6777	10.3554	10.3298	11.2527	10.8781	9.52806	8.46066
LMNA	10.6795	10.6239	11.5416	10.6715	10.2155	10.8588	9.88478	9.76934	10.1812	10.3354	9.96217	10.7185	9.91588	9.85284	10.6384	9.8645	11.0553	10.4179	9.5068	9.6987	8.82496	9.31175	9.27798	8.98982	9.56396	10.5603	9.78054	10.858	9.13545	9.49625	10.8146	10.0715	9.4733	9.63626	10.0279	8.90207	8.86573	9.65857	9.74029	9.05853	10.0154	9.648	9.53702	9.66391	9.58946	10.388	9.72554	9.65589	9.93973
LONP1	6.83542	6.55796	8.42501	9.07601	7.77808	5.44725	8.25503	8.22159	6.37173	8.03837	8.76288	7.6453	7.88631	7.86975	7.33539	9.71476	9.68194	8.5947	9.59619	8.96578	8.93221	10.151	9.35975	8.3336	8.66782	8.58158	9.06582	8.46352	9.63572	10.6119	10.5527	8.43129	9.47228	8.81154	7.51806	9.02569	9.14873	7.49985	8.76984	10.218	8.9263	8.72962	8.95274	9.39038	8.87958	9.13134	8.92244	10.9549	9.5155
LOX	6.81121	8.2075	8.20065	7.03122	5.97039	7.13237	7.95361	7.00338	5.83618	6.80219	7.54148	7.22207	6.90929	6.48414	5.68566	6.40616	6.69349	6.33842	7.17592	6.38871	7.96058	7.08215	8.05907	7.1467	6.09466	7.35403	6.10224	7.75622	6.33396	7.09698	7.30195	7.20457	7.20261	5.23879	7.26115	5.77347	7.40684	6.67807	7.13955	6.23362	7.79181	5.34412	6.83668	6.36632	7.24982	4.90256	5.45187	3.19488	6.69627
LPA	5.47994	6.11499	4.80012	6.20672	3.74846	5.72928	5.9991	5.11853	2.84599	4.18269	3.56925	6.30086	2.24853	6.06717	6.79442	5.92077	6.07553	6.84423	6.30378	6.24698	6.12164	4.20633	2.26454	5.71122	4.79442	4.44559	6.853	6.53699	4.48478	6.63401	4.63923	3.3215	6.72383	5.60199	6.80993	6.44526	5.26003	3.43563	5.85848	3.67356	6.60896	6.44361	4.46401	5.30561	5.853	4.38336	5.58646	7.2075	3.72574
LPL	9.97871	9.85829	8.31877	6.78398	8.43254	8.35491	7.94486	7.42962	8.11478	9.72349	10.2058	8.30332	7.49825	7.98527	8.88295	6.36317	5.22766	8.51215	7.14364	6.70183	8.18289	5.77452	7.54535	7.99095	5.91409	7.46516	7.78333	7.47573	7.37243	7.2075	7.5932	7.71012	6.93782	6.79831	7.85798	8.783	7.83162	8.00282	8.09011	8.07307	7.52826	7.75221	8.07735	7.95884	8.1205	5.63981	7.11998	5.73281	8.20114
LPO	5.40497	6.12102	8.77939	4.7939	5.14037	6.44427	4.64039	5.1823	6.41177	5.61176	4.08661	7.07468	6.07168	6.72928	4.59753	5.78895	4.80064	7.12619	4.79442	5.66732	8.13597	5.40905	5.67073	5.88044	6.40871	5.73118	4.99774	6.22168	6.76553	5.24565	6.4645	5.50239	5.59723	3.87381	6.48848	5.72329	6.81762	7.08108	5.25361	6.1807	7.8189	5.9855	7.22978	4.48543	4.78869	5.4002	6.14873	6.78921	6.66818
LRPPRC	9.44294	9.92095	7.79507	9.52806	9.50084	9.88432	9.71665	9.64422	9.80735	9.49406	9.46699	9.74567	9.5409	10.1357	10.0251	9.6648	10.2348	10.2324	9.54516	9.94398	10.1874	9.3443	10.3026	9.25006	9.71562	10.0362	9.91214	9.97871	10.4686	10.4179	9.60789	10.7846	9.88631	10.8368	9.64079	9.71905	10.5517	10.1072	9.91154	9.9453	9.68895	9.75288	10.032	9.98299	9.62077	10.9658	9.56739	11.1843	10.218
LTA	5.90545	5.91409	6.94134	5.31506	5.78346	5.41819	4.30378	5.34554	5.08576	5.05355	5.41819	5.49378	4.94486	4.95	5.12639	4.34483	4.99548	6.02791	3.81967	5.42257	4.79909	4.75916	5.55551	4.66505	5.0321	5.53045	5.06867	6.57894	4.41007	5.54967	4.27798	5.05745	5.55336	5.24527	6.20301	4.46597	4.77716	6.0881	4.70432	4.47897	5.54504	5	4.72792	5.23151	4.74792	5.74416	4.35755	5.33985	4.66334
LTF	6.87652	10.5372	6.73606	10.9159	9.47715	12.4341	11.204	9.58721	9.84502	12.4924	10.9359	9.24341	10.6092	10.9723	6.54767	5.59246	4.92315	5.68846	7.91946	5.42425	5.49089	5.64703	5.08151	6.23534	4.33485	5.50716	5.88753	8.55612	4.39232	5.12763	5.71507	6.0268	5.76977	6.55182	5.39575	5.72492	5.62994	5.18309	5.9528	5.22728	5.75542	7.49105	4.92552	5.12681	8.5932	4.26454	5.31615	6.80349	5.46597
LYN	9.81186	9.99152	9.28933	10.2992	9.85985	10.7574	10.1861	9.77939	10.2312	10.363	9.41384	9.71596	10.2503	11.4083	9.91274	10.6083	10.3365	9.90959	10.4998	10.3151	10.1383	9.29715	10.3597	9.28378	10.5236	10.2009	9.56605	9.70269	10.1228	10.6564	9.69732	10.0741	9.91453	11.2143	9.48422	9.72962	10.007	10.3465	10.2324	9.73047	9.84878	10.2935	10.4969	9.91782	11.4388	10.9031	10.2981	9.16842	9.39468
LYRM4	8.28864	8.23697	8.69384	8.59731	8.68299	8.71973	8.67878	9.09513	8.37938	8.56682	8.88111	8.23745	8.35491	8.7662	8.69801	8.39403	9.95405	8.3156	9.30834	8.55152	9.20335	9.83573	10.0014	9.07093	8.70183	8.0954	9.07093	9.32193	8.67631	9.59638	9.385	9.56815	9.37829	9.42626	8.84518	8.73064	8.84423	8.91049	9.77577	9.19525	9.42459	8.90719	9.35204	10.3129	8.01959	9.9507	8.61213	10.3208	9.11478
MAOA	6.21568	6.97269	7.76222	6.28207	7.96867	5.47897	8.39189	6.48382	7.97097	7.05528	6.29168	7.50383	5.37434	6.50811	6.5944	7.49185	4.80426	6.20359	7.53372	7.79246	5.88679	7.15482	8.52239	8.56415	7.21335	7.94544	7.6837	6.3733	4.39163	6.70736	6.02835	8.29967	7.4446	5.16148	6.031	6.43763	7.03342	5.74873	7.69975	6.74819	8.63154	7.82655	8.12825	6.21878	7.52513	5.51822	6.8679	5.68874	7.37764
MAOB	5.79701	8.04985	5.65764	5.16189	5.1643	5.3427	7.09064	5.47832	5.12887	5.1807	5.49506	6.4596	6.03892	6.76818	6.41718	5.15381	4.68706	5.89191	5.14771	5.42694	7.91349	5.30415	6.46074	5.31542	5.81686	7.69627	4.69321	6.23209	6.27165	5.35614	6.34447	7.72792	5.25248	4.76871	6.29682	4.65707	5.51286	6.26791	5.64933	8.53489	5.56712	6.0505	7.3637	5.51728	7.84298	5.21645	5.23381	6.17612	6.53045
MAP2	7.87098	8.62498	8.83763	8.04767	8.06824	8.23936	7.97384	8.30287	8.21237	7.49745	7.93015	8.48985	7.79181	6.30268	7.85922	8.09276	6.20516	8.17792	7.73606	7.7039	8.76785	7.54612	8.50819	7.99774	8.12928	8.90929	7.57818	8.32283	7.46189	8.45533	7.52121	7.39832	9.02929	7.02791	8.26959	7.22304	8.80929	8.55421	7.80478	7.3672	8.94574	8.04821	7.57667	8.35535	8.20799	7.99605	8.39489	6.54071	8.06124
MAP2K1	9.39938	9.39339	9.93177	10.341	10.5206	9.63408	9.64692	9.65159	9.92822	9.67207	9.25526	9.54863	9.72843	9.96867	9.54882	10.733	10.8218	9.80993	10.1383	10.1724	9.47107	10.1861	9.75872	9.87897	10.3955	10.1997	10.2515	10.4083	10.0888	8.85643	10.3826	10.0553	9.44419	10.2009	10.4898	9.49845	10.0901	10.3095	9.24959	9.57061	9.93148	9.61912	9.75639	10.3685	9.70839	10.8619	10.6856	9.83826	9.48099
MAP2K3	10.7381	10.0928	11.5906	9.9257	10.0647	9.99435	9.7139	9.77726	9.59021	9.83936	9.84596	9.94997	9.37938	9.56872	9.72758	10.1874	10.102	9.66196	9.42501	10.5008	8.95913	9.80832	9.38284	9.49085	10.2384	7.51491	9.10381	10.5868	9.40259	10.0954	9.76404	9.20114	9.7738	10.1849	10.3476	9.60437	8.9747	9.68352	9.72247	9.83495	10.3848	9.89679	9.37613	9.93575	9.57894	10.2216	10.1687	10.3707	9.23386
MAP2K4	8.6886	9.12257	8.39318	8.97183	8.5345	8.40173	8.87713	9.20677	9.13545	8.80122	8.41827	9.24436	8.18686	8.59432	8.76454	8.27006	8.4582	7.6858	8.65033	9.39575	8.22014	8.29875	9.26139	8.96174	8.25739	8.93192	8.89087	8.39017	8.34961	9.35006	7.89482	8.848	8.14364	9.20726	8.74248	8.47816	8.92926	8.97642	8.8558	8.69523	9.04029	8.6632	8.86078	8.6872	7.97613	9.16289	8.56605	7.71699	8.91678
MAP2K6	8.93575	9.29163	9.20212	9.34407	9.21505	8.46923	8.91767	9.13186	9.07066	9.20457	9.92941	9.24317	9.10852	8.8614	8.99915	8.34296	8.64097	9.0561	8.10852	8.32598	8.86388	8.36326	9.04685	10.5127	8.3015	9.47614	9.61545	7.6279	7.66959	8.8586	9.41172	9.93384	9.84831	8.10171	9.27868	9.50898	9.25456	8.24698	8.89845	9.82639	9.77347	10.2372	8.90809	8.89603	8.82591	8.01235	9.45656	8.76354	8.73335
MAP2K7	8.9507	8.71149	8.72247	8.50581	7.2555	8.08693	7.70113	8.10066	7.88387	8.43838	7.76487	8.7492	7.76155	7.55995	8.07307	7.53761	7.59246	8.32778	7.45286	7.37069	7.84612	7.50621	8.78953	8.60437	8.63009	8.55612	8.33405	8.37981	6.53792	8.42417	8.28633	8.74214	8.66747	7.48704	8.62863	8.1467	8.71149	8.4271	7.6575	8.37764	7.57818	8.69035	8.87036	8.32867	8.33851	8.27006	7.13545	7.7286	7.34074
MAP3K1	9.0607	8.853	6.13134	8.90418	9.22473	9.11868	8.88448	9.4315	9.24911	9.15431	9.08028	9.19007	8.38974	8.30515	9.88356	8.78953	6.84046	9.81057	9.03342	8.62972	8.31606	9.07307	9.47431	8.31334	9.35733	8.92065	9.61416	9.10171	9.33271	9.01039	8.71973	8.70563	8.61581	9.30424	9.18364	8.59358	8.54458	9.06582	9.18488	8.49305	10.0498	7.85549	9.39639	9.58064	9.73657	8.8458	8.22497	8.91946	8.84078
MAP3K11	9.51609	9.55612	10.1124	10.0251	9.52278	9.98584	10.0028	9.48563	9.6248	9.48684	9.63536	9.80025	9.46414	10.0808	9.83257	8.48059	9.43962	9.69174	8.94251	9.63844	8.69384	8.80703	9.38586	9.40514	9.46312	10.3399	9.52982	9.5409	9.2588	9.26936	9.57762	9.39189	9.79181	9.60733	10.1923	9.44832	10.0417	9.55555	8.65571	10.0154	9.44025	9.01681	9.29347	9.66178	9.893	9.91692	9.66747	9.86326	9.96723
MAP3K5	9.45121	9.48382	10.2912	8.92154	9.52082	9.22255	9.4545	8.78725	8.85643	9.36872	8.95739	9.00562	8.97957	8.88478	9.19155	10.6555	9.4582	9.07441	8.92837	10.3095	9.99152	10.0661	10.403	6.82655	8.83131	9.6994	9.57422	8.68965	10.0154	9.74298	9.72417	9.87667	9.6786	8.86759	10.1046	9.30035	9.13366	9.87866	10.5147	9.58158	9.79653	8.57592	9.50581	9.17443	9.03012	8.74551	9.48985	8.75989	9.05474
MAP3K7	9.9901	9.89482	9.93221	9.39639	9.7223	9.39553	9.67719	9.82432	9.70926	9.40621	9.55823	9.83115	9.39746	9.69349	9.93929	9.6664	9.37178	9.43962	9.16516	9.43567	9.81602	9.79133	9.70684	9.50343	9.27356	9.2446	9.6664	9.67613	9.4475	9.75238	9.53469	9.56548	9.86202	9.27333	9.46148	9.31606	9.96217	9.48844	9.0268	9.56948	10.0042	9.36851	9.57459	9.97871	9.38024	9.41299	8.64024	8.4132	9.51924
MAPK1	8.55075	8.51254	9.57497	7.87036	8.73674	8.64782	8.55727	7.83605	8.73573	9.14083	8.41363	8.63844	9.21189	9.20799	8.57781	8.43087	9.55842	8.59582	8.03122	6.60703	8.783	8.31243	8.95478	7.52982	8.36938	9.09672	8.47533	8.64602	8.23554	7.52199	8.40003	9.12412	8.61581	8.98328	7.98925	7.75489	8.81698	8.56224	7.85425	8.68615	8.43838	7.67243	8.60437	8.1809	8.70079	9.11894	8.70183	8.02237	7.52121
MAPK10	10.2609	10.4294	10.224	9.71287	10.3891	10.3794	10.5536	10.403	9.49566	9.93399	9.97441	10.1098	9.5308	9.82161	9.72605	8.93693	8.84549	9.92169	9.34007	9.39682	10.2574	8.62717	9.53896	9.83747	9.47776	9.72724	9.5672	9.49326	8.45861	9.64332	9.7096	9.81554	9.72161	8.69384	9.86898	8.6453	9.10119	9.73132	9.15228	9.89148	9.89421	9.69627	9.66	10.2538	9.77742	8.65428	9.24698	10.3696	10.0042
MAPK11	5.77873	8.78529	9.39081	8.83952	8.55421	8.77413	8.72383	8.33762	8.34296	8.03617	8.23026	8.52121	8.0433	7.98755	8.61139	7.94075	6.04854	7.43296	8.12412	8.38198	8.09223	5.80323	8.05582	7.02901	8.6844	8.77314	8.0129	8.48704	8.07682	8.46761	8.19328	7.05528	7.57818	6.57259	8.99209	8.01123	8.11946	7.96694	5.62673	8.51924	6.66818	5.9814	8.51767	8.96723	7.40344	9.08401	8.77906	7.8125	7.84046
MAPK12	9.46475	9.36304	10.0375	7.80349	6.9507	6.5549	7.75889	6.52325	8.12257	8.37721	8.42543	9.53683	6.46287	5.52231	7.94895	8.00675	5.40088	5.70515	8.70667	7.30469	8.62571	7.75489	8.46271	8.51924	7.87406	7.91767	7.13955	9.12309	7.58421	8.42501	8.24888	6.21917	7.11582	8.75389	8.77577	8.0607	7.34873	9.5214	6.01748	5.91743	8.6471	9.80187	8.81378	8.97842	5.91672	9.96304	8.35799	9.17043	9.45409
MAPK13	9.96203	10.0661	9.89451	9.76719	9.81954	9.78709	9.75238	9.96319	9.6171	9.52082	9.84737	9.98726	10.0444	9.71407	10.1396	10.1111	9.89406	10.5137	8.84361	10.3554	9.18388	9.5378	9.91019	9.23194	9.25621	9.70857	9.43233	9.42375	8.92006	10.268	9.31107	9.26889	9.75138	8.58045	8.82496	9.20286	9.5567	9.31175	9.5763	9.28702	9.11192	9.45984	10.4727	9.9901	9.24222	9.17493	9.73234	7.89664	9.93943
MAPK14	9.36216	9.83242	9.68177	9.19918	9.45943	9.80445	9.78758	9.5411	9.60548	9.55823	9.71149	9.71253	9.36982	9.49065	9.31922	8.98356	8.42668	9.70009	8.93133	9.20163	9.39081	8.99294	9.62388	9.63499	8.59432	9.6268	9.33963	9.60696	8.98868	9.32665	9.4477	9.54148	9.28147	9.10329	9.51511	8.78496	9.45718	9.10565	8.61545	9.44128	9.31492	8.70977	9.34541	9.66445	9.14491	9.4187	9.40045	8.73573	9.22183
MAPK3	7.75822	8.75221	9.17093	8.08799	8.15886	6.59738	8.12928	8.23026	8.97097	7.87406	6.77215	8.43087	8.34474	6.853	8.73911	8.75956	7.10538	8.1982	8.39703	8.1472	6.91049	5.70377	8.82146	8.87713	8.44377	7.63081	7.42375	8.90749	7.5157	5.80839	8.88722	4.85499	6.17393	9.11634	6.10832	5.81865	9.24982	6.95536	8.61618	6.17153	8.71493	8.62278	9.10329	8.69139	7.94953	10.3542	7.13031	6.76022	8.59208
MAPK7	7.49185	6.49745	8.24555	7.2075	8.47086	7.61839	8.72076	8.81089	8.09276	7.6014	8.30561	9.0642	8.77512	8.25077	7.91468	7.75822	7.60288	6.45171	6.82909	7.06393	7.74819	7.39489	7.82082	7.9542	8.08108	6.59723	7.63662	8.52356	7.55152	6.29186	8.32373	8.79377	7.57894	7.54071	6.39335	6.97154	8.20114	7.09381	8.00394	7.69418	8.32823	8.01681	8.05745	8.06555	8.31107	6.2077	5.68426	5.70681	7.54612
MAPK8	7.03342	6.53325	6.53232	8.48059	6.30086	6.11749	8.02625	5.74604	6.93782	7.21723	7.72996	7.30195	5.86691	7.09276	6.04592	4.70653	6.83415	6.22843	7.76354	7.57516	6.31506	6.96232	5.88435	5.28244	7.24317	8.39917	7.82909	5.65935	7.05094	5.92101	7.52435	7.88264	8.29002	7.52042	4.62	7.26679	8.36413	6.00832	4.06953	5.92505	5.50779	6.07446	7.03012	4.60051	7.48945	8.33584	7.3637	4.2149	5.81609
MAPK8IP1	7.82018	6.67243	8.61655	7.48945	7.10014	7.50462	6.4099	7.80864	7.71768	6.52152	5.81044	8.37851	6.42105	7.37504	6.64674	6.01748	6.03606	7.24317	6.9542	5.66647	8.08799	6.39352	7.66391	7.90388	7.70183	6.76288	7.68299	6.34021	6.44642	7.11894	7.34252	6.83162	6.76818	5.82528	6.45105	7.75355	7.13648	6.66249	7.42038	6.97499	7.31379	5.37469	7.50859	7.37591	4.99458	7.18289	7.12825	6.85425	6.54705
MAPK9	8.09592	7.27519	7.78267	8.19722	8.79019	8.91976	9.30766	9.19007	8.6858	8.82718	9.50958	9.00787	9.01318	8.78888	8.85269	8.74618	8.72826	8.96809	9.0268	8.40003	8.69592	8.12774	8.53993	9.28656	9.00197	9.70373	7.56377	9.22641	9.23002	9.23984	8.74046	9.02625	8.49665	8.71733	8.6632	9.60363	9.55363	8.83889	8.92422	8.97728	9.02929	8.55075	8.86109	8.98698	8.95797	8.54381	9.48261	5.42391	9.00534
MAPKAPK2	10.4367	11.1818	11.3382	10.9211	11.1466	10.7313	11.1427	10.9136	10.697	10.7142	11.8265	11.0021	10.5736	10.9908	10.3685	12.0888	11.9809	11.4522	12.8717	12.1523	12.4909	11.5078	11.6073	11.7899	12.2216	11.8842	11.8688	12.4437	11.1687	12.6025	11.5845	12.1963	11.6069	10.6821	11.973	11.527	11.2155	11.1904	12.8781	12.9028	10.9001	12.3894	9.98157	10.6847	10.3231	11.0895	11.611	12.3734	10.3707
MAPKAPK3	9.81121	9.93502	7.97499	9.37112	9.97011	10.1344	9.55036	9.43484	10.0362	9.83936	10.0224	9.83779	9.89118	10.1267	9.51452	9.16138	8.95971	9.84109	9.92199	10.1072	7.83794	9.38024	9.85237	8.8759	8.40003	7.17193	7.06501	10.3061	9.21868	10.4998	9.38241	9.18661	7.26397	9.32057	8.1179	9.62425	8.27845	9.93266	10.2095	8.93782	8.84329	9.53236	8.61765	8.66676	9.35513	10.2348	9.42101	10.5018	9.87698
MAPKAPK5	8.83605	8.22978	8.56377	8.4545	8.16239	8.05528	8.61581	8.4187	8.50263	7.9542	8.50938	8.02735	8.23984	8.54535	8.3147	8.10591	8.98527	8.64169	8.15785	8.63554	7.59171	7.92896	8.4733	7.94134	7.44626	8.14006	8.88111	8.30925	8.42206	8.28817	7.75889	7.91707	8.30424	8.99633	7.90087	7.5744	8.31515	7.84298	8.61545	8.01625	8.47533	8.17891	8.11061	7.96058	8.56033	9.03149	8.08321	7.36457	8.26256
MAPT	8.51175	8.53761	6.84298	7.51096	6.72247	7.01458	7.40344	8.19032	7.85362	7.74953	8.22834	8.89451	7.49426	7.75622	6.32445	7.82528	7.28817	8.24888	7.13955	6.60407	7.93251	7.02901	8.22786	8.51254	8.60214	8.34563	7.75154	7.44626	6.74147	7.40514	6.34216	8.12774	7.27705	6.60555	7.69488	7.53216	7.7879	7.19279	7.0268	7.71836	8.26068	8.95942	7.73268	6.55213	8.15279	8.0542	6.9472	8.14364	7.74349
MATR3	11.7211	11.6013	10.6865	11.6479	11.7985	11.5048	11.7423	11.8986	11.842	11.6439	11.8865	11.863	12.1364	12.1248	12.2521	11.7781	12.7885	12.3802	12.3231	12.0338	11.9996	12.268	12.2547	11.7004	12.2009	12.3309	11.9256	12.1354	12.7266	11.7536	11.8166	12.022	11.9629	12.5211	12.6869	12.7686	12.9905	11.9575	12.1911	12.3072	12.0684	11.9366	12.056	12.1852	12.1551	11.2946	12.1485	12.4988	11.9805
MB	8.48905	9.30264	9.7866	8.35491	8.58421	8.00394	7.8679	8.808	8.04603	8.10696	8.67983	8.59656	8.08215	8.1918	8.87406	7.6858	7.6575	8.99803	8.21237	7.83605	9.13597	6.30925	8.09117	8.70183	8.20114	9.24389	8.75689	8.15076	7.87774	8.83826	8.35931	8.51333	9.27263	6.99774	8.91916	8.27612	8.41743	8.41532	8.23218	8.17842	8.96751	8.1639	8.79701	8.66427	8.81826	6.4957	7.73335	8.52317	8.18041
MBL2	3.72792	4.04439	3.06729	2.26063	2.80983	3.04719	3.49185	4.05832	6.34837	5.54411	4.29719	4.77873	5.44692	2.50691	2.78367	6.66249	2.38543	6.31904	3.52857	2.24853	4.97223	4.04264	3.51854	5.06824	5.26416	5.8824	4.97315	4.69488	4.90448	4.06178	6.79572	4.12019	5.67016	3.30129	6.16169	4.97315	5.64645	4.20085	5.79572	6.87897	5.97728	5.1819	4.55275	6.10518	5.85175	4.19298	3.03192	6.6893	4.83238
MBP	8.88996	8.98925	10.8265	8.27705	8.1153	6.66534	8.37156	8.77873	8.50859	8.80122	8.74012	8.79214	8.67525	7.99095	8.79344	8.5074	7.54226	7.76553	8.74551	9.00983	8.16641	8.40982	8.49905	8.8205	8.76653	9.31786	8.72144	8.49346	7.98868	7.40684	8.40344	9.09064	9.05257	8.34074	8.47897	7.5744	8.64782	8.58871	8.12412	8.40472	9.02652	8.68685	8.04166	9.43838	9.09698	8.5672	7.42206	8.87836	8.10066
MCL1	13.8007	14.0279	13.5428	14.6285	14.3916	14.1944	14.2617	14.1239	13.5512	14.676	14.0289	14.3039	14.4967	14.2069	14.4844	13.5863	14.2917	15.5134	13.4612	14.03	13.1682	14.2937	13.1988	13.7659	13.1126	14.2713	14.0058	14.0915	13.7511	13.6044	14.3005	14.3086	13.5025	14.1667	13.9845	13.258	13.9205	14.5734	13.6032	14.3239	13.7998	14.2199	14.0994	13.3674	12.7269	14.2563	13.0126	11.1693	12.2874
MDH1	10.6502	10.611	10.2456	10.891	10.9159	10.8242	11.0546	10.8978	11.245	11.1805	11.0098	10.9374	11.1898	11.4707	11.102	12.0355	12.7674	12.1049	12.3245	11.6298	11.2929	12.0815	11.0941	11.2586	11.0828	11.4429	11.227	11.8963	11.9791	11.4737	11.444	11.242	11.1548	11.4378	11.8884	11.2732	11.7339	11.5985	11.5599	11.224	11.1818	11.2808	12.3103	11.2408	11.3482	11.1849	11.1605	12.7692	12.7528
MDH2	10.8595	11.0375	10.3794	11.2497	11.403	11.2527	11.2461	11.0389	11.0464	11.0694	10.8978	11.1421	10.9432	10.8297	10.8297	11.0362	11.3089	11.6046	11.9436	11.5328	11.2963	11.8777	11.4372	11.7916	11.0627	11.098	11.3669	11.5201	11.4767	11.7151	12.128	11.7207	11.7232	11.6129	11.286	11.5182	11.1267	11.0403	12.129	11.923	11.3044	11.412	11.9226	11.7707	11.4331	11.8376	11.567	13.0771	11.88
MDM2	6.20906	5.91001	9.31786	8.06016	8.91707	7.64024	7.1334	7.84549	7.98356	7.65607	7.80993	5.15299	8.59731	7.46352	7.59842	8.14057	7.68229	8.89905	8.8009	7.40939	8.66853	7.65964	5.51728	9.1444	7.60659	8.49745	8.69662	7.65033	8.09645	8.0207	8.95274	8.926	8.99294	6.77873	8.64313	7.06501	8.78234	8.12464	7.87344	9.36194	8.37374	9.14262	7.82909	7.22978	7.60807	8.10434	8.29783	5.28244	7.59842
MECOM	6.94369	7.85922	5.76102	6.33145	6.36177	7.00899	6.24375	7.3637	6.1983	6.6907	6.8505	6.6851	6.65678	4.91743	7.46189	6.53512	5.36107	7.57894	3.9486	7.05637	8.25786	5.0009	7.34696	7.3345	6.96463	7.90569	8.16138	7.25361	6.58195	7.2211	6.77347	7.86481	7.72996	5.84649	6.98982	6.82146	7.95361	7.74685	7.30743	6.84549	7.62717	7.35579	7.6532	7.33002	7.37678	6.10035	7.21723	7.07575	7.58421
MECP2	8.87314	8.76918	9.34163	7.96636	7.91049	5.9191	7.47897	8.33985	8.7738	8.51531	8.29278	8.25503	7.72996	7.85237	7.16892	8.75054	8.1472	7.60511	8.89087	8.61176	8.67631	8.71596	8.36326	8.57932	8.50541	9.35359	8.28864	8.01346	9.04658	7.92006	8.98726	8.05148	8.98982	8.76885	9.08693	9.17891	9.68703	8.66427	8.02901	8.76321	8.7807	7.97441	9.43087	8.65213	8.44874	8.95187	9.91827	7.19869	8.57365
MET	8.28263	8.97068	9.73183	8.85611	9.04275	7.63227	7.51649	8.62095	8.2937	8.49785	8.58684	8.02403	8.15937	8.11166	8.58271	7.02015	7.92778	9.37851	8.17842	8.9387	8.70563	7.43879	9.98442	9.50144	7.90328	8.86511	8.92748	9.96347	8.36938	9.37352	8.2031	9.29209	8.55036	9.50084	8.75422	9.01876	8.90418	9.12102	8.87252	8.63336	8.49546	8.59656	9.92644	9.70511	7.72792	8.71528	8.70563	8.2914	9.06824
MFN2	9.1644	9.2738	9.06743	9.85938	9.6388	9.52982	10.0056	9.61618	9.89011	8.99887	9.74668	9.5744	8.69697	9.59376	9.25172	9.14771	9.41996	10.1396	9.74332	9.64997	9.17991	9.5345	9.83589	9.6226	9.46209	10.4471	9.86913	9.82321	10	10.1357	9.76288	9.94354	10.1724	10.1202	8.86047	9.10014	9.60196	10.0875	9.28263	9.93118	9.49366	9.51294	9.96723	9.47573	9.81346	8.78267	10.2228	8.92867	9.47756
MGMT	9.60696	8.56643	9.40557	9.28586	8.99803	9.45718	9.17842	9.28401	9.41024	8.87836	8.94924	9.17468	9.05094	9	8.74079	9.02514	8.03782	9.13878	9.59358	8.89118	8.68229	9.2317	9.05447	9.14364	8.82273	8.78005	9.57042	9.59059	7.31198	9.28656	9.37221	9.1444	8.07146	9.51787	8.38024	8.72349	8.80574	8.62095	9.49845	9.25408	8.42206	9.52943	9.07093	9.5345	9.43505	9.26209	9.25833	9.79588	8.55919
MICB	9.26585	9.61967	5.47994	8.63807	9.03012	9.22521	9.64259	9.15102	8.95012	8.72758	9.49865	9.15381	8.77906	8.94075	8.98442	9.19328	8.42164	9.84941	8.55267	8.95739	9.76769	8.97183	9.59096	9.39275	9.09513	9.56205	8.91049	9.2976	8.60918	9.31651	9.44853	9.20065	9.49386	9.34185	9.85627	9.22593	9.62972	9.51195	9.64332	9.92377	8.63372	9.58271	10.0293	9.47168	8.72996	9.69679	9.77017	9.6359	8.93517
MIF	11.5746	12.152	11.381	12.9995	12.4112	12.3109	12.2348	12.0802	12.2336	11.6234	12.0617	11.9773	12.4984	11.792	11.9936	13.6408	13.5992	13.454	13.4844	12.5021	13.0647	13.2955	12.732	13.5976	13.5459	12.4197	12.9929	12.3287	12.6957	13.2081	13.9807	13.5352	13.4115	13.5041	12.9181	12.8031	12.6733	11.041	13.6064	13.5041	12.4617	13.0607	13.4564	12.9029	12.4959	14.3566	13.2666	15.1779	13.2001
MKI67	9.51846	9.6851	8.14771	7.60363	5.59991	8.24793	9.02265	8.75956	8.22641	8.24935	8.37504	8.808	7.84298	9.36654	8.45327	8.5744	8.20114	8.66782	7.90268	7.94017	9.38952	8.91439	8.46597	9.06582	8.99095	8.43838	8.4363	8.94924	8.19574	8.57932	9.03425	8.27333	9.19377	8.10538	8.96723	8.83889	8.60288	7.2555	9.02292	9.48724	8.71699	9.41638	9.37873	8.73098	7.80607	8.30561	7.54226	9.11946	8.44708
MLYCD	7.94193	8.76686	7.8586	8.271	8.72588	8.68825	8.55421	8.79766	8.88661	7.55228	8.73505	9.21723	8.07521	8.71287	8.51254	8.38241	7.86109	8.49745	5.38336	8.20848	5.50398	8.78103	8.22545	7.38888	7.72588	8.97355	9.25621	5.91958	8.70113	8.29875	5.79572	9.22279	9.12257	8.91139	6.21374	7.91349	6.18923	5.24489	7.98185	9.03287	6.92481	7.55689	6.48333	4.99774	8.61912	7.80284	8.24603	8.58834	6.07361
MMD	9.43921	8.92689	8.93074	8.8125	7.82082	9.94676	8.86419	9.21505	10.0553	10.0728	9.20823	8.35667	10.1861	10.9744	7.96405	8.34829	7.8936	8.19476	8.60807	8.55305	7.47086	8.22978	7.31832	8.23793	7.58646	8.03287	8.1153	8.58721	8.00731	7.65033	7.45779	6.34643	7.92896	8.50898	8.47978	7.62205	6.71973	9.16867	7.67243	8.36807	7.97842	8.87314	7.73877	7.99944	8.90358	8.57175	7.90328	8.17742	8.3156
MME	6.96694	7.23362	6.74685	6.17632	6.58676	6.73335	6.824	6.84172	6.32211	6.79051	6.79312	6.91767	6.30177	6.21742	5.86987	4.91073	4.60822	6.32715	4.68201	4.72465	6.12164	4.66334	6.93192	6.54473	4.36177	6.80349	5.44659	5.51916	4.88655	5.27463	5.83643	7.01792	6.90087	4.8802	6.09761	5.52638	6.54952	5.64875	5.2407	6.38939	4.75969	6.08343	5.24298	6.47151	6.78398	6.24717	5.52074	5.83592	5.76368
MMP1	3.27411	4.33485	6.47346	3.02184	5.56986	2.24092	3.79597	2.28924	3.5656	6.3411	1.76171	6.33468	2.9855	3.67582	2.69354	3.72465	1.38736	2.9895	5.96671	3.62059	4.8125	3.90014	2.84418	4.79649	1.26963	3.83693	6.00899	2.62457	5.20006	4.70266	2.12035	3.47768	2.37934	3.66789	2.7277	2.63343	2.28718	3.15023	2.84238	2.59311	4.29131	4.89385	3.56194	3.42626	2.70155	2.90323	6.54581	5.92671	2.26724
MMP13	7.80284	5.75756	7.6632	7.46842	5.56133	6.78267	6.38871	7.32643	6.31596	6.55105	7.42375	7.64602	6.84423	5.3726	7.15482	3.68032	3.83895	4.25626	5.64472	3.63923	5.04527	5.74039	4.11853	5.01837	4.20945	4.8535	5.61088	5.22843	3.09997	5.97499	4.58856	4.3978	6.51649	2.96384	5.2521	3.60526	5.98504	6.73877	5.37156	3.5741	5.86641	6.65105	3.42223	3.81865	4.06264	4.40667	6.96694	4.6565	5.88044
MMP14	10.5594	10.7185	9.91916	10.1098	9.8197	10.2633	9.77495	10.2703	10.0875	9.27775	10.207	10.363	9.3996	9.54632	10.2264	8.4623	9.41193	9.95942	9.35733	9.3906	10.5736	8.80735	10.3531	10.4939	8.49625	10.1254	9.9901	10.0375	8.57781	9.94266	9.95928	10.4136	9.89421	8.89875	9.99859	9.56415	9.9555	9.01876	9.45943	10.2866	9.97298	10.2082	10.4666	10.6795	9.91737	9.84643	9.90479	8.88813	10.098
MMP2	8.44253	8.52474	9.51609	7.59544	7.6575	8.63081	7.80025	7.93605	7.67172	8.01123	10.3151	8.10486	7.72928	6.62498	8.6994	6.51964	6.78005	7.49506	7.11998	8.28494	7.45697	7.39489	7.7662	7.70598	7.80542	8.59731	8.11322	9.12438	6.89966	7.22786	7.58045	8.16541	7.75288	6.83668	8.83605	8.10276	8.28401	6.0332	8.1809	7.71425	8.29646	8.47005	7.72724	8.56834	7.72315	7.89421	6.73606	8.55612	7.99831
MMP3	7.83857	7.80025	7.15076	5.30378	7.18388	6.11249	6.69766	7.51964	6.64169	7.66463	6.28448	6.85549	6.848	6.70183	5.51665	5.10014	6.88142	7.09487	7.03342	6.78267	6.20163	4.52732	7.44294	6.5744	6.88142	7.80025	7.26959	7.95826	6.48494	5.21062	7.29186	5.71589	7.6837	5.24641	5.33521	6.69766	6.99774	6.58496	6.40905	4.96901	7.83983	8.03782	5.15502	5.51381	6.04067	6.85674	7.848	6.4165	7.46516
MMP7	8.3403	8.46148	8.25974	7.61397	7.43962	4.67525	7.98128	8.06447	7.23074	7.63154	7.6893	8.00225	7.83731	7.0268	8.42543	6.59708	7.31379	8.24413	7.54767	8.17443	8.61728	7.78267	8.41743	8.92333	7.86604	8.31107	8.20506	7.11478	7.71562	8.45574	7.86975	8.32912	8.48382	7.32733	7.96	7.04221	8.13031	8.28216	8.23218	8.76354	8.56453	7.69418	8.63916	8.49105	8.35315	8.03507	8.09011	7.71149	7.83794
MMP8	8.46842	8.36545	6.27761	9.34052	9.41342	9.85425	9.0561	8.24031	9.01876	10.633	9.86743	8.62132	8.79766	8.83605	8.70356	7.70252	7.62352	7.69766	7.12205	7.57818	7.58646	7.32373	8.47654	8.31061	7.88264	8.00338	7.0917	8.7738	4.54164	8.23649	5.30415	8.96636	9.44128	6.9331	6.78398	7.34961	8.52787	7.90026	7.6844	8.71528	7.97039	8.20163	7.69349	8.30834	9.03342	4.81352	7.94837	5.61117	8.33405
MMP9	9.34851	10.0224	10.0251	10.0821	9.67631	10.9374	11.0802	9.82575	9.64133	12.2639	10.6742	9.44045	10.0334	10.1072	8.6987	8.57856	8.77413	9.57573	9.65338	8.14057	8.82177	8.72042	8.78496	9.59507	8.63916	9.41003	9.06151	9.28216	8.41363	8.99887	9.25644	9.39596	9.15583	7.84925	8.59358	8.79928	9.3147	9.00253	8.86264	9.22014	8.63807	9.08534	9.31129	9.08321	9.62553	8.54342	8.95478	8.92659	8.91109
MPO	7.97613	8.29232	8.99492	10.1586	8.70874	10.9024	8.54959	8.82877	8.84549	11.5098	9.69592	8.47938	8.60103	9.1249	8.14975	5.9743	7.01903	7.2114	6.86913	6.79312	7.8759	6.42004	7.50779	7.82146	7.31288	7.60066	8.05257	7.96174	6.22381	6.73335	7.90749	7.80607	6.78136	5.54164	7.98413	6.1235	6.64155	7.26585	7.69	7.34341	7.11374	7.97039	7.3672	7.38457	7.27053	6.24432	6.79312	7.10119	7.61545
MRPL44	8.02846	7.83352	8.19623	7.6907	7.40514	6.42509	7.49745	7.59619	7.76553	8.0207	7.65964	7.40599	7.9331	7.35667	7.65893	8.00506	7.54226	7.36807	8.10852	7.58421	9.04876	7.21432	7.62425	8.48784	7.52513	7.85362	7.82209	8.14109	7.45368	8.04221	7.83731	7.90989	7.93723	8.00955	8.70805	7.94017	8.54419	7.507	7.54303	7.85798	8.02569	8.45861	8.4545	8.45327	8.22497	8.05907	8.13648	7.1127	7.96578
MRPS14	9.89209	10.0674	9.98868	10.2703	9.98157	9.42143	9.82655	9.91319	10.1799	9.82861	9.75472	10.5943	9.89664	10.2574	10.5147	10.5774	10.0861	11.1364	10.7457	10.8626	9.73369	10.2819	10.1293	10.196	10.1485	9.88509	9.95623	10.6891	9.76255	10.2877	12.0485	9.98442	10.1046	10.2969	9.50124	9.80703	10.1098	10.6184	9.94676	10.0293	10.3998	10.255	10.2456	10.3298	9.79734	10.7237	9.40024	12.0224	10.4594
MRPS16	8.13186	6.7211	7.1334	8.79442	8.54187	7.94193	9.20701	8.43171	8.83479	8.13237	8.53838	8.21965	8.78202	9.50621	8.76587	9.95332	10.2562	9.76769	10.1111	8.94046	9.85938	10.0168	9.64404	10.3015	9.51826	6.88753	9.12567	9.72707	9.33226	10.0224	10.1059	9.31606	7.81378	9.89497	9.18339	8.91588	9.22135	9.38909	9.62626	10.0661	9.40152	10.1357	9.00282	10.0293	9.32463	10.1935	9.2446	10.0279	10.4378
MRPS22	10.5058	10.332	10.3729	9.79246	10.1774	9.89467	10.2761	10.1599	10.0471	9.66747	9.95638	10.0389	9.93914	9.9901	10.2228	10.0821	10.2808	10.1254	10.1886	10.2958	9.84941	10.3869	9.52669	10.2854	10.0485	10.1331	10.6303	10.2167	9.72843	10.6202	9.85565	10.6883	10.6952	9.62004	10.2831	10.4491	10.0954	10.4502	10.115	10.3794	10.0821	10.2761	10.4471	9.86326	9.808	9.59656	10.4367	10.9352	10.1662
MRPS34	9.26608	8.51333	10.1383	9.29186	9.26421	8.93664	9.3097	8.64782	9.1809	8.50303	8.68545	9.06905	8.15836	8.52943	8.80896	9.9571	10.0348	8.28401	9.41659	9.46434	8.27333	9.06232	8.12619	9.14848	9.31402	8.17842	8.50303	9.75439	8.85518	9.88234	8.36676	8.66356	8.45861	9.73047	8.67983	7.893	7.3505	8.78529	9.32688	9.15962	9.35315	9.15102	8.59021	8.67913	9.2329	8.92184	9.28517	10.058	9.23936
MSH2	8.14873	7.31198	8.24365	7.17193	7.49825	7.71562	7.98413	7.58195	7.62059	7.56834	7.81954	7.72996	7.10224	8.07842	7.69418	7.79051	7.91049	7.46516	7.26866	7.94778	7.42375	7.15684	7.67737	8.3345	6.98755	7.67666	8.2738	6.41329	7.52435	6.30907	6.853	7.58195	8.77676	7.80864	8.1814	6.07082	7.86542	6.95187	5.81558	7.85175	7.13031	7.20163	8.59171	7.47086	8.00282	7.7879	7.46025	8.05853	8.09645
MSN	10.2842	9.7897	10.3287	10.7789	10.8017	11.1389	11.0607	10.8948	11.0526	11.3537	11.3287	10.6786	10.9381	11.5897	10.6321	11.8956	10.7814	10.7822	10.5868	11.3576	10.8345	10.6698	11.5018	10.9614	10.8494	11.294	11.2264	9.76537	11.4325	9.89345	12.2426	10.8376	11.374	11.1273	10.7305	11.8086	11.3864	10.8447	10.4409	11.03	11.5182	10.7065	11.1762	10.4615	12.097	11.6904	11.1855	10.8494	11.6375
MSR1	8.08534	7.46189	8.52865	7.74416	7.95652	8.94574	8.39232	8.43796	8.93015	8.45533	7.74618	8.32823	9.07788	9.51885	8.06663	4.55152	4.77083	6.40854	6.54009	7.60511	7.41024	4.82222	6.84298	7.83857	7.66534	7.26209	7.17193	7.99209	5.4266	5.35473	5.68874	7.86357	6.98185	6.91289	7.10643	6.7046	6.69766	8.45492	6.06996	7.49825	7.25833	7.27984	7.24888	7.26772	7.67596	6.19397	5.19692	6.27538	6.81378
MSRA	9.69732	9.53702	9.46455	9.52767	8.97585	9.72195	9.56472	9.56529	9.12205	9.90373	9.17468	9.0983	9.47958	9.74618	9.64494	8.78856	8.97642	8.1153	8.3015	8.16892	9.32057	9.28794	8.97728	9.25479	7.63445	9.00619	9.37221	9.34496	8.06447	9.09249	8.76553	8.6994	9.28517	9.16591	8.69488	9.67684	8.6453	8.59021	8.8458	8.55036	9.3271	9.06016	8.48623	9.32373	9.24198	8.09698	9.26608	8.14262	9.76885
MSRB1	4.80116	6.86666	6.9507	6.90328	6.52654	8.64241	7.43129	5.69153	6.64386	9.47289	5.97911	6.13832	6.31651	6.70598	5.05961	6.78005	8.18289	6.15218	8.45533	6.98185	4.77663	6.44361	6.08725	6.71973	4.12019	5.31759	6.37869	6.09233	5.6499	4.83086	6.25531	5.74712	7.21917	6.07916	5.78999	6.926	5.92552	4.63807	6.40054	6.15906	7.16491	5.67666	6.04089	4.62644	9.2635	4.53667	5.02459	10.2107	7.86728
MSRB2	9.65446	9.39318	9.13443	9.93354	9.66409	10.1724	9.94457	9.63027	9.46107	10.2228	10.2252	9.59712	9.68912	10.2808	9.65356	9.50184	10.8765	9.95449	11.0614	9.97011	9.78953	9.67842	9.6591	10.8025	9.16667	10.1948	10.2597	9.87252	10.0084	9.74298	10.9366	9.31266	10.2479	10.4788	9.59264	10.0196	10.7674	10.058	10.2866	9.58045	9.80397	10.2372	10.7237	10.2796	9.87498	11.0238	9.41172	9.89905	9.47066
MT3	8.39403	8.9747	9.82098	7.48864	7.3672	7.84925	8.5216	7.90629	8.12928	7.16792	8.35138	8.10224	7.75221	7.04549	7.96924	8.12205	6.78136	7.17792	8.36457	7.99605	9.09803	7.67525	8.24222	8.73437	7.71012	8.68335	7.49265	7.4733	8.29002	8.51728	8.31967	8.23697	8.86728	7.4733	7.86542	5.71534	7.81954	7.79116	7.47249	7.98868	9.02181	8.224	8.53722	7.64674	6.80349	8.2891	8.76354	7.90689	7.98812
MTA1	9.0864	8.86913	8.43254	9.6215	9.41024	8.84549	8.84612	9.20335	9.68965	9.49865	9.11009	9.53741	9.14262	9.39318	9.73013	8.13391	8.80381	9.23362	8.26679	9.07253	10.021	9.5218	9.89573	8.31424	9.12438	9.09117	8.57024	8.75087	9.53702	9.5727	10.0539	8.76188	9.29094	9.84219	8.68264	9.22593	9.58346	9.35777	9.73369	9.83415	9.1192	8.80768	10.1472	9.29393	9.80687	8.85081	9.19673	8.16138	9.65123
MTHFR	6.04352	7.06178	6.95768	7.09381	7.32912	6.6907	6.81634	6.74685	7.96867	7.16491	6.88753	6.47216	6.71836	6.44427	6.57274	6.52638	7.2114	6.59006	8.18686	6.03606	7.40003	8.16792	6.94369	7.32463	7.80155	6.66534	7.13853	5.64616	7.88203	6.65964	8.58082	6.69349	6.85922	7.59246	5.71452	6.17153	8.33896	8.49265	6.57304	6.79961	8.61508	7.06393	8.05637	7.24603	6.8505	5.61706	6.18884	6.37764	8.88753
MTO1	8.92837	9.15026	8.8857	9.14593	9.55401	9.48018	9.46944	9.60585	8.99095	9.13006	9.22352	9.45306	9.00253	9.26515	9.32305	9.46168	9.6001	9.78692	9.97298	8.96492	9.29508	9.99859	9.10905	9.5068	8.89875	9.20872	10.0098	9.1444	9.80768	9.98726	9.55574	9.67296	9.7789	9.10643	8.7046	9.23769	10.1737	9.27752	8.08428	9.52062	8.31243	9.65267	8.77676	9.53683	8.48382	9.18364	8.27984	8.78888	9.10617
MTOR	8.35755	7.33807	7.12412	8.25125	8.29232	7.85611	8.32283	7.97728	7.33985	8.12516	7.73944	7.47654	7.2817	7.76089	7.29829	7.97384	6.74685	8.40812	6.72383	7.7286	8.46883	7.86542	7.08534	7.73606	7.26679	7.92303	7.33002	8.50303	8.30925	7.24698	7.3443	8.33136	7.27333	7.06609	5.82299	7.62717	7.91468	8.43921	6.79831	8.17243	7.56834	7.52904	8.30879	6.84298	8.34563	6.02104	7.82782	6.32859	7.87221
MTR	8.94691	9.0129	9.36107	8.49225	9.63245	9.25927	9.42333	9.57535	9.25479	9.28123	9.17518	8.97842	9.48301	9.30378	8.76122	9.61066	7.98755	10.23	8.28263	9.48281	8.2588	8.23936	8.13443	8.54264	8.36413	8.38068	9.70701	9.46761	9.06717	7.93899	9.24627	8.48341	8.54959	9.19722	7.78267	8.39917	8.85331	9.14109	8.67737	8.9952	9.5744	9.04439	9.25337	9.32665	7.94544	9.3403	9.09619	8.93517	8.9542
MTTP	7.20555	8.90539	6.35403	4.18587	4.93876	4.91648	4.22419	6.85425	7.0045	7.40599	5.96185	5.1152	4.51033	5.52544	5.97888	6.65678	6.09845	7.42375	6.853	3.32625	6.93546	6.54797	6.44642	7.32912	4.39438	7.58871	7.10748	7.224	6.03694	6.6414	6.52419	6.8505	7.40003	4.45943	6.86542	4.79077	6.8125	7.24508	6.63619	4.91073	7.44045	7.3505	7.62571	6.50112	7.18686	4.63169	6.6879	6.95884	6.6295
MUC1	8.64458	9.47877	9.2031	9.07762	8.44626	8.21529	7.99492	8.76852	8.39746	8.51096	8.62059	8.8157	8.2738	8.00675	8.40003	8.54303	8.14975	9.09091	8.33002	7.10748	8.40472	8.38586	7.86047	9.31764	8.38974	8.4271	8.95913	8.75389	7.16289	8.99435	9.04412	8.40045	9.45615	7.54612	7.94427	8.09487	9.34052	8.6844	7.98755	8.38759	8.92481	8.80832	9.61692	9.01346	9.01402	7.92125	7.65392	7.92837	8.56071
MUC5AC	9.50402	9.85159	10.2372	9.43796	9.51096	9.13622	9.47654	9.6566	9.6319	9.19869	9.46046	10.1267	9.50124	9.21408	9.98868	8.77512	8.81698	9.53099	7.71493	9.2075	9.8248	8.63154	10.1215	9.61397	8.89966	9.04056	9.44584	9.02929	8.19574	9.49765	8.98442	9.40812	9.92763	7.83352	8.92926	8.60918	9.95797	9.82321	9.36763	9.11816	10.3117	8.38457	9.54361	10.4073	9.86202	9.51688	9.04385	6.19515	9.38241
MUTYH	9.37613	9.54612	9.63009	9.81986	9.34829	9.59805	9.80752	9.40429	9.69052	9.59749	9.69436	10.0403	9.28355	9.55152	9.69192	8.74953	9.48744	9.43817	9.38759	9.58703	9.07173	9.04712	9.94632	9.47654	8.98328	8.76852	8.84235	9.55363	9.13827	9.88065	8.71356	9.10591	8.89815	9.23649	9.11556	8.65821	9.58853	9.53974	8.78431	9.23074	9.56243	9.05257	8.20457	9.15102	9.86743	8.58308	8.83826	9.87052	10.021
MYC	9.71063	10.2633	7.15381	9.98726	9.45533	9.14185	9.36567	10.2912	9.6498	9.41405	9.60733	9.14898	11.1196	8.94163	8.91379	11.2674	11.9798	12.3026	10.792	10.5603	11.6515	11.3971	9.13597	3.59574	11.5147	8.91289	6.36824	9.54419	10.8525	12.3337	11.2366	12.7482	11.1248	13.5006	11.6289	10.5546	10.5546	10.7022	10.3276	12.1053	9.91424	9.44211	12.4798	10.6891	9.12024	11.8494	8.91588	10.4315	8.18239
MYD88	10.6689	10.7457	10.1007	10.3038	9.99718	11.2222	11.1731	10.7879	10.2372	10.9476	10.8541	11.0553	10.7574	10.7591	9.69627	10.6961	9.97585	10.7022	10.5897	10.7748	10.8811	10.3026	10.858	10.4635	10.5622	11.1662	10.6839	10.2384	9.84878	10.8114	11.0293	10.7448	10.8392	10.3117	11.4959	10.6978	10.9636	10.4168	10.1737	11.1542	9.98442	10.6055	10.3476	10.4367	10.9549	11.1453	11.204	10.7977	10.4263
MYH6	4.60763	4.10434	5.54319	6.02879	4.9782	5.85599	4.19061	4.29057	4.20711	5.93452	5.14405	4.75168	6.08555	5.46009	6.28133	2.32941	4.55336	5.08916	3.95791	3.76235	3.88655	4.38543	7.16591	4.64212	3.60526	3.52982	5.44328	2.94298	2.46676	3.20069	4.61117	6.14832	4.98003	3.46467	6.72656	2.96846	4.65249	7.2724	5.01837	6.39025	3.70487	5.53356	3.38267	3.51854	4.93923	6.16148	3.64962	6.36562	5.32229
MYH7	7.43296	8.09064	9.8662	8.2427	8.13083	7.85798	6.89966	7.08108	7.50621	7.29462	7.48059	7.7502	7.1416	7.34252	8.20163	6.47525	6.86913	8.48462	6.4851	6.39934	7.94369	7.31288	8.48744	8.54381	6.73742	9.09961	8.14466	8.52513	6.94251	7.62717	7.65392	8.70805	8.53916	6.40446	8.63336	7.22497	8.41827	8.33316	6.12019	7.44294	8.17293	7.37678	7.67101	7.73064	8.18636	8.13443	7.66605	8.06985	8.1814
MYLK	6.49953	6.57864	6.29241	6.853	5.96394	6.94369	5.71122	5.06867	6.03496	5.83971	7.16692	6.28355	5.29352	7.16692	7.52904	4.81865	4.95093	5.82782	4.83036	5.58976	6.36072	4.90256	6.99774	7.28355	7.86233	10.1935	8.19131	6.55367	6.08023	4.81967	5.8679	6.81378	9.00871	4.74846	7.5157	5.62877	4.89821	5.05528	6.49841	4.57531	5.64299	5.12887	5.78816	7.22978	6.35878	4.66278	7.52748	7.52513	6.84674
MYO9A	8.4292	8.97842	8.28586	8.65069	8.95768	9.60973	8.77149	9.26866	9.44004	9.01681	9.24532	7.85175	9.02542	9.43921	9.7962	7.59768	8.80058	8.98812	7.4733	8.27891	9.12748	8.80381	9.16792	8.91319	9.02265	9.52591	9.50522	9.66658	9.10198	8.6886	8.38759	10.007	8.87437	9.08375	8.55651	8.48905	8.97154	9.54323	8.7662	8.17842	9.17143	9.0954	9.44729	8.73098	8.95971	9.38608	9.46107	6.77083	8.80219
NAMPT	9.64818	9.48382	9.38284	10.6457	9.2484	10.4305	9.62498	9.54882	8.73944	9.90479	9.00843	9.51688	10.544	9.4132	9.9587	9.39981	11.7607	11.0355	9.43171	11.1421	8.57856	8.86573	8.7211	9.20726	10.0168	8.50224	11.2773	12.2597	9.24627	8.50383	8.71012	9.68001	9.66587	10.6996	9.59488	10.8313	9.32643	9.35315	9.09513	8.87652	8.44087	8.80607	12.6891	9.34407	8.89118	11.5231	9.07895	8.6844	10.983
NAT2	6.54133	8.69523	7.19081	7.45121	6.2292	6.15805	7.43879	7.2317	8.08428	6.29186	6.19101	8.8802	7.31379	5.82069	8.69488	5.81198	4.65707	6.56514	5.34412	7.29646	6.87036	5.82043	8.0433	7.28633	5.07168	7.46516	7.19673	7.86047	6.91049	4.66562	6.5735	5.89748	6.51791	6.14241	6.30706	5.78293	6.77347	7.3505	5.64472	7.83605	5.35262	5.69432	7.06609	6.45121	7.87713	7.22014	5.8387	5.49378	6.23898
NCAM1	8.45533	7.80671	9.85378	7.42459	8.8802	8.77643	8.32328	7.91169	8.59171	7.5812	7.82655	8.15886	7.11478	7.07575	9.28702	10.7108	10.5058	6.23113	10.388	10.9076	11.4954	10.6193	9.87759	6.11956	10.4263	12.0705	6.97842	11.314	11.1176	10.8297	7.24793	10.7871	10.6707	2.67333	10.4115	11.9694	10.544	9.43421	11.6101	10.7665	8.2075	10.9016	7.80155	10.2372	6.53714	7.10119	11.8037	8.8125	4.82934
NCF1	9.62571	9.23482	9.61949	9.60752	9.55555	9.21699	9.50839	9.23338	9.49105	9.98868	9.46495	8.5763	9.15355	9.45183	9.38931	9.29301	9.83999	5.88923	9.43817	10.128	7.33628	8.97785	10.0634	8.60363	9.20726	8	8.97039	9.75171	10.207	7.40259	9.34052	8.48744	9.10303	10.0362	9.13006	9.88615	8.58007	9.21262	10.3761	9.87866	8.81378	9.49745	3.82985	9.1179	10.2538	9.52062	9.74752	11.2703	7.70943
NCF2	8.96521	8.38672	8.32193	8.40216	8.35623	9.98726	9.6591	8.47411	9.10852	10.2143	8.76089	8.63372	8.84329	9.893	7.9847	9.0359	6.64818	7.16189	7.89905	7.7807	7.90268	7.07682	5.04876	8.1814	9.09091	8.54148	8.19377	8.633	6.96116	7.30195	7.31198	7.92778	7.33002	10.3038	8.46842	7.8936	9.20897	8.3147	8.2446	7.51175	7.01235	7.98698	7.30561	7.40599	9.06474	10.5536	8.17792	5.53636	8.14568
NCF4	10.5058	10.9366	11.0914	10.3219	10.2467	10.792	11.137	10.3652	10.66	10.8337	10.9629	10.7715	10.5167	10.7185	10.4273	10.1447	7.6851	9.37091	9.94574	10.5584	10.3399	9.81922	10.3509	11.1357	11.5873	10.8826	10.3432	10.8376	9.71888	9.57213	9.99718	10.9069	10.0375	9.40408	10.5689	10.8074	10.9381	9.94457	10.5934	10.8305	9.28147	10.2276	9.69296	9.35535	10.4147	10.623	10.4838	10.4707	8.98043
NDRG1	9.98299	9.84987	10.1687	9.65033	10.4929	9.51294	9.60066	9.40003	9.76504	9.10748	10.5333	9.81266	9.10145	9.28355	10.062	10.3242	8.52395	10.6339	11.5727	10.6366	9.37721	10.0901	10.7855	9.91199	11.2058	9.30561	10.6193	9.56129	10.2143	10.6384	12.5043	9.88707	9.42689	10.2204	9.49406	9.45841	9.97441	10.5275	10.4315	9.50462	10.6248	9.60233	9.79214	10.5018	9.23482	11.5575	11.2889	9.31334	11.7603
NDUFA1	11.6262	11.8094	11.9296	12.1938	11.7398	11.5584	12.2653	11.8533	11.7532	11.4828	11.8948	11.6587	11.9758	11.4696	11.9129	11.8313	12.7549	12.6963	12.3799	12.4658	10.865	12.5911	12.3435	13.0715	12.6129	12.478	12.6177	13.0497	11.9337	11.87	13.0324	11.5976	11.3078	12.5488	11.7478	12.7593	13.1966	12.2033	12.6232	10.7748	12.3143	12.4383	13.3347	11.3365	12.481	12.695	13.3478	14.5239	12.4089
NDUFA10	10.4252	10.4929	10.2958	10.7415	10.7185	10.5187	10.6528	10.3554	10.8634	10.2348	10.2992	10.5196	10.3365	10.5343	10.4788	9.81634	10.7245	10.7432	10.7168	10.275	11.1599	11.0154	10.9908	10.8194	10.744	10.4656	11.0203	10.6987	10.6978	10.388	10.8361	10.9344	10.6653	10.5594	9.87682	10.4231	10.8811	10.4136	11.0868	11.0539	10.6707	9.95739	11.5741	11.2003	11.1655	10.744	10.7082	10.4858	10.8781
NDUFA13	9.4149	9.07307	10.4346	10.7108	10.3597	10.2842	10.5584	10.4594	10.4564	9.32305	9.93399	9.13494	10.102	9.75622	10.0126	11.8653	11.5531	11.2046	12.6073	10.8872	10.3061	12.0758	10.3815	11.5953	11.9069	9.87897	10.6653	11.2952	11.3745	10.9129	11.5162	11.0238	11.1163	11.207	10.933	11.5083	11.2058	10.8353	11.265	11.3174	10.1033	11.5727	10.0182	10.6883	10.363	11.9513	11.5675	14.4802	11.3309
NDUFA6	9.95201	10.6777	9.84062	10.2784	10.1624	9.94017	10.5765	9.99294	10.4959	9.85643	10.4717	9.92437	10.2831	9.81458	9.38133	11.2288	10.7125	10.8549	12.2825	10.3399	9.05202	10.9737	10.0634	11.4903	11.1124	10.1911	10.6582	10.813	10.8704	10.2981	11.2137	10.1434	10.4676	9.50522	10.2009	10.9337	10.8704	9.59507	11.0403	10.6402	9.60028	11.0775	11.3652	10.2691	10.444	11.3015	10.7993	12.7379	11.0688
NDUFA9	9.75889	9.71081	10.0112	10.445	10.0512	10.0238	9.64295	9.89966	9.95841	9.74483	9.91543	10.0238	10.0647	10.2992	10.2082	10.5108	10.3174	10.4409	10.8424	10.2372	10.4828	10.5098	10.2348	10.6393	10.3934	10.1497	10.7574	10.3443	10.1774	10.4635	10.9593	10.6961	10.444	10.7202	9.96506	9.94603	10.8258	9.86016	10.6156	10.7993	9.92926	10.7499	10.5411	10.4676	10.4409	10.6184	9.49245	9.56834	10.8494
NDUFB8	10.6119	10.1124	10.4231	10.744	10.3004	10.8392	10.8057	10.4888	10.2312	10.7507	10.6248	10.5127	10.6909	10.5078	10.3696	11.4605	11.3476	10.764	12.5353	11.5396	10.5641	12.3482	10.633	12.1827	11.1712	10.5736	11.3343	11.3902	11.2033	10.6294	12.4411	11.1046	11.3061	11.0768	10.6321	11.2414	11.1941	10.8588	12.1443	10.8416	10.7682	11.9307	11.7805	11.144	11.0908	11.9502	11.5957	12.127	11.4858
NDUFS1	9.23554	9.32351	8.49025	9.13545	9.17193	9.05338	8.91139	9.33584	9.1472	9.06958	8.60955	9.13289	8.44336	9.07039	9.09987	8.95303	9.62059	9.23314	9.47756	8.54381	8.35359	8.81057	9.08614	9.53314	9.28147	8.69105	9.65267	8.97298	9.22569	9.33293	8.99067	8.91409	8.20701	9.07575	8.37808	8.53683	9.02098	9.20775	8.80413	9.08614	9.47411	9.42375	8.35623	9.36829	8.92154	9.58139	8.76188	9.2396	8.77643
NDUFS2	11.3382	11.0265	11.1013	10.8321	11.1059	10.6768	10.6502	11.041	10.6211	10.8416	11.2264	10.6339	10.7457	10.8146	10.6751	10.9469	11.1026	11.6064	11.8834	10.7194	10.7977	10.4635	11.0382	11.1787	10.5216	11.5221	11.3652	10.7117	10.4157	10.9513	11.9719	11.5387	11.1312	11.098	11.2143	10.4126	11.1867	11.0775	10.6138	11.9058	10.7731	10.9887	10.9866	10.8588	11.3961	11.3581	11.1812	11.9869	11.0755
NDUFS3	10.4564	10.6751	10.7855	10.7557	10.7507	10.7457	10.8416	10.4818	10.6804	10.4083	10.7202	10.5127	10.5459	10.8788	11.1079	10.9622	10.7254	10.9873	11.1978	10.4858	10.2842	10.8887	10.4553	11.1611	11.1774	10.8541	11.2796	10.9851	11.5911	10.851	11.2342	10.9979	11.1453	11.0154	10.6935	11.2264	11.1364	10.6733	10.6891	11.6622	10.633	10.8313	10.7202	10.8603	11.2324	11.0362	10.7566	11.8952	10.6909
NDUFS4	9.84549	9.61379	9.89996	9.88509	9.61545	9.58796	9.97728	9.9526	9.76388	9.84612	9.90674	8.63263	9.95507	9.83431	9.99435	9.5263	9.926	10.1624	10.8202	9.76868	10.444	10.6573	9.67366	10.0755	10.2715	10.5765	10.1344	9.98442	10.8742	9.4582	10.0444	10.683	10.1267	10.1599	10.8956	11.2372	10.5925	10.5868	11.1491	11.0375	9.88111	10.0928	10.0634	10.4273	10.2119	10.196	10.6724	12.1277	9.79588
NDUFS6	10.4635	9.89026	11.0721	10.388	10.2935	10.3253	10.0458	9.97728	9.77215	9.4545	10.1762	9.72451	10.1344	10.0014	10.0307	10.7372	10.1189	11.3304	11.7228	10.2703	10.5887	11.3304	10.0042	10.9233	10.8541	9.93413	10.8001	10.8688	10.5651	9.97441	10.8803	10.7364	10.8001	9.97585	10.8065	11.1254	11.1299	10.8525	11.1768	11.0788	10.2703	10.9643	10.5555	11.0728	10.207	11.0607	10.7549	13.0386	10.2204
NDUFS7	9.55899	9.54438	9.52493	8.8802	9.53935	9.19254	9.42185	8.96809	9.18339	9.1634	6.59261	9.07735	9.14949	8.97011	9.21553	10.5831	9.90343	9.66906	11.2848	9.66605	10.0307	10.043	8.96319	10.545	10.7108	9.94207	9.45718	9.87114	10.4625	9.46107	11.4934	9.451	9.74668	9.83968	9.34829	10.3038	10.0014	9.86295	10.5392	10.817	9.07842	10.3454	10.3815	10.5718	9.98726	10.23	10.7457	13.2981	10.6156
NDUFS8	10.3891	10.4574	10.1662	10.5275	10.4305	10.1636	9.91244	10.2715	10.0238	9.97011	10.1984	9.93531	9.98868	9.87344	10.2384	10.7993	10.4242	10.4888	11.3326	10.2808	10.3597	11.0369	10.0196	11.1472	10.7607	10.6321	10.5459	9.95986	10.9337	10.196	10.4737	10.9694	10.9009	9.79507	10.2444	10.7748	10.8337	10.3696	10.3696	10.9979	10.5048	10.8416	10.2216	11.0035	10.5641	9.89921	10.7632	12.672	10.8049
NDUFV1	10.7406	10.96	11.2228	11.0755	10.9278	10.7855	10.611	10.7356	10.5999	10.4828	10.6996	10.7952	10.4419	10.4136	10.5048	10.9535	11.3896	11.3663	11.8074	11.1836	11.0708	11.2691	11.0049	11.4078	11.8074	11.2825	11.0105	11.5167	12.2538	11.2958	11.9012	11.4325	11.2378	11.1196	11.5172	11.6891	11.7842	10.9263	11.4362	12.0505	11.0014	11.1427	11.5784	11.1228	11.1013	11.5703	11.7561	12.67	11.623
NDUFV2	10.2854	10.6119	10.1383	10.9233	10.7797	10.7895	11.2318	10.4838	10.6439	10.7715	10.9744	10.2946	10.825	10.7305	10.4584	11.5216	11.6434	10.7838	12.5736	10.7279	10.817	11.5632	10.2384	11.8041	11.1624	11.0056	11.1033	10.8146	11.5675	11.3163	11.891	11.1312	11.2998	12.102	10.9241	12.179	10.9166	10.9593	11.5211	11.2348	10.3772	10.8603	10.8178	10.5934	10.9256	12.0495	11.4783	12.4484	10.7142
NEAT1	10.2312	10.6175	10.0444	9.65069	10.599	10.0498	10.4686	10.2773	10.8297	10.4767	11.757	10.0279	10.7056	10.2912	9.17018	9.30561	9.78937	12.1306	9.32193	10.1202	10.0647	10.5275	9.52767	9.96434	10.4818	9.74702	9.55612	10.6348	11.0403	9.01625	9.49406	10.8226	10.6439	10.3298	10.6865	10.6573	10.0701	10.5943	11.1118	11.6013	9.18239	9.31877	8.54959	8.43796	9.03562	9.37265	10.9166	7.76222	10.4727
NEDD8	10.5546	10.0701	9.75087	11.1731	10.8903	10.2515	10.4378	10.9858	10.5878	11.0042	10.6384	10.1749	10.9181	10.5831	10.5906	10.4168	10.5245	11.7419	11.2491	10.6724	10.4502	10.3663	10.7557	10.332	10.8781	10.5575	11.1	11.1548	10.8281	10.8757	11.2009	11.0947	10.8941	11.0119	10.9549	10.5831	11.2562	10.93	11.2432	10.8533	10.7566	11.2107	10.4429	11.1039	11.3004	10.4009	11.0196	12.3745	11.3287
NEFH	5.98868	6.21839	8.63844	5.65735	4.71315	4.73985	4.75061	6.36089	5.04177	5.44626	4.3427	5.89676	5.07039	4.59694	4.97774	5.07767	5.40667	6.17732	4.66221	6.53931	5.98003	7.23362	6.19436	7.88692	5.93381	5.4489	5.25399	5.64501	5.69961	5.72846	4.6837	6.97384	7.71836	4.79494	5.86716	4.84649	4.99865	5.15421	6.62088	4.83895	5.83744	4.64731	5.35509	5.84649	5.5345	5.89458	7.07788	7.05311	6.99887
NEFL	6.88509	7.25172	8.00225	5.97315	4.20163	7.49586	7.73742	7.81314	5.70127	6.41971	7.42543	7.8802	7.15178	6.63372	7.24127	6.74416	6.26697	7.15684	5.66562	3.58976	7.824	6.94953	7.46516	8.2293	6.91289	6.9507	8.04056	5.17473	5.98208	8.08905	5.93475	7.48543	7.78333	7.36632	5.50589	6.55121	8.12877	7.15886	5.63285	7.29646	8.04166	6.80349	7.38629	6.31198	7.58871	7.49025	6.12743	7.31922	8.56148
NEIL1	9.13417	9.42438	8.48099	8.41447	8.24413	8.46025	8.39403	9.08905	8.72622	8.74719	8.55689	8.49346	8.90989	8.37764	8.93899	7.7807	8.66427	7.97097	8.56339	9.53236	8.42626	8.29416	7.90629	8.34961	9.91079	8.07253	7.98071	9.29944	7.49586	8.62972	7.7286	7.90328	8.6907	8.43671	8.5216	8.53761	8.6879	8.39318	9.01011	8.46557	9.00113	8.37417	8.01792	8.42122	8.11478	7.86728	7.53916	8.65714	7.853
NEK1	9.1955	7.69975	7.66747	8.55919	8.65033	8.0207	8.16742	9.29393	7.893	8.70321	9.29944	8.06609	8.4475	7.99718	9.20139	8.98185	9.36741	7.57667	8.85985	7.77676	9.29439	8.87191	7.04221	8.73369	8.783	8.91019	8.51215	6.5108	8.95884	9.08746	8.1472	9.06985	8.71733	7.83668	9.11322	8.83415	9.04603	8.74953	9.13289	8.50064	8.64638	9.22689	7.55766	8.3394	6.53107	8.34119	9.09513	8.03287	8.45902
NES	6.72383	8.22352	6.84549	7.15684	6.9331	8.25786	6.98413	8.6268	6.45648	6.94017	8.07682	8.10696	6.55903	6.87774	7.98982	10.7202	11.528	11.92	7.7252	6.27463	7.65105	7.48704	11.6524	6.42442	6.57999	7.2182	12.0661	12.1383	6.63503	9.58214	8.94398	8.3097	9.95652	6.22323	8.58158	5.0492	6.31759	10.4594	7.49185	5.94509	11.5722	10.1523	7.16591	9.09276	7.82146	8.95245	5.98573	6.67666	10.1189
NFE2L1	11.3608	11.3945	12.3926	11.242	11.1415	10.8673	10.7515	10.865	11.4579	10.8588	10.7871	11.2621	11.3061	11.1536	11.2294	11.9163	10.7117	11.9996	10.6018	11.3015	10.6821	10.4818	10.7254	10.8734	11.8029	11.1984	11.3163	12.265	10.7423	10.7657	11.2509	10.7532	11.3939	9.94924	10.7356	11.0279	10.9293	11.8226	10.4429	11.4696	11.0258	10.6804	11.5324	10.5793	11.1749	11.4584	10.8471	9.76934	10.769
NFE2L2	9.94266	10.2276	9.69645	10.2992	10.69	10.1459	9.84909	10.7108	10.5187	10.3208	9.97298	9.73234	11.0028	10.7928	10.332	11.2354	11.1026	10.7117	10.4757	10.9174	9.71648	10.7574	10.2216	10.7177	10.611	10.3587	10.2877	9.29117	10.7773	10.7177	10.0028	10.1911	9.89739	10.4727	9.85643	10.7381	10.9469	10.5746	10.2633	10.5196	10.7549	10.3276	9.88798	11.1306	10.3859	10.1408	10.2033	9.37699	9.71956
NFKB1	10.6493	10.7279	10.6582	10.84	10.584	10.7177	10.9462	11.0546	10.7936	10.5793	10.8541	11.2414	10.6935	10.6147	10.8049	9.8458	10.1059	9.93354	9.24484	10.137	10.1267	9.8802	10.5048	10.0307	10.4179	10.9751	10.1137	10.0375	10.4115	9.89285	10.3815	10.4083	10.4105	9.82575	10.3641	9.91453	9.84361	10.196	9.96521	9.87098	9.87267	9.81394	10.5765	10.3476	10.4367	10.5498	10.0512	9.1819	10
NFKBIA	13.4721	13.7487	13.0456	14.3859	13.1191	13.7216	13.2164	12.6334	13.3834	12.8846	13.2043	12.7799	12.7991	12.7883	13.1066	11.557	12.8533	12.8029	11.2715	12.3066	10.1624	9.96867	12.6402	10.6339	11.769	12.7824	12.0587	14.2152	12.2726	9.56796	12.6163	11.3072	11.6821	12.3671	12.5577	10.9425	12.3443	12.5287	12.5889	11.8622	12.6036	12.6421	13.5106	10.1098	13.2506	12.1494	12.9451	10.8082	11.2889
NFU1	8.78888	7.87344	8.55382	8.76951	8.84172	8.57743	9.34496	8.30788	8.38024	8.40003	8.32957	8.62022	8.57667	8.75355	8.83131	9.49466	9.41574	8.59619	10.0848	8.70736	8.93221	9.12283	8.4271	9.85066	8.53528	9.34119	9.44543	9.1467	9.1375	8.90026	9.34207	8.54767	8.1644	9.35997	7.60659	9.28378	9.46066	8.87006	9.35138	8.89026	8.62095	9.73691	9.3505	8.78627	9.16993	9.85378	9.2353	9.39853	9.04056
NGB	4.9905	6.60259	5.79207	5.05485	5.56102	4.87283	5.38543	5.32805	6.09466	4.63517	5.29389	7.85362	4.66391	4.92125	5.3466	5.66789	4.43763	5.5097	4.04614	4.66448	5.19101	5.37434	4.82985	6.45171	7.25456	5.18587	5.24982	6.01056	4.58436	5.90809	6.0542	5.3572	5.23993	5.14078	5.36317	5.00988	5.06695	5.28873	4.81609	5.55059	5.6659	5.36947	6.00675	5.98185	5.88313	5.21179	5.78267	4.75969	6.16209
NGF	7.36019	5.6279	8.25172	5.74819	5.45615	4.14323	5.28762	5.96486	5.75462	4.70819	4.98003	7.15785	5.18428	5.09677	6.26303	6.76288	7.54381	8.12928	7.19673	6.54226	6.73606	6.66391	6.4446	7.5812	5.89288	8.49586	8.07307	5.35755	6.7211	7.85922	6.47005	8.44211	7.01681	5.57622	6.03518	5.92386	6.76818	5.36422	7.00338	7.52513	7.83289	5.67129	8.04712	6.83162	8.29186	6.91169	5.83162	5.73904	7.00113
NGFR	6.5306	6.18468	6.00764	4.81455	5.488	3.5008	5.29168	5.27575	4.41954	5.45088	5.11395	5.52638	4.29866	6.05441	6.68229	5.55428	4.01436	5.6014	5.75087	4.52669	5.41177	5.23802	5.12681	5.47086	4.94392	4.40803	5.13668	6.01659	4.16993	5.61058	4.77558	5.39129	5.68229	5.06867	5.94673	4.23036	5.46695	7.17093	5.36562	4.8748	6.36247	5.94813	5.06221	7.26679	5.20633	4.9991	6.49346	6.45154	5.06393
NLRP1	9.15507	8.95099	8.66498	8.80445	9.36435	8.98584	8.87314	9.34829	9.05826	9.09619	9.45882	9.41827	8.81538	8.55497	9.12954	7.76089	8.69105	9.50641	8.14415	8.07948	9.04111	7.42459	8.39489	8.86264	8.55727	9.11504	8.95536	9.09513	8.33807	8.09276	8.75489	9.38046	9.56834	8.77182	8.64494	8.4822	8.35887	7.4822	9.1533	9.60307	8.67207	6.35667	8.48462	8.70598	8.9472	9.10565	8.39703	5.24527	8.75889
NLRP3	4.36667	5.54442	7.35579	4.81916	4.58796	6.10098	3.69711	4.26078	5.33128	5.68145	4.73823	4.62936	4.95931	6.42021	4.95559	3.43696	5.50335	5.78503	4.35473	4.3147	4.94533	5.46532	5.52231	4.7366	4.15056	7.23362	5.33628	7.05853	3.63575	5.33949	4.75702	7.99605	4.62819	4.32481	5.47671	5.41718	6.21393	4.82273	7.23458	4.17792	4.77505	4.59096	4.88753	5.00854	6.24508	5.10811	5.41244	4.90448	5.56803
NME1	11.1241	11.2497	11.0458	11.6439	11.1453	11.0821	11.1447	11.0848	10.8447	10.7731	11.3168	10.9204	10.941	10.7022	10.6777	12.2488	11.7317	12.3617	12.7432	11.9322	11.7322	12.411	11.2497	12.9784	12.416	11.0928	11.7616	11.2981	11.6316	11.9177	12.5864	12.5406	12.8564	12.0213	11.5299	11.5474	11.2143	11.3707	12.0967	12.9801	11.2186	12.2125	12.1053	11.9762	11.8463	12.0974	12.101	13.4597	12.4215
NOD2	8.65821	7.66534	8.08002	8.79312	8.92214	8.35667	7.82464	8.2588	8.53411	8.74651	8.09803	8.61287	8.53528	9.13878	7.55689	2.76829	6.66818	3.80941	6.31832	8.36632	4.53481	4.48027	2.93149	6.28928	7.67384	6.16027	6.37452	5.27724	4.80941	4.99729	5.75862	5.7939	5.37469	6.92244	5.03298	8.3336	4.17393	8.14006	3.06402	5.43796	6.18982	7.07146	5.62556	6.88996	5.62527	4.59276	7.3156	6.22709	4.65478
NOL3	8.32508	6.36859	6.99435	5.98687	7.54148	7.91289	8.10748	7.94544	8.00338	8.42752	7.71973	6.45154	8.06878	7.37156	7.5947	7.90629	7.98641	8.53799	7.20555	7.35931	5.98641	8.21383	7.5345	7.97613	8.47127	5.54782	8.02459	7.69905	7.93723	6.75622	6.14954	8.13289	5.4957	6.9331	5.86641	7.80929	7.65033	8.23266	8.27146	8.05039	7.58271	8.19771	8.00056	7.22207	8.09751	7.94544	7.69627	8.20212	7.81826
NOS1	9.94163	10.2408	10.6339	9.17692	9.19106	9.19131	9.31786	9.68352	9.19673	8.92985	9.59526	9.87252	9.10486	8.54226	9.53702	9.35865	8.71596	9.04139	8.71699	9.0207	9.44915	8.73064	8.58609	9.38111	9.39468	9.29048	9.61397	9.41003	8.60585	9.65785	8.83099	9.35909	9.69645	8.34252	9.31243	8.97527	9.15	9.13314	9.10329	9.17343	9.46781	9.72383	9.56014	9.65213	8.82369	8.60474	9.13802	8.30012	9.4208
NOS1AP	5.13504	5.40088	5.35861	4.67356	5.16952	4.95559	5.44195	4.95373	5.22728	4.7148	5.28021	5.14771	5.09043	5.07168	4.54411	3.69822	4.37504	5.51885	3.68482	4.61824	5.80426	5.0321	5.35297	5.24945	4.24031	5.32085	5.20163	5.71149	3.849	4.88118	4.88411	5.39712	5.3726	3.78136	5.50716	4.51538	4.96578	4.40122	5.17991	5.13463	4.75435	4.29499	5.3565	5.16068	5.06523	5.08704	4.58075	4.65421	5.72901
NOS2	8.10014	9.02181	9.51806	7.81186	8.37938	7.48704	7.54612	8.11946	6.80864	8.25503	7.59021	8.60028	7.87836	7.19476	7.61985	7.66888	6.78921	8.3336	7.65964	7.79051	8.16942	7.65678	8.26303	7.56834	7.08534	8.65642	8.63009	8.49265	8.16641	7.69418	7.46434	7.10538	8.35271	6.78529	7.70321	7.44626	7.9507	8.1814	7.52669	8.56948	8.29278	8.3156	7.36457	7.38716	7.39832	8.27845	7.67101	8.05202	8.07093
NOS3	4.53045	4.8505	5.62	5.72738	4.92362	4.19219	5.84147	3.44758	4.45812	3.92695	4.81762	6.44145	3.02998	4.25776	4.1035	4.81198	4.7148	4.49442	3.15235	4.63981	5.55704	5.38922	6.09339	5.71809	5.04789	6.26941	5.08534	5.59694	4.69711	5.45286	4.5373	7.18785	7.46189	5.62498	6.71562	5.9479	4.02945	4.40395	5.10852	7.40003	4.86196	4.59156	5.2426	4.51979	3.854	3.27977	7.08108	6.64962	3.60526
NOSIP	9.58853	9.82893	9.66516	9.04603	9.11712	8.69801	9.13468	9.32486	8.86419	8.58271	9.11322	8.86882	9.26608	8.82591	8.78038	10.0293	9.29531	8.92154	9.90614	9.434	9.31334	9.44584	9.36129	9.58815	10.3365	10	9.50044	9.02735	9.90162	8.96578	9.94544	9.64006	9.886	10.2935	9.18339	10.1434	9.9901	9.39938	9.63898	10.0728	9.21018	9.46312	9.77363	9.64494	11.0244	10.3004	9.52748	12.4126	10.3072
NOTCH1	9.71716	9.35821	9.75956	9.43233	9.38154	7.49346	8.51136	7.9542	8.62534	8.24413	9.27519	9.25762	8.44377	6.87036	8.4818	8.40514	7.50541	9.71063	8.54998	9.02348	9.34961	8.44708	8.96347	8.51688	8.60548	9.25951	7.70183	9.27473	8.17243	8.0864	8.02015	8.61213	8.2588	8.49305	7.76354	7.6632	9.37003	8.47168	5.77189	7.99774	8.85891	8.45697	8.13853	8.96347	7.99095	8.51136	8.98726	7.23745	7.94075
NOX1	7.08108	8.68299	9.12541	8.38241	8.36894	8.19032	8.51254	8.6453	7.3966	8.34784	8.28216	8.61545	8.00282	6.65249	8.21772	7.86604	5.37955	8.0607	8.14057	8.57932	8.21043	7.27053	8.2937	8.63844	8.39746	9.08587	8.58308	7.66178	8.00675	7.49985	7.14057	9.44149	8.32463	7.44543	7.14873	7.73809	8.09803	8.10852	8.33405	8.95158	8.92065	9.02597	7.83668	9.12412	8.53177	7.82209	8.67701	7.52435	8.34341
NOX4	4.08151	7.6893	5.77926	6.83794	6.48494	3.98185	6.5935	6.031	6.19338	6.44807	7.51728	7.19081	4.55397	3.64731	7.03232	3.27501	3.27038	5.56834	6.0974	3.89433	7.51412	4.73498	4.27277	7.85175	4.14975	6.84549	5.49313	6.65678	5.11894	6.34305	4.96209	6.31415	7.75221	6.1235	7.27053	5.95443	6.50128	5.0365	6.01636	6.73064	5.02636	7.26866	5.15664	6.20065	6.25096	4.38059	7.04002	6.02791	2.83794
NPM1	12.6658	12.3115	11.8222	12.5016	12.8212	12.3174	12.6353	12.8092	12.8267	12.7123	12.8333	12.562	12.9129	13.0365	13.1748	13.2383	13.883	12.8425	13.6678	12.6309	14.4272	13.7279	13.0761	12.8349	13.8758	13.26	12.9562	12.5204	13.8356	13.1435	12.8568	14.2258	13.7054	14.1251	14.0841	13.8954	13.7084	13.3882	14.6093	14.0914	12.8564	13.3856	12.8931	14.1249	13.4611	13.4026	14.0453	14.4435	13.55
NPPA	10.2515	9.97871	10.9204	9.45389	9.97154	9.14797	9.41384	9.48563	9.41193	9.08375	9.09302	10.0701	9.09987	8.57932	9.6299	9.71922	8.95768	9.13494	9.81986	9.70839	9.74819	8.94222	9.71149	9.824	9.92674	9.77	9.40833	9.96376	8.60548	10.3685	8.64386	9.77297	9.22617	8.48422	8.9542	8.93811	9.77824	8.93752	9.04084	9.69836	10.4062	9.05582	9.51924	9.94968	9.51491	8.98499	9.44832	9.23386	9.35204
NPPB	6.76155	7.70736	7.97384	7.33718	6.95536	7.57061	5.27463	5.66988	4.06437	4.7339	7.04985	7.97097	7.79507	7.47005	4.51223	4.81813	3.63227	4.19613	4.78241	4.32769	4.02768	6.93546	3.99005	5.51159	5.25475	4.60763	3.89724	3.88557	6.58541	7.71493	6.29223	7.3637	7.39489	6.7211	6.84423	5.70681	6.22747	6.6851	6.61736	3.38957	7.82082	7.14057	6.96	7.43796	7.36632	6.77083	6.83289	5.1035	6.46303
NPY	9.19771	9.29806	9.75756	7.92896	8.65249	8.32553	8.58158	7.79507	8.29048	8.62753	8.18982	8.76354	8.08905	7.71699	8.98726	8.0917	6.926	8.54998	6.2589	7.22497	8.93605	8.43754	9.24008	8.39446	7.95128	9.62753	8.71218	8.25314	7.54381	8.67313	8.16491	9.17368	8.75355	7.42626	8.63699	7.77479	8.58646	8.05691	7.1416	8.14771	8.36894	8.10171	8.43045	8.74618	8.69662	7.48623	8.91259	8.25739	7.6359
NQO1	9.22473	9.1334	9.21941	7.64674	8.39103	8.11218	8.08375	9.03837	8.76288	8.3156	8.50541	8.41659	8.77347	8.7807	8.6844	7.66676	8.30743	7.74483	6.76951	7.93015	8.42878	7.07575	8.42878	8.86944	7.70113	7.96116	7.88387	8.69314	7.24793	8.79377	8.08852	8.54921	8.93487	7.6014	8.88173	8.32238	8.34074	8.78005	8.69279	8.79344	8.28586	9.12619	8.71596	9.11582	8.35006	8.4545	8.38672	8.78398	8.61176
NQO2	8.56415	6.84298	8.90358	7.78725	8.17043	9.44149	9.45162	8.1205	8.55382	7.853	8.65857	7.75556	9.37786	9.76222	8.59432	8.00113	8.68054	7.61324	8.87805	8.49546	4.16832	9.66409	8.58759	9.69645	8.49145	7.65893	9.22062	9.97441	8.87437	9.81154	8.26491	7.10748	7.47249	7.8802	7.13648	9.23362	9.29393	9.19673	8.73877	6.84298	8.47452	8.64061	7.04221	7.67384	8.54226	9.77215	9.6648	7.87958	9.20482
NR1H2	9.58327	9.38068	9.8009	9.26936	9.2628	9.39425	9.34718	8.94427	9.23793	8.57061	9.14236	9.85845	9.02015	9.31424	8.7039	9.57535	9.01151	9.33024	9.52003	9.04521	9.69384	9.91139	9.59861	9.36851	10.2633	9.08587	9.33762	9.06205	9.36829	9.14898	9.82496	9.76504	9.53955	9.38629	9.24103	9.42417	9.16012	8.95652	9.64386	9.69471	9.76868	9.11035	9.22762	9.8392	9.22014	9.62917	9.63517	10.062	9.42459
NR1H4	6.65392	8.41109	8.35094	7.28633	7.30012	5.86096	5.2407	5.93617	6.77347	7.40088	7.54921	5.49825	6.34003	4.92029	7.08108	5.20945	5.63778	7.09592	7.06286	6.36545	6.96924	7.44211	7.63807	5.7252	7.09803	8.24317	7.00787	6.12267	4.88166	7.70044	7.20555	7.62936	7.64818	6.42055	6.83794	6.3361	6.78529	7.59021	6.92955	7.20359	6.42593	5.22149	5.57984	7.94193	7.85487	6.89845	6.192	6.68229	7.46516
NR2C2	7.8009	7.59991	5.33235	6.98527	7.71012	6.60452	7.15886	7.18488	7.08958	7.42962	6.88509	7.1819	7.12722	7.08852	7.9472	7.71562	7.03892	7.91409	6.89966	7.33092	6.41092	6.7252	7.41954	7.84361	7.08534	6.6879	7.26491	7.95187	6.67525	5.08661	7.4814	6.61589	7.32463	7.45121	7.893	6.67525	7.67384	7.06824	7.73268	7.29462	7.10748	7.01011	7.34518	7.33539	7.78856	7.4545	7.62132	6.87283	7.33985
NR3C1	11.672	11.8218	11.3191	11.6524	11.6511	11.7549	11.7586	11.5053	11.697	11.5803	11.7532	11.4184	11.5157	11.5372	11.7313	12.0694	11.2228	11.9844	11.2802	11.8842	11.7952	11.7863	10.9936	11.8853	12.4765	12.0248	11.1542	11.6636	11.7899	11.1561	11.4179	11.6004	11.6613	12.0805	11.6316	12.1536	11.5013	12.1981	12.0255	11.5333	11.058	11.0154	11.196	12.0694	12.1144	12.5887	12.2972	11.2137	11.7
NR3C2	8.00282	7.82655	8.54071	7.67666	7.71149	7.94075	7.48543	7.88325	8.24698	7.80284	5.63923	7.07146	7.61471	7.43212	7.63445	7.04439	5.2604	6.85798	6.61265	5.90929	8.08534	7.69139	4.64847	7.70113	6.13607	7.45039	7.46679	5.85624	8.06286	6.3966	6.98185	6.96924	5.42223	6.6311	7.24127	4.26454	7.47249	8.06555	6.67101	7.61397	7.75889	5.25663	7.2114	7.10748	8.86326	5.28392	4.74201	3.97545	7.42038
NR4A2	10.1124	10.4409	10.1331	11.0077	10.8849	11.3934	10.7879	10.0444	8.74214	10.5943	9.60899	10.5333	10.375	9.62644	10.5555	11.0539	7.82018	10.7398	9.114	10.4808	9.85378	9.70304	10.0647	9.3031	10.3955	9.59376	9.66764	10.0553	9.36304	8.7866	9.36413	10.6795	10.0566	6.94251	10.3826	6.27333	10.446	9.00983	9.7413	8.63844	10.9816	8.86573	11.785	10.4878	11.2527	8.25267	8.74315	7.86913	9.72383
NRAS	8.84674	9.28077	8.57289	9.76371	9.53333	9.20848	9.65051	9.75789	9.39489	9.3199	9.89603	9.42312	9.57232	9.38716	9.27868	8.74214	9.67189	10.0954	8.90207	8.15634	8.94339	9.23266	9.09434	9.89406	9.16942	8.26725	8.7492	9.23506	10.403	10.4062	8.9384	8.80735	8.59096	8.97671	9.88813	9.30743	8.26725	9.46495	9.50164	9.1581	9.11348	9.34252	8.13186	9.18834	8.11946	8.43296	8.13802	9.9208	9.17243
NRF1	8.69592	8.0493	9.33159	8.29002	8.4672	8.27193	8.50303	8.3733	8.72178	8.23745	8.41066	8.99294	8.58534	8.36763	8.51846	8.10696	7.89664	7.90448	8.40472	8.12774	9.2097	8.1639	9.11452	8.73505	7.49586	8.59582	8.69592	7.95594	8.19426	8.11166	8.60881	8.04221	8.70287	7.7211	8.59694	7.92303	8.57856	8.01514	7.70113	8.39832	8.44253	8.76089	8.86759	8.48824	8.90989	8.15937	7.90989	8.46107	9.10826
NRG1	8.66888	8.50661	8.96492	8.33628	8.14364	8.28216	8.41785	8.5411	8.00056	7.853	7.77017	8.41236	7.44128	7.56377	7.98812	6.98071	7.633	8.70044	7.37069	7.59544	8.90599	5.70016	9.18165	8.26491	7.16892	8.88478	8.507	8.6359	7.24031	8.32463	7.47897	9.05528	8.10591	7.35138	8.23218	7.85549	8.46964	7.47492	7.80735	8.34518	7.40939	8.27798	8.23506	7.52669	8.6388	8.26115	8.00562	7.39575	8.72247
NTF3	6.02259	6.84172	8.29462	4.96116	5.63227	5.56041	5.75942	5.69042	5.29866	5.79883	4.93074	5.9991	4.21179	4.75702	5.85175	4.97545	5.12309	7.27519	5.58195	5.46923	6.33181	5.81634	7.12102	6.15967	4.89093	6.48848	6.04243	7.30195	2.9279	5.51065	6.06996	6.69905	8.42962	4.84348	5.51728	5.37504	6.3579	6.18468	6.07017	6.10224	5.11603	5.46303	6.46809	6.36142	6.24336	5.4446	5.40667	5.27687	6.81378
NTHL1	7.57969	6.65249	6.44708	7.39232	6.37434	4.36597	6.90207	4.82477	6.94251	5.73308	7.02569	6.46744	6.0119	6.8189	6.54288	9.80768	8.57894	8.05311	8.24174	9.22376	6.80607	8.81474	6.8802	8.46923	7.37938	3.64962	8.19476	7.66534	6.99774	8.09698	7.4187	7.0268	8.07146	9.44791	5.83441	7.41363	6.75087	6.89966	6.77083	6.99774	7.67313	7.08534	9.47573	6.50843	8.70494	9.3672	7.73809	10.6856	9.12696
NTRK1	4.45681	7.34961	6.43613	4.74308	4.81404	4.31832	6.49233	4.69877	4.19298	2.90439	4.60229	6.40786	5.8387	4.54164	5.21257	5.0955	4.15785	4.51412	5.51979	3.9991	4.91982	3.63807	3.95513	4.23879	5.2709	5.32012	4.83895	4.47379	4.33199	5.28466	3.38267	6.37069	5.75969	4.99594	6.51096	3.18634	4.62176	4.42559	5.9743	5.00944	5.42459	4.77873	4.75809	5.02059	6.05202	4.42559	3.31354	6.455	5.20516
NTRK2	9.31356	8.83542	9.39446	7.91886	7.37851	8.68299	8.74618	8.28355	7.75221	8.54458	8.25456	8.84172	8.04767	8.40344	8.7492	8.2293	7.63952	8.29094	8.22014	7.99266	9.12309	8.4292	8.25833	9.15482	8.23554	9.09091	8.39874	8.14415	8.60733	8.23649	8.1127	9.02265	9.114	7.77413	7.05853	8.50541	8.47735	8.55727	7.91707	8.0677	8.71046	8.65177	8.46923	8.33002	8.36194	8.18537	9.24555	8.41996	8.76487
NTS	7.94369	5.47476	5.34518	3.854	4.58856	5.35685	4.73877	7.20163	5.74012	5.93121	7.12205	4.95699	4.24489	4.35473	4.02857	5.76871	6.53076	4.20867	4.42291	6.48623	7.77545	3.79701	7.09592	4.82222	3.84197	5.83441	4.20398	5.1235	6.8802	6.8125	7.15886	4.78398	4.81096	5.11061	6.74685	5.83744	3.88557	4.79597	6.96694	6.87529	6.92837	4.16189	6.99435	6.65964	7.03782	4.92267	3.85898	8.09803	7.80025
NUDT1	5.04527	5.6011	6.25191	4.5404	4.94439	5.99955	6.4363	3.54597	4.51286	4.16027	5.89215	4.48607	4.68762	6.28688	4.65249	6.61662	4.2555	4.46597	6.17393	4.8505	4.0027	7.14975	4.06781	7.54148	7.50224	5.15015	4.50906	5.39403	5.2724	5.17911	6.09043	4.09001	7.05094	4.66221	4.72846	4.70708	4.53667	5.25134	4.74685	8.29416	4.52168	5.95466	7.67243	4.80271	6.23209	5.34767	4.09677	9.63209	6.31034
ODC1	11.9676	12.0437	11.9447	12.1196	12.1542	12.1475	12.3401	11.8952	11.5765	12.1504	12.5454	12.217	11.8427	12.0967	12.514	12.3312	12.2868	13.0753	12.2538	12.2811	12.6779	12.708	12.1799	13.3782	12.6843	11.9159	12.0119	12.2565	12.2076	12.2682	12.6186	12.4856	12.1908	11.9887	12.0116	12.1228	12.8615	11.9263	12.5418	12.4437	11.9177	12.6775	12.7177	12.4244	11.9425	12.8246	11.989	11.0437	13.1486
OGDH	7.53993	7.81954	7.82909	9.91319	10.0954	9.3637	8.17193	9.72024	10.0014	9.28263	8.7738	9.24198	8.90569	9.05175	9.69384	8.97757	8.83194	7.58721	10.2946	10.2796	9.02181	10.0403	7.91827	9.55727	9.34141	7.67948	8.51806	5.89651	10.1799	9.16792	9.74752	8.80316	8.88874	9.85144	9.28979	9.91453	8.36019	8.64818	9.06205	9.3637	7.10538	8.77643	9.92006	9.7807	8.80864	9.63481	8.91169	5.8674	9.56129
OGG1	7.47168	7.09698	9.09487	7.28355	7.14466	6.00248	8.06932	8.95391	7.4733	7.28448	8.38543	7.45533	6.98982	7.45533	8.30788	7.89724	8.64602	8.00394	7.40003	7.62498	8.53644	7.13237	7.02126	8.57213	8.0542	8.91319	7.59246	7.53138	7.92955	7.88509	7.64602	8.00675	8.23218	7.72588	8.44087	8.54264	9.00562	7.73944	7.20457	8.67349	8.22255	7.61912	8.24698	7.98755	9.48119	6.72383	7.71425	8.00056	8.70943
OLR1	6.53294	7.58871	7.75756	6.82909	7.06824	7.55075	7.44045	6.91289	6.9331	7.31379	6.68229	7.69836	7.07575	6.26341	6.6094	7.45204	7.10224	6.97154	6.67384	6.98527	7.86171	6.43496	7.80864	7.59395	6.99095	8.17592	6.32912	7.17193	7.12619	6.22516	7.56377	5.75702	7.81442	6.39643	7.53761	7.17592	6.53699	7.47168	8.14771	6.89603	7.49586	6.59828	8.50581	7.26585	7.23362	7.44045	6.66818	6.91767	7.40599
OPA1	9.41806	9.51983	9.35799	8.41743	8.92422	8.74953	8.83983	9.20604	9.21578	9.20384	9.27496	9.28448	9.30127	9.14313	9.33985	9.10224	8.85674	9.05474	8.38111	8.67419	9.56339	8.92452	9.35447	9.03755	9.13417	9.45553	9.33807	9.21043	8.86975	9.20261	9.16817	9.40854	9.28725	8.8125	8.65464	9.33114	9.72537	9.47756	8.74853	9.44543	9.37243	9.4543	9.70408	8.77676	9.35997	9.06851	9.0677	9.41003	9.12464
OPRD1	5.77637	5.55674	8.01569	5.78555	7.11998	6.3293	7.02459	5.46107	4.80941	5.88166	5.2765	7.67525	5.78869	4.93499	5.66704	6.62746	7.20359	5.71672	5.23726	7.54844	5.59365	7.44791	5.25626	7.21043	6.83415	7.36894	5.74846	7.40854	5.24603	7.808	5.74927	7.96751	5.50684	5.4545	5.40939	5.38128	5.3837	6.53962	4.80271	5.37643	7.46923	6.50367	7.21237	7.45861	5.53419	6.59842	7.0607	6.34908	5.16027
OPRM1	7.39318	8.04385	6.2709	7.66249	7.67666	6.2555	6.84925	7.14771	7.61545	7.6837	7.64962	7.71149	7.49025	7.42878	7.62571	6.73335	7.05094	8.32643	7.54071	7.87652	8.49825	7.21529	7.84361	8.88844	8.27752	8.25267	8.38716	8.15735	7.52121	8.30788	8.34829	8.80187	7.95768	6.23074	6.97154	6.68229	7.89421	7.47897	8.3097	8.71012	8.21529	7.42038	8.04603	8.25456	8.2555	8.13802	7.61471	7.56301	6.99774
OPTN	10.2819	10.403	10.2033	10.2515	10.858	10.0808	10.1497	9.63009	9.94997	10.0056	10.255	9.74298	10.0348	9.75772	9.72264	8.51531	10.7228	10.3332	9.62717	9.73251	9.29278	8.8351	9.07708	10.1007	10.3465	9.80478	9.59917	10.5488	8.71596	9.57894	10.3231	9.68124	9.29989	10.1124	9.50204	9.69139	9.65302	10.1824	10.062	9.92852	9.99577	10.1799	9.2854	9.56396	9.72042	10.0715	9.11946	8.32103	9.40045
OSER1	9.58252	10.1098	9.70027	9.59264	10.1737	9.41785	9.893	9.62278	9.47857	9.45142	9.60047	9.65642	9.70494	9.41024	9.90147	10.1548	10.137	9.65982	9.72093	9.69244	10.1098	9.72059	9.69192	10.6952	9.81121	10.0875	10.4062	9.82257	10.0154	9.724	9.59021	10.3287	10.3837	9.06313	10.2312	9.45882	9.81666	9.42752	10.6266	9.73064	10.0042	9.77758	10.5392	10.0362	10.2324	10.2738	9.87437	9.85969	9.82337
OSGIN1	7.36807	6.50048	7.45368	6.49313	8.54535	7.55152	7.46107	7.88996	5.62205	7.40173	5.62965	5.59902	6.85674	5.81558	7.31379	5.4019	4.36667	8.29278	4.56438	5.93499	6.48816	6.57682	7.35843	6.06048	5.64357	6.01614	6.22651	7.74012	4.78764	6.6865	5.36597	7.54612	7.86171	6.52231	8.28633	4.63459	6.11166	5.59544	6.89966	8.0917	5.66448	5.44857	6.40259	6.42694	7.56224	5.21801	7.32823	5.97223	7.19673
OSGIN2	8.27566	8.53955	7.56224	7.62059	7.8505	6.84674	8.18239	7.81442	7.53838	7.35579	7.49185	7.99492	7.58346	6.85549	6.82909	7.48704	7.19673	8.32238	6.90809	8.09751	6.64674	7.32823	7.73268	8.57024	7.90147	8.37417	8.32238	7.80993	5.88166	7.6837	7.10224	8.54805	7.93605	7.56834	7.88509	7.26866	7.27705	7.98185	7.48623	7.78986	8.29783	7.2114	8.08321	7.2555	7.92541	7.29002	7.37504	6.72928	7.25739
OSM	5.50239	5.15015	4.58916	3.20414	4.15462	4.15623	4.05311	3.31354	2.89685	4.73985	3.26424	4.65478	2.80012	2.92144	4.01881	4.64789	4.46532	4.20555	5.60733	4.07895	3.8268	3.82477	4.23419	4.82324	4.70984	3.59335	4.63285	6.04396	3.69153	5.48736	3.1643	3.65306	5.62644	4.00899	5.12763	3.25626	4.35332	3.69042	4.57107	3.45418	5.27463	4.57954	3.60999	4.85748	4.40531	4.19535	3.98914	3.55949	3.94579
OTC	6.40139	5.83542	4.43095	5.54009	5.23611	5.79572	5.80503	6.16108	5.5345	5.95977	5.25739	5.42358	4.92077	6.64357	6.12681	5.10182	4.78398	5.71617	6.31252	4.09677	5.95443	6.45828	5.86245	5.09635	7.33718	6.41244	7.17293	5.65878	4.08661	7.22304	6.97499	5.59753	5.78842	4.35685	6.26435	6.71425	6.89239	6.78136	6.2426	5.33271	4.46989	7.21335	5.62029	5.54102	6.92244	5.98914	5.12019	6.57577	5.53076
OXA1L	10.6978	10.3891	9.23458	10.8872	11.1491	10.9866	10.643	10.7515	11.1079	10.7415	10.9679	10.9679	10.8242	10.7985	11.1319	9.58834	9.8009	10.3231	10.6248	10.1523	11.2246	11.352	11.4486	9.84831	10.9322	10.4767	10.4625	11.5152	11.3614	11.3559	11.1731	10.8098	10.7928	11.3021	10.8994	10.7364	10.4263	10.8463	11.1376	10.6421	10.5746	10.4136	9.9453	11.0077	11.4025	10.7846	10.865	10.5167	11.6142
OXR1	9.77132	9.25125	9.06743	9.56739	9.96174	9.21262	9.49506	9.44336	9.48099	9.33628	9.35337	9.35381	9.45697	9.17817	9.46312	10.2216	9.95942	9.48583	9.91109	9.45059	9.87713	8.94134	10.4315	8.7286	10.2969	10.3399	9.67366	8.99095	10.1007	9.54998	8.24413	10.0126	9.54554	9.56377	9.71339	9.29646	10.1849	9.61176	9.85518	9.06474	10.5226	9.02514	9.1576	9.73505	9.48099	9.80494	10.4747	8.79896	9.2817
OXSR1	8.9384	7.99039	8.33271	8.51412	8.76553	8.90448	8.60028	8.64024	8.56033	8.57061	8.46964	9.10355	8.98157	8.93605	8.98698	8.68545	8.87283	8.51294	8.37895	8.51924	9.02431	9.1046	8.72144	8.5345	9.08932	9.5519	8.86604	8.25456	8.46189	8.43962	9.01597	9.35887	9.35381	8.90689	9.34319	9.37287	9.12283	8.74012	8.78398	9.20016	8.47695	8.15987	8.18884	8.62717	8.97499	8.92955	9.32283	8.35006	8.52552
OXT	5.93993	8.22689	8.40897	7.8759	6.49825	5.74551	7.47573	6.34038	6.36282	6.19554	5.42223	7.1819	6.91289	6.19338	6.52826	6.67807	7.53993	8.32103	5.26941	5.51191	7.36282	6.3203	8.86264	6.81762	7.44045	6.82528	7.63445	8.49346	6.89603	6.07082	7.72178	8.51057	6.8679	7.35667	8.8189	7.01235	7.13237	5.72492	6.80993	7.43796	8.11946	8.07521	7.96809	7.69697	7.22014	8.89724	7.83731	7.824	7.6886
OXTR	8.64205	8.01792	9.73098	7.32823	7.96521	7.60955	7.90147	7.63372	7.93958	6.90569	7.21432	7.04767	7.74214	7.75956	6.91289	7.10434	7.88448	7.83857	8.03892	7.91588	8.73064	8.1467	6.51507	8.2317	8.01681	8.35887	7.98071	8.08799	7.40429	6.81506	7.81826	8.67384	8.28309	6.66676	8.64602	7.91648	8.22689	7.02348	7.36194	8.24031	7.86419	8.47168	8.19229	7.95652	8.17093	7.63009	7.87036	8.48583	7.70529
P4HB	13.2344	13.3117	13.4007	13.8679	13.9574	13.7706	13.9244	13.6518	13.8777	12.8482	13.7876	13.424	13.3269	13.2873	13.454	14.5593	14.1405	14.1399	14.4051	14.388	14.0482	14.6412	14.1281	14.6893	13.8901	13.6462	13.6042	13.6561	13.9778	14.2037	14.5874	14.2953	14.4269	14.5985	13.217	13.3022	13.3243	14.1762	14.088	14.813	14.3549	13.9882	14.6052	14.2195	14.1984	14.1003	13.7919	14.1639	14.2571
PAH	6.77873	7.01792	4.71918	6.30561	7.22207	6.56407	6.54086	6.36177	6.3443	5.5404	6.83794	6.4441	5.82094	5.14119	7.31107	6.89482	6.05507	6.76553	6.64169	6.79442	6.63038	6.73335	7.21529	6.848	7.07468	5.20906	7.633	6.29774	5.44195	6.46074	6.48365	6.55658	6.5944	5.63052	6.74551	5.7252	6.46679	6.76951	6.65535	6.71699	4.57652	7.21917	6.93428	6.95187	6.49713	7.07788	6.88631	6.85922	5.75007
PARK7	11.9944	12.2167	10.851	12.5098	12.4189	12.2553	12.3334	12.1818	11.956	12.188	12.4599	12.3261	12.4336	12.1843	12.4589	12.8916	12.8796	12.6477	13.1312	12.2476	12.3658	12.9307	12.654	13.2448	12.4123	12.2012	12.5753	12.8325	12.416	12.7	13.2504	12.9464	12.6186	13.1008	12.0624	12.3373	12.2189	12.1684	12.4284	12.5498	12.4984	13.1118	12.6328	12.6726	13.174	12.0708	12.9746	13.6243	13.1611
PARP1	11.1254	11.2998	10.888	10.5216	10.7814	10.7185	10.8642	10.9476	10.6466	10.7202	11.115	10.5925	10.7541	10.6591	10.6027	11.368	11.4372	11.9801	10.8146	11.5157	10.8757	10.6221	11.4873	10.4969	10.7305	11.3987	11.2621	11.3304	11.2167	10.8757	12.3753	11.3955	10.9181	11.1849	11.3864	11.1762	10.9084	11.5093	10.8986	11.0841	11.0028	10.4818	10.7305	11.0251	11.1874	11.6506	11.0641	10.8811	11.7665
PC	6.1633	5.42526	7.34518	6.43679	5.38647	4.72574	5.30488	5.30305	6.13134	5.1127	5.94486	5.08066	5.07553	4.44095	6.98982	4.77821	4.0321	5.4363	5.52638	4.73606	5.52011	5.51444	4.77136	6.34767	4.8268	6.03034	7.80735	7.8936	5.61206	5.615	7.56377	7.85798	5.61618	7.77083	5.48993	6.70598	5.1014	5.32265	8.04111	7.10643	4.47897	4.72192	5.90231	4.88655	5.54874	6.55059	5.37016	7.2211	7.72451
PCNA	8.78888	9.3217	5.1534	8.75556	8.62388	8.86573	9.36019	8.43879	8.57781	9.27984	8.53644	8.21286	8.50024	9.90734	9.11348	9.59283	9.81778	8.73775	9	8.79019	8.05853	9.44874	7.42375	9.14898	9.64728	8.6279	9.2075	8.5744	9.57648	8.05528	9.95942	8.33002	9.75956	8.60696	9.08958	9.34629	9.22713	8.57024	7.38629	9.7252	8.75322	9.42438	10.2204	7.33271	8.74987	8.48864	8.34518	10.2192	9.82909
PDCD1	8.7046	9.21868	8.20799	8.85798	8.54767	8.24413	6.97499	8.39232	8.7039	7.36982	8.07842	9.26233	8.02459	7.13545	8.23314	8.57894	7.50621	7.97384	7.70943	8.98014	6.83415	7.87283	9.26725	8.14771	8.09908	8.26256	6.87652	9.23936	6.64184	7.45286	7.18686	7.54381	8.08852	8.58496	9.45984	7.4545	7.26491	8.89026	6.73877	7.99095	8.91319	8.02625	7.58195	8.90268	7.49265	9.24959	8.47086	8.07628	6.33521
PDE4A	10.207	9.90117	10.0728	9.77726	9.90854	9.90056	10.0334	10.314	10.0993	9.84376	9.88798	9.83242	9.67754	9.50422	9.84909	8.76984	9.39767	9.56643	8.6994	8.90418	9.47472	8.61839	9.71699	9.30697	9.81682	10.0875	9.40067	9.76868	10.1241	9.9409	9.8125	9.53002	9.62808	9.16264	9.14797	8.96982	10.2633	9.35579	9.05989	9.76901	9.47573	9.61692	9.41933	10.0334	9.7127	9.52689	9.80058	8.75154	9.81586
PDE5A	5.79416	3.72465	5.06178	6.2384	4.12598	4.16189	2.37629	5.68229	6.03826	6.11124	5.31687	4.76713	5.85773	1.34028	3.24321	6.8802	5.24717	5.88996	3.64731	6.78136	5.26941	3.74201	6.42021	3.74201	3.72356	6.39849	6.86419	6.86295	3.44758	5.99774	2.4939	6.69349	5.84248	5.20711	6.38957	6.64674	3.9855	4.87529	4.57471	6.74012	7.08108	6.08449	3.88069	6.05224	3.77189	2.74996	6.80478	4.29278	5.44824
PDGFB	9.62333	9.60233	7.94017	8.00056	8.66285	8.01067	8.6879	8.49225	8.22978	7.74012	8.6532	8.09434	8.11218	8.03562	8.32418	8.67278	8.48663	8.86542	9.01374	8.88417	9.14287	8.98982	9.21626	8.7445	8.43505	8.88661	8.93811	8.50104	8.70563	8.47897	7.74819	9.1153	8.385	8.55651	9.439	8.58759	8.51767	8.89239	8.54458	8.75689	8.78463	9.00197	8.58007	9.25668	9.11894	7.86109	8.92659	7.50859	8.40854
PDGFRB	7.93723	8.14924	8.60066	5.51948	5.92932	6.22246	5.37782	5.49378	5.46499	5.86295	8.60807	5.76049	4.92979	6.09698	6.29315	6.96924	7.5932	5.72055	7.4187	7.15178	5.07639	6.14547	5.63256	5.79286	5.70487	6.16007	5.69988	7.224	4.93876	6.37347	5.478	6.25795	6.08044	6.49105	5.25701	8.26209	6.65678	6.31198	5.7879	5.71425	5.92529	6.20379	5.65392	5.10559	6.76818	7.43546	7.37417	7.41363	5.25437
PDGFRL	7.2817	5.8936	8.17393	5.40224	6.0433	4.86096	4.9472	5.15056	5.48993	6.67243	7.88692	5.87357	4.85748	5.56438	5.21218	6.71836	3.1884	5.02857	5.14608	5.35614	4.67186	6.57456	3.09761	4.848	4.40667	5.71973	6.31886	4.5656	6.11956	3.60407	6.69905	4.95559	4.24945	2.38543	5.63314	4.42626	7.19869	5.34554	4.67299	5.39746	5.95699	5.70099	5.81634	3.79701	3.9644	6.58466	6.12102	3.67356	3.98823
PDHA1	9.52884	9.82257	9.82718	10.4696	10.2503	10.1124	10.3038	10.3287	10.3264	9.72639	10.2621	10.0471	9.96506	9.68457	10.2491	10.1163	10.2889	10.5925	10.8978	10.2107	10.1923	10.3129	10.4325	11.0437	10.207	10.1408	10.7142	10.7432	10.5343	10.421	10.817	10.6294	10.2515	10.4051	9.87667	10.444	10.1202	10.4083	10.0755	10.6564	9.81346	10.098	10.7895	10.4808	10.0168	10.7748	9.72093	9.49905	10.4949
PDIA2	8.87744	7.93899	5.79416	7.28817	6.04854	7.55689	4.98459	7.71356	6.47444	7.0045	8.14771	9.68018	8.09223	7.17293	7.3637	6.32391	7.17692	9.76669	5.10266	6.77347	7.67455	6.42861	8.01458	4.08321	6.5601	7.62863	9.55727	7.94544	6.22477	6.65392	6.20006	7.9847	6.58901	4.87774	7.79896	4.45022	7.15886	7.38802	4.58736	7.61618	8.90959	7.09698	7.32463	6.66107	6.86171	8.05582	8.16792	8.86357	7.54921
PDIA3	12.444	12.1102	11.7347	12.7102	12.6436	12.1386	12.1627	12.4215	12.3046	12.334	12.3961	12.0147	12.3348	12.0088	12.1796	12.1202	11.9989	12.6371	11.7091	12.4702	10.1861	11.8746	12.1592	11.3761	12.1526	12.5338	13.1142	12.7908	11.6184	12.3993	11.1261	12.2656	11.8262	12.3979	12.8506	12.1649	11.0546	12.9293	12.7332	11.7985	12.4365	13.0663	11.3723	12.6618	11.8467	11.5319	12.839	10.151	12.2186
PDK1	11.0293	10.5821	9.74735	11.3264	11.5565	11.0471	11.3636	11.2264	11.7785	11.1548	11.3966	11.5187	11.4336	10.7715	11.6609	9.90087	10.388	11.1196	11.3945	10.29	10.4696	10.6055	10.2021	11.3907	11.8246	10.0293	11.7891	9.69818	10.6618	11.9794	10.1215	10.3663	9.0182	9.69975	10.9491	10.7039	10.3576	10.1923	11.5887	10.0993	11.3009	10.4969	9.31424	10.7499	9.43442	9.61508	10.0526	9.14338	9.13468
PDLIM4	8.67384	8.24698	8.00169	8.43588	8.91139	6.82528	8.37981	6.32085	6.12681	7.22014	8.24745	8.68895	8.71631	7.09381	6.60229	7.75622	7.20261	8.77709	7.14364	6.60999	6.94369	4.82426	7.91468	6.0751	7.79181	8.31696	8.31288	8.33539	7.12309	5.94111	4.52482	8.01625	7.18587	5.61677	6.65535	8.52943	8.22304	5.78581	6.15015	7.87344	7.6125	6.9331	5.74604	7.19476	9.01402	6.20926	6.51049	8.42375	6.42526
PDYN	6.73064	8.07307	4.9982	5.92813	6.8125	7.58421	6.17752	6.38526	7.27612	5.74093	6.9331	6.83542	7.44128	6.03936	7.10434	4.88509	6.88142	5.11728	6.8009	4.8125	4.27873	3.93546	6.13443	5.9939	5.38819	5.97591	7.23936	7.19081	4.98596	5.45253	3.70819	5.23879	6.74953	5.34056	6.55336	5.20006	5.47832	5.4192	5.15785	5.99842	5.88704	6.23898	6.16752	4.25852	7.38457	7.65821	4.70487	5.23266	7.10434
PECAM1	11.4813	11.7936	13.0855	12.0871	12.4033	12.515	12.2671	12.2342	12.3788	12.4213	12.6828	12.7545	12.1053	12.1141	12.0303	12.8321	13.0949	12.8138	12.4126	13.9393	12.1948	13.288	10.4757	13.3022	11.2744	11.5522	11.8082	13.179	12.481	13.102	10.4574	11.7275	11.5275	12.5913	13.3288	11.6119	11.1053	13.2829	13.3358	11.8903	11.224	12.8621	12.5236	13.0878	12.84	9.88585	12.2906	11.3437	11.2802
PENK	7.83036	8.0268	5.99481	7.65177	6.70321	7.41278	7.86171	8.02625	7.31651	6.95652	7.7039	7.15583	7.51096	7.31651	7.51254	7.26772	6.43879	7.53916	7.26397	7.25739	7.86109	7.52513	7.88996	7.64818	7.45039	7.98242	6.70044	6.75489	7.61324	7.82528	7.19279	7.74752	8.45162	5.94322	7.34696	7.46761	8.05745	7.55382	7.89785	8.35887	7.42375	7.92896	7.77281	8.52003	8.30743	7.26491	7.7211	6.71287	7.63009
PEPD	9.93148	9.38241	7.54612	9.90539	9.95303	10.4737	10.3531	10.1331	10.6493	9.76388	9.79198	10.3095	10.0126	10.4126	9.49905	10.5265	10.0279	9.36435	9.65051	9.0983	9.01346	9.80671	9.61802	10.1293	10.007	9.46127	10.0661	9.06474	9.31786	10.5265	9.56548	9.37808	8.37547	9.05555	8.97699	9.80106	10.2574	10.2131	9.98157	9.55899	10.1046	9.8181	9.31922	9.99577	10.5661	9.19007	9.56796	9.69035	10.0251
PEX11B	9.45677	9.49245	9.1876	9.65284	9.7949	9.62626	9.5988	9.75272	9.68703	9.84659	10.1774	10.098	10.1007	9.89163	10.1098	10.5641	9.87866	10.341	9.18066	10.3718	9.85845	9.33405	9.50204	9.55171	9.71407	10.2444	10.0458	10.5555	9.94281	9.34319	9.97585	9.70684	9.44087	10.2761	9.66053	9.77116	9.64386	10.1497	8.96694	9.69714	9.5708	9.07039	9.8679	9.49945	9.72979	10.933	9.50819	10.2992	9.37916
PEX12	8.53722	8.90959	8.63081	8.45943	8.40769	8.33539	8.6893	9.07093	8.95303	8.13545	8.55267	8.63807	8.60251	8.22159	7.71493	9.03645	8.41278	9.29783	8.17891	8.87805	8.43713	8.69975	9.02237	8.62534	7.8157	8.83763	9.13878	7.34784	8.81025	9.00703	8.58871	9.25715	8.89966	8.70113	8.48864	8.99746	9.01179	8.75288	8.20359	9.0588	7.93074	8.73335	8.57137	8.71218	7.86728	8.60474	8.31651	8.06393	9.52239
PEX5	9.40812	9.74567	9.42543	9.7286	9.05989	9.3516	9.17792	8.66463	9.38068	9.24722	9.2165	8.78594	8.96867	8.82941	9.24982	9.14924	9.28239	9.62443	9.02375	9.27798	9.00899	8.60103	9.6844	9.48804	9.17143	9.31877	8.61912	9.40875	8.92392	9.26139	9.60752	9.66569	9.69558	9.47025	9.94398	9.53683	9.91019	9.6793	9.33248	9.09408	9.1316	9.24079	9.73437	9.13776	9.40259	9.37981	9.09434	8.74113	9.61342
PF4	9.12928	10.0154	8.12257	8.87406	9.5155	8.68299	8.22255	7.8759	8.15026	8.71012	9.21989	7.73742	8.57667	8.37634	9.54786	5.86864	5.82807	8.21237	9.85751	8.01681	8.42543	6.80864	9.0642	6.24051	8.63081	8.95594	8.85393	10.4398	8.18388	6.82655	7.61176	8.55919	8.08746	8.84329	8.21578	9.21989	8.4818	8.84266	8.886	8.55267	8.41363	10.062	8.82972	7.46923	9.43296	7.71012	8.31696	7.26209	8.9884
PFKM	10.4605	10.2312	9.6749	9.84251	10.0056	9.96434	10.0688	9.98157	10.1737	10.207	10.0928	10.5177	10.102	9.74735	10.1984	10.3729	10.7846	10.4848	10.5603	10.6874	10.1357	10.8517	9.95667	10.2912	10.8619	10.5943	10.4533	10.6952	11.0908	9.76653	10.5821	10.4868	10.3826	10.8226	10.5736	9.88325	10.0941	10.2609	10.0741	10.3848	9.52199	10.1357	10.6978	10.3934	10.4574	11.058	10.5498	9.7127	10.9388
PFN1	10.403	10.3197	10.774	10.5488	10.3421	10.7271	10.6457	10.2889	10.4019	10.9506	10.1861	9.90207	10.4868	10.6448	10.1599	10.6375	12.5649	11.4257	11.5967	10.5187	11.395	11.6479	10.5784	11.2354	10.6795	11.2503	11.0021	10.1163	11.6506	11.0464	12.5182	11.3554	12.5228	11.5216	11.0014	11.3799	12.1331	10.8297	10.9586	12.692	10.9556	10.8711	12.2204	10.5555	11.9968	11.851	10.5498	12.1364	11.2981
PGD	9.6961	9.7807	8.42585	9.84486	9.70356	10.6466	10.0861	9.83273	9.80316	10.7389	9.91244	9.82161	9.91857	10.3026	9.70891	10.4747	10.2854	9.59526	10.3576	10.3387	10.2912	10.4019	9.51274	10.4686	10.1293	10.1611	10.6156	10.3565	10.4136	10.5661	10.825	9.82034	9.54438	10.2691	10.4263	9.53119	9.93162	9.70736	9.97298	9.70632	10.224	10.1254	10.1331	10.1861	9.54458	9.604	9.96449	9.71699	9.72281
PGK1	11.2842	11.5755	10.545	11.9758	11.9564	11.9414	12.3512	11.9965	11.9252	12.0509	12.3132	11.6096	11.9719	12.1157	12.0488	12.8088	12.5026	12.2834	12.7926	12.3049	11.6018	12.6423	11.2216	12.5791	12.268	12.8767	12.3457	11.838	11.899	12.395	12.2291	11.9933	11.6407	12.3222	11.8815	12.4853	12.4291	11.5469	12.2697	12.2877	11.8431	12.3393	11.9337	11.7065	12.2929	12.2104	12.0805	12.1718	12.4234
PHYH	9.26021	9.22304	8.34961	8.95971	9.12076	9.21723	8.99379	9.2703	8.89845	9.25526	9.08215	8.84706	9.32688	9.60641	8.30332	7.84298	9.05934	8.22159	9.12774	9.56091	7.82337	7.55842	8.79961	9.21868	8.44377	8.59059	10.1007	9.46066	8.66711	8.19673	9.48905	8.49105	7.82018	10.2889	8.41574	9.48099	8.93723	9.03892	8.76487	8.67101	8.46597	8.78365	8.87098	8.96434	8.81442	9.62972	8.6994	7.66959	8.93517
PIGA	8.40344	8.19525	8.28725	7.56148	7.58421	7.65249	7.88692	8.3156	7.19377	7.54458	7.14568	7.9384	7.84109	7.5812	7.70183	7.18785	6.78921	7.53683	7.32553	7.7761	7.1639	7.41701	8.17941	8.12257	7.54612	7.60659	7.42206	8.76785	7.29002	7.20457	6.1819	6.848	7.79961	7.40854	7.41954	7.53294	7.64746	7.45533	8.22062	6.52748	7.71836	6.97728	7.79636	5.86691	7.55919	7.19771	6.81634	7.75154	7.2211
PIK3C2A	9.75221	9.53275	8.1467	9.4446	9.48059	9.75772	9.92377	9.92035	10.207	9.94837	10.0196	9.82177	9.77775	10.137	9.73691	10.2515	9.732	9.57554	8.78692	9.35072	9.70494	9.59619	9.41785	8.99887	9.7738	10.1215	9.6858	9.39575	10.2796	9.75322	9.05257	10.2312	8.75622	9.75939	9.27915	10.1636	10.3815	9.63481	9.66231	9.68317	9.14415	9.27775	9.54187	9.06958	8.75622	9.8544	8.97241	8.17043	9.55017
PIK3C3	9.31016	9.5068	8.44253	8.68018	8.62059	8.85705	8.28077	9.14134	9.05664	8.5947	9.04303	8.32598	8.13904	6.79701	8.52904	8.49785	8.36588	8.96521	7.93133	6.08937	9.47391	7.98755	8.92273	8.97241	8.03397	8.98128	9.3122	8.71665	8.14313	9.23314	8.40684	9.68071	9.1393	7.82337	9.64944	9.09908	8.70252	8.52435	7.8125	9.32553	8.63844	8.41743	8.59694	9.25314	9.39789	8.16792	9.10852	8.72247	9.09672
PIK3CA	8.94427	8.67313	6.11353	8.77083	9.01625	8.44004	8.75589	8.67349	8.66676	8.84862	9.21723	8.93428	8.61361	8.40131	8.86295	9.46516	9.17667	8.85518	8.52317	8.86078	8.69766	10.0375	8.64061	8.75389	8.99577	8.62095	8.88417	8.01123	8.62899	8.98556	7.85175	8.43129	8.45162	8.89875	8.56453	8.67384	8.91618	8.67313	8.89815	8.45656	9.26256	7.88448	9.28378	8.54226	9.31628	8.36282	7.81314	8.06717	8.93015
PIK3CB	8.49305	8.02735	8.26538	7.72656	7.91588	8.55727	8.4822	8.47614	8.07253	8.25125	8.11218	7.32373	8.31379	7.60437	7.77083	8.39103	7.94369	8.35491	8.41785	8.2182	8.46312	8.49386	7.57894	8.84015	8.35315	9.03727	8.271	8.10119	7.97441	8.05094	7.92422	8.72928	7.8157	7.89845	8.05094	9.23912	8.29186	8.54303	7.63081	8.26632	7.8189	8.71528	8.68895	8.14771	8.32553	8.66888	8.26772	8.77873	7.97154
PIK3CG	6.92006	5.97108	5.73363	9.09751	9.28077	7.70113	6.71012	8.84109	8.41066	9.15659	7.50541	6.69627	9.14644	7.81121	7.54148	6.85674	7.89542	4.93923	8.20848	8.11166	5.86071	7.67101	5.82604	9.13494	6.09972	5.83441	7.50064	5.97062	7.15381	9.04275	5.60466	5.35931	5.96509	8.67313	6.05723	9.39938	5.15421	5.4446	8.52787	6.85425	8.31198	5.20398	9.32957	7.64024	8.11738	5.03738	8.27333	5.62439	5.31433
PIK3R1	8.886	9.15381	9.20799	8.93958	9.0983	8.65177	8.67948	9.26772	9.08375	9.16516	8.77182	7.5345	8.87375	8.98214	8.30697	8.19081	9.33494	8.78496	8.69174	8.01179	9.54709	8.0433	8.81634	8.29002	9.30879	9.09961	9.17218	8.43379	8.6471	8.47978	8.22978	8.886	9.03315	9.15785	8.84141	9.34983	9.42164	9.41172	8.48704	8.43879	9.06474	8.89996	9.43275	9.31198	8.93487	8.99322	9.5159	8.82909	8.72315
PIK3R2	8.99774	9.37591	10.0389	8.60585	9.17343	8.41066	8.28817	8.84987	8.14924	7.90749	7.99944	8.83099	8.26209	8.22255	8.12619	8.43754	8.14262	8.74012	8.76553	8.9542	7.82528	8.74483	8.11374	8.74281	8.71081	9.30058	9.24103	9.63681	8.39703	8.31016	9.09513	9	8.89694	8.31515	9.43171	9.15507	8.42668	8.22834	8.78431	8.90418	9.03919	8.17742	9.18587	8.71321	8.48018	9.21578	9.01597	8.77017	6.86047
PINK1	10.4533	10.3761	10.1997	11.1954	11.0375	10.4788	10.6138	10.7372	10.4788	10.6715	10.3298	10.8202	10.3309	9.98442	10.813	9.72605	9.8165	10.4409	10.0875	9.97011	10.1561	8.91409	10.9366	11.0007	10.0334	10.151	10.0458	10.7134	9.75389	9.98726	10.1536	10.268	9.76454	10.6402	10.0498	9.77396	10.1712	10.5108	9.72349	9.69975	9.50541	10.3542	10.128	10.3934	10.5245	10.5038	9.94953	10.5708	10.0901
PKD1	8.42459	8.55228	8.73132	7.30652	8.31741	7.25361	5.91767	8.23218	7.35843	7.59021	4.27575	7.84046	7.08428	6.63923	7.80993	8.8802	7.62863	8.30834	7.90448	8.90599	8.69279	8.19574	8.926	8.45656	8.85331	7.2211	8.53605	9.07895	7.71493	9.08002	7.85611	8.34917	8.86326	8.57781	8.33851	7.67172	8.01011	8.49705	7.5812	8.24127	8.96924	8.23266	8.30195	8.9678	8.29921	7.34518	8.26491	7.5812	8.40642
PKLR	6.29094	6.69209	6.74551	5.86394	5.6946	5.78267	5.22342	7.00225	4.92362	5.3875	5.62029	5.82094	6.24203	5.41109	7.06609	6.55628	4.56621	5.82426	6.53294	5.52857	4.68257	6.43713	5.28873	5.8495	5.07724	4.08406	4.47379	5.41346	4.1177	5.64097	5.71672	5.81711	5.70321	6.15036	4.23726	6.47362	4.7339	5.92552	5.01078	5.27724	7.11998	5.92766	4.47962	4.34767	6.11187	5.49921	4.15056	6.0054	4.80684
PKM	10.1624	10.062	9.72178	10.7245	10.0954	10.7599	10.722	10.4179	10.7797	10.7566	10.7624	10.568	10.0196	10.858	10.4959	10.9322	11.3174	10.7482	11.3449	11.1466	10.7781	11.4681	11.23	10.8082	12.1062	10.9285	11.0761	10.6055	11.5083	10.4284	11.528	10.7566	10.7262	9.75989	11.3309	11.4476	11.0119	10.7177	11.2906	11.0748	10.6724	10.5421	10.3004	10.7748	11.4919	10.8202	10.8781	11.5098	10.4919
PKP2	6.75489	6.92719	6.52168	7.32103	7.05528	6.78529	7.55228	6.8392	7.14262	6.85425	7.35667	6.52873	7.16993	6.90328	6.77215	7.16088	6.89845	7.3443	7.61692	1.54794	6.20711	5.10266	6.46614	6.8189	5.51223	6.00562	8.16591	6.17951	5.02148	5.38785	9.0954	6.84549	7.89905	5.60999	3.0844	7.6125	5.50653	6.98982	5.49281	4.6865	5.49729	7.79961	6.36842	6.40327	3.50843	8.35315	6.77215	8.86851	5.14405
PLA2G2A	8.22834	6.82018	8.52082	5.88264	7.41109	8.25314	8.2891	8.15987	5.75195	7.0607	8.03617	7.24413	8.05257	7.35138	8.40131	7.51175	7.71905	7.40088	7.39489	7.31651	8.02181	7.83794	8.6489	8.42836	7.94661	7.13648	7.88631	8.0207	6.41447	8.49025	7.24603	7.8679	8.55344	6.6907	8.38586	7.80478	5.40769	8.50224	8.072	8.25644	8.03782	8.75087	6.44261	8.71836	8.11478	5.40497	5.79675	7.09064	8.65428
PLA2G4A	6.85798	6.92955	5.41244	6.47719	3.66789	6.99548	6.10329	5.74308	6.57168	6.51649	6.49313	6.30012	6.84046	6.49089	6.52497	8.16088	7.633	9.18834	7.98071	6.58496	7.16892	7.63154	6.18011	5.42895	7.69766	7.51017	7.41701	8.71184	7.65607	7.52904	7.87958	6.38974	3.28318	7.72247	6.01703	7.30195	5.71836	8.03892	5.83845	7.63154	7.65249	6.50716	8.35226	6.93192	6.88387	8.37199	5.01033	9.3271	7.09698
PLA2G6	10.1824	10.0458	10.1911	9.68071	10.014	9.7812	9.74651	10.3129	9.20457	9.72962	10.0498	9.71733	9.59731	9.2914	10.128	8.87314	9.10329	10.032	9.00506	9.28471	10.2889	9.55286	10.4252	10.2538	9.21553	10.1408	10.0293	9.46209	9.29209	9.41659	9.77149	10.2204	10.2796	8.90869	10.2668	9.26468	9.87744	9.92095	9.91513	10.032	10.2796	9.83273	10.3966	10.0821	10.1072	9.28586	9.41595	10.3608	10.5028
PLA2G7	8.07628	7.10224	9.31696	8.83384	7.07575	9.8889	8.45245	9.22304	10.3923	9.12335	8.10119	8.08268	9.7733	11.2149	6.10769	6.04592	6.1373	7.37069	7.63952	6.71287	6.48349	6.24127	7.07788	7.13545	5.08704	7.40599	6.45286	7.6453	5.97131	6.90328	5.75889	7.17991	7.06178	7.76022	6.54705	7.48623	7.19279	9.99152	6.89239	6.93546	6.58706	8.30697	6.92244	6.61073	7.03232	7.09381	6.36422	7.28077	7.6893
PLAT	7.10538	8.01569	8.20604	7.20555	6.97269	6.58436	6.8936	7.17891	7.21432	6.47946	8.33673	7.88935	7.51806	6.85175	6.71973	7.08002	6.90328	6.88264	7.08002	5.04832	7.7807	6.83415	4.42021	7.57667	7.6014	7.70183	7.39575	4.9991	6.45187	6.61809	7.33807	5.8535	7.18884	8.1634	4.86542	6.98641	7.1819	5.11686	5.20242	7.37504	5.19456	6.47881	7.81634	8.13289	7.2317	8.69453	7.23745	3.81147	7.21237
PLAU	8.6703	5.43229	8.24365	8.77149	8.04767	8.68299	8.2182	8.67066	7.82782	8.13186	8.49825	7.93487	8.1236	7.72451	8.07253	8.35799	7.52748	8.81506	7.01011	6.28965	6.27929	7.79377	7.76222	7.54998	6.80993	7.90629	7.13443	8.26397	6.52529	8.01458	7.79636	7.8009	6.74953	7	8.88722	7.13545	7.92422	7.66249	6.75355	7.84486	8.6388	8.2854	6.73471	6.58165	8.2427	7.53761	7.85549	7.43379	6.01145
PLAUR	9.56891	9.33472	10.2538	9.73285	9.64187	10.8353	9.78202	9.50422	8.97413	10.5421	9.73166	9.73352	9.46638	9.6279	9.63608	9.06932	8.70563	9.49165	8.76421	8.92807	8.91049	8.88905	8.04275	8.92452	9.1249	9.66587	9.49905	8.99379	8.29783	9.33204	8.73809	9.94383	9.11738	8.2503	9.19623	8.66142	8.80768	8.65284	8.86728	9.03094	9.00169	8.81378	8.85922	9.65015	9.51846	8.09064	9.28448	8.77446	7.84737
PLCB1	8.22641	8.08162	5.50271	7.57592	7.81378	8.38327	5.58916	8.57061	7.89845	8.52826	7.71973	8.42836	8.03507	7.74886	8.73539	7.30925	6.38215	7.52435	7.74551	6.71287	8.9952	7.31016	9.15659	8.86388	7.35843	7.11374	7.2817	7.15684	6.65678	8.85643	8.63735	8.6632	8.51096	6.67384	6.71149	7.49586	6.29499	6.36755	7.05637	8.43212	8.78005	7.71149	8.27612	8.40259	8.45409	6.76951	8.07307	7.45943	8.40045
PLCG1	9.39703	8.9747	9.2009	8.74651	8.91498	8.61213	8.93399	8.87713	8.47492	8.71836	8.57099	8.74551	8.26959	8.50343	8.31379	8.5988	7.57289	8.90719	8.34074	8.11114	8.45204	8.65141	8.79051	8.70943	8.46107	9.41553	8.44336	8.60214	8.70009	9.37678	8.50859	9.22882	8.32328	7.50938	9.27589	7.44045	8.51017	8.89209	8.90749	8.40003	8.9331	8.63844	9.09144	9.20994	9.02763	9.24935	9.14236	9.01848	8.28216
PLD1	8.6125	8.74584	7.72724	8.49265	8.39874	8.61066	6.51017	9.37025	8.52082	8.38154	7.94017	8.81826	7.59395	9.04549	8.27333	7.72996	8.28123	8.72554	8.32418	7.51885	9.07146	8.06932	8.68089	8.63445	8.11114	9.29278	8.79507	8.94075	7.80542	8.99887	8.69905	9.2293	8.8614	7.86233	8.58796	8.80864	8.36894	9.52513	8.91797	8.73403	8.90689	8.43212	8.89936	9.40875	8.78953	7.78333	8.66853	8.59021	8.82241
PLG	4.0063	5.4138	5.06221	3.60407	3.09694	3.66676	4.26078	3.86592	3.35473	3.64155	3.70155	4.76977	3.74953	3.66221	3.49953	6.35403	3.85997	5.00854	2.9486	4.54782	6.09782	4.45418	3.82883	4.57833	2.87007	4.20163	4.91934	5.0036	2.77884	5.60763	5.42122	4.1102	4.42559	3.20414	4.1334	5.1152	3.89821	3.72465	3.94017	4.82222	5.42761	3.97545	5.02768	5.70293	5.54257	4.32553	4.28244	5.93216	4.8846
PML	9.95318	9.89633	10.2131	9.55536	9.87114	9.62881	8.64566	9.22424	9.39446	9.09724	9.46291	10.1319	9.25077	9.00619	9.69558	9.5076	8.87036	9.56624	9.17966	10.1111	9.68668	9.26889	9.385	9.73978	9.86959	9.23314	9.44667	10.0168	8.2446	10.0293	9.61434	9.23338	9.38716	8.72349	10.4939	8.65033	9.23314	9.49065	9.51156	9.18537	9.96723	8.77841	9.60084	10.2192	8.82177	9.12386	9.23793	8.23793	9.38068
PNKP	9.46597	9.0872	8.95128	9.00787	9.17642	9.05934	9.09355	8.75054	8.86357	8.9747	8.808	9.74836	8.75154	8.48985	8.30195	8.75589	9.14185	8.94046	10.3061	9.61102	9.43108	10.1033	9.33695	9.49205	9.40216	9.08375	9.34806	9.55746	9.93605	9.5409	10.1357	9.48018	8.84172	9.02735	9.15026	9.60918	9.60973	8.61324	9.91513	8.92807	10.0498	9.47614	9.71785	9.39124	8.56643	9.95332	9.86836	10.8146	10.0168
POLG	9.61637	8.54496	7.90809	8.32912	8.29692	7.92837	7.6388	8.19426	7.46189	7.74551	8.66213	5.68734	8.3015	8.2148	7.46842	8.71562	8.11634	8.23601	9.24484	8.02514	8.26679	8.57856	8.38284	8.55919	8.93605	8.60659	8.58496	9.59096	8.15228	7.31741	8.55919	8.68755	8.16289	8.73403	9.24103	9.08055	8.89754	8.43338	9.03039	8.84831	9.41743	8.66959	8.75322	8.32957	8.40982	8.70113	9.08693	8.90087	8.31379
POMC	6.17053	6.56834	7.2317	5.37365	5.98732	5.58316	6.00675	5.96648	5.49089	6.08598	5.48091	5.64962	5.20945	5.67666	5.52763	5.81378	6.84172	5.84373	7.4814	5.63081	4.77347	6.60466	5.94837	6.18388	4.9607	6.45418	7.6489	9.01235	4.56864	5.63517	7.93782	8.25739	6.34394	6.15805	6.62775	8.21675	5.70598	6.52403	4.95977	5.81121	4.97728	5.50462	4.75007	5.8627	7.22882	5.74712	7.90989	5.30159	7.52591
PON1	7.848	6.05441	8.49865	7.04658	7.02791	5.39609	6.88631	6.77479	6.77347	6.25758	5.85	7.54535	6.82909	6.25437	7.73674	4.63285	6.48059	7.03892	6.5738	5.20359	8.12516	7.01123	7.17891	7.95536	7.20261	7.78333	7.27798	5.62322	6.97384	7.19377	7.45615	8.12205	8.80478	5.79077	7.28633	6.36422	7.72178	6.65105	7.92719	7.78986	6.29389	7.8009	7.41278	7.70321	8.0634	6.54164	7.35138	7.09276	7.68159
PON2	9.2703	8.58534	8.67419	8.34651	7.75689	8.34829	8.88173	8.90177	8.14568	8.90569	9.16466	8.61728	8.49905	8.73302	8.32103	10.2021	10.4429	10.0914	10.3465	10.9061	8.60881	10.4656	8.45615	10.8541	9.51274	8.88996	9.71973	9.98584	8.06717	11.1039	8.91946	9.41363	8.96636	8.56948	8.94193	10.3696	9.94369	9.21359	10.2854	9.36041	10.1787	10.4357	9.38866	9.47188	9.52003	8.77479	9.06932	8.01959	8.74584
PON3	8.30652	8.66249	8.89209	8.61912	8.16842	7.86604	8.50898	8.76354	7.98584	8.47289	7.81762	8.80445	7.96982	7.04002	8.01959	6.26397	7.50064	7.77083	5.6744	5.93475	8.13699	7.63807	8.68755	8.63771	7.06717	8.94222	7.96751	8.69035	4.59395	7.53761	7.65177	8.93251	8.16138	4.89772	7.98356	6.42173	7.8802	7.85674	5.29462	6.21218	7.98014	8.19673	6.87283	8.15684	7.84298	7.34784	8.4363	7.97327	7.66605
POR	8.30652	7.96924	9.40854	7.93251	7.69488	8.87344	7.37851	8.69836	9.25951	8.63263	7.87221	6.32517	7.8125	9.17941	7.47492	7.89118	8.42962	8.09381	9.08028	9.03727	5.86295	7.73268	7.58796	6.72928	5.83112	6.02392	8.89966	4.90593	8.1298	8.11842	9.03617	7.79051	8.62826	8.61618	7.74147	8.33762	8.60807	8.2427	7.87897	8.0129	6.36265	8.31877	7.96347	7.90026	7.95652	7.07682	9.10119	8.24127	7.36019
PPARA	8.1375	6.96809	8.47654	7.82146	8.52003	8.38284	8.09117	8.31016	7.80284	8.15987	7.26772	8.01792	8.09961	7.65535	7.6489	7.67666	7.52591	7.04111	7.17991	8.6756	7.16792	8.3672	7.9472	7.11686	8.38543	8.2031	8.80381	8.61692	7.99774	8.58646	7.43796	7.84674	8.04385	8.30104	7.96232	7.0268	7.34607	7.10852	7.80478	7.32912	5.87406	5.64068	8.81057	8.20408	7.70943	7.63952	8.0542	8.03452	7.45204
PPARD	6.49426	7.0607	9.13802	6.91886	7.61102	7.06286	6.76818	7.03672	7.65893	6.17612	8.01067	6.59066	7.65607	8.03782	7.68018	8.60251	7.26021	6.8679	6.69209	8.48905	8.04658	5.84499	7.65964	6.6893	7.76553	7.54148	6.3818	8.8614	5.82502	7.88264	5.54967	7.5744	6.52199	7.4814	6.21471	6.0009	7.12205	7.74819	6.6851	5.99232	7.29646	7.57743	6.65964	7.66035	7.49265	6.80478	6.66249	8.10852	6.77873
PPARG	6.51916	5.37086	5.41954	6.89724	6.10119	5.09887	8.385	5.14608	7.48864	8.13494	7.14975	5.65907	6.97154	8.70287	4.87381	3.12118	3.8885	5.23688	6.23439	4.04789	5.19022	5.05355	5.27724	5.37051	4.26529	7.45943	5.40735	5.16591	3.63691	3.97636	4.08491	6.76951	4.09677	4.81352	7.70805	4.79961	3.8748	7.73268	4.29866	5.08661	5.32229	6.78136	5.36177	3.76977	5.6522	5.40905	5.57864	4.40803	5.02901
PPARGC1A	6.6893	5.31687	6.69627	6.62293	5.69877	5.78424	6.18666	5.81634	6.86419	6.15015	6.29793	5.42727	6.50668	6.41988	7.28263	7.33985	3.54473	6.98755	8.29232	7.37069	7.83731	6.56621	6.54396	6.32301	6.78136	6.09128	8.00338	8.07948	9.88554	5.2604	4.37851	6.11707	3.86691	5.62936	6.85425	6.1641	3.2282	6.86913	8.31107	4.48414	5.79857	4.87725	7.15785	7.03342	3.80632	3.61353	5.30524	4.69544	6.79181
PPIA	13.7763	13.3019	13.3068	13.6729	13.426	13.7096	13.7662	13.4431	13.6525	13.6266	13.6783	13.4311	13.6975	14.0355	13.9317	14.3678	14.9384	14.8179	14.9253	15.0458	14.3001	15.1086	13.8474	14.4331	13.7516	13.8617	14.3746	14.5316	14.3266	14.3187	15.1698	14.8818	14.6062	15.1463	15.0328	14.6553	14.0487	14.4345	14.9784	15.0546	13.5996	14.3292	14.6857	14.4402	14.2215	15.1897	15.2226	16.1785	14.4309
PPIF	9.14185	9.33271	7.32733	9.60196	9.51353	9.25101	9.12877	9.50442	9.27403	8.99294	9.56434	9.27053	9.57156	9.39703	9.55861	9.84518	9.64494	9.24151	10.0566	9.94544	10.0967	9.18388	8.95012	10.062	9.58984	9.82034	10.058	9.6756	9.79604	9.89558	10.2396	9.91289	9.4132	10.1033	9.54361	9.35315	9.41045	9.23002	9.94705	10.236	8.98043	9.01597	9.81234	9.56682	9.41363	9.59414	9.15431	9.44439	9.5519
PPIG	10.115	9.85034	10.3869	10.7271	10.6707	9.71339	9.92392	10.4574	10.1548	9.83999	9.85627	9.8469	9.72979	9.87805	10.0888	10.1254	9.54863	10.3151	9.33718	9.65033	10.1072	9.77479	10.3061	10.3761	9.18661	10.4605	10.0348	9.69836	9.28494	9.86728	9.39189	10.6917	10.6448	10.1824	10.0444	9.71081	10.1984	9.98157	10.1636	10.3298	10.2204	10.2958	9.72758	10.1787	10.102	10.3151	10.3454	9.385	9.98868
PPOX	8.87036	9.25077	9.17143	8.84455	9.25715	8.98328	9.25243	8.94691	9.1809	8.54689	9.10617	9.01764	8.49025	9.02015	8.97957	9.25267	9.46025	9.07307	9.32733	9.16088	9.3217	9.08481	9.12722	9.3516	9.09408	9.05637	9.24079	9.43858	8.96665	8.89573	10.0084	9.33069	9.00955	9.32688	8.81602	8.86851	9.48402	9.06717	8.9678	9.96723	8.8275	9.22231	9.49765	7.64097	9.08773	8.90117	9.09355	10.4848	8.98271
PPP1R15A	11.1668	11.6266	11.2192	12.4656	11.6064	11.8723	11.2825	10.9418	10.102	11.4838	11.2155	11.8474	11.1092	10.8826	11.7198	11.5967	12.9285	11.8576	11.8166	11.8162	11.0021	11.4979	10.4315	10.7091	10.9307	11.638	10.6211	11.2336	11.1618	11.2473	11.4661	11.7846	12.7711	10.9908	11.3641	10.8122	11.5454	11.0741	11.9285	12.2782	11.1874	11.2366	11.899	10.7731	12.3357	10.137	11.2216	6.67101	10.9241
PPP3CA	10.6439	10.1762	8.98897	10.3231	10.6303	10.196	10.0485	9.95957	10.128	10.0042	10.2467	10.3761	10.2503	10.0782	10.3443	10.268	10.0196	10.5736	10.3815	10.7271	9.75355	10.1712	11.2046	10.032	10.6393	10.3072	10.2761	11.1351	10.4808	10.2033	10.0928	9.86326	10	10.4778	10.1787	9.83036	9.81041	10.6698	10.3354	9.63644	11.3146	10.6502	10.137	10.007	10.3945	10.8337	10.3998	9.29669	10.2726
PPP5C	9.04849	9.03205	9.55228	8.75956	8.55497	8.21578	8.41701	8.92184	9.09144	9.27053	9.37634	8.94163	8.96982	8.93605	8.95971	8.74248	8.03837	9.17243	9.44584	9.72962	9.85922	9.67737	9.77165	9.10826	10.0901	9.41849	9.13648	8.90388	9.23888	9.5632	9.32912	9.22135	9.68177	9.63336	8.98271	9.02984	9.33136	8.79181	9.38651	9.31786	9.31266	8.89057	9.26608	8.69349	9.14568	8.93664	9.24911	8.83889	9.25739
PRDM10	7.5947	7.92955	7.83352	8.68615	8.57667	8.05311	8.44708	8.36588	8.47695	8.60622	8.82941	8.83415	8.02015	8.55842	8.51215	8.36501	7.88142	8.55305	8.1179	7.8009	8.27473	7.87098	8.44874	8.38931	8.96174	7.87652	8.1334	8.59731	8.23649	8.06985	7.20653	8.57592	8.11426	7.4814	7.83668	7.83479	7.90207	7.99266	8.11478	7.6388	8.4475	7.67455	7.69697	7.11374	7.54535	7.23649	8.38586	7.65678	7.31198
PRDX1	12.0865	11.6847	11.9218	11.9972	11.4984	12.1988	11.7936	11.5821	12.1808	11.8556	11.5013	12.286	11.825	12.3092	12.2444	13.3617	12.3404	10.7574	12.7467	11.9061	12.0286	12.7087	11.5999	13.1007	11.6115	11.4883	13.3479	11.4993	12.1774	12.8303	12.5263	11.8857	12.1102	11.4215	11.7932	12.3712	12.5677	12.0515	13.247	11.7254	12.3424	12.6622	11.4828	11.6604	12.2915	10.8146	11.8692	12.1652	13.2777
PRDX2	10.5755	10.5943	10.4878	11.2198	10.9636	10.8313	10.6724	10.8416	10.6689	10.3783	10.7099	10.0265	10.3365	10.4419	9.87006	11.7436	11.5555	10.9106	12.887	11.014	10.5774	11.0286	10.4605	11.5826	11.4284	10.7871	11.3934	10.774	10.8265	11.4803	10.8773	11.23	11.5058	11.4615	10.7168	11.3146	10.8948	10.6944	11.8853	11.8925	10.3565	11.8823	11.058	11.275	11.1338	11.9901	11.6184	13.7418	11.0423
PRDX3	9.62662	9.66711	7.82209	9.96723	9.29025	10.0967	9.92852	10.2372	10.2372	10.5018	10.014	10.4737	10.375	10.9593	10.3542	11.163	10.6284	10.3619	10.8049	10.3597	9.1046	10.2574	9.1267	10.5507	10.2703	9.44294	10.2336	10.9278	10.0512	10.9388	10.9166	9.47857	9.78496	10.7805	9.90418	9.59582	9.34341	10.446	9.94544	9.97728	10.1997	9.81057	11.7511	9.68212	10.0728	10.1472	9.58101	10.3794	10.2324
PRDX4	13.9443	13.8742	12.9546	13.9711	14.2677	13.7312	14.0705	14.0224	13.2905	14.0033	14.2835	13.8341	14.137	13.3892	13.8934	13.9405	14.3663	13.8155	14.3152	14.4271	13.2787	14.1931	13.4459	14.8664	13.6032	12.7351	13.9401	14.6426	13.4037	14.424	14.1267	13.6562	13.7554	13.8001	12.6845	13.3934	12.0931	13.809	13.2087	13.1938	14.7899	14.6432	12.8236	14.0909	13.684	14.3336	12.958	13.1998	13.9207
PRDX6	10.224	10.0755	9.16566	10.3354	10.2216	9.99718	10.6393	10.1383	9.98442	10.2981	10.4157	9.87298	10.4594	10.4294	10.2656	10.764	11.8094	10.5098	10.3465	10.3004	10.5118	10.2668	9.42773	10.4878	10.2515	11.5618	11.1861	10.5708	10.1202	10.0098	11.196	10.8634	10.623	10.5157	11.3123	10.4666	10.5555	10.2808	9.94764	10.3276	10.0941	11.0828	10.5382	9.96058	10.5821	10.6724	10.988	10.2515	10.66
PRKAA1	7.71905	7.10119	3.7366	7.84423	7.57061	7.72451	7.89966	7.70805	8.13955	8.10119	7.15785	7.78921	8.08799	7.46025	7.43296	8.42206	6.93899	7.45697	8.20848	7.64746	7.29829	7.0917	7.0045	7.09064	7.6893	6.53528	6.79312	7.76354	8.64854	7.42794	7.11998	7.51806	6.83794	6.29976	8.65928	8.31424	7.37851	7.73403	8.26866	8.55228	6.39008	6.1819	6.24888	7.52513	7.53838	7.08215	8.38198	7.52042	7.1375
PRKAA2	6.35156	5.24298	7.67666	5.53978	3.61589	7.61397	4.23649	7.59544	7.26115	6.94486	7.224	4.97453	6.17592	6.39575	4.42492	6.2737	6.66249	6.3067	6.76553	6.99661	7.38802	6.84674	8.07414	7.44874	5.12433	5.74201	7.89664	4.97865	6.60955	5.90977	7.45533	5.18864	7.41785	6.4596	4.2854	5.36282	6.92125	5.0009	6.40939	8.30058	7.11894	7.32103	7.88203	7.74551	7.56986	7.31379	6.96347	5.79312	8.03782
PRKAB1	9.55325	9.74332	10.5118	9.29324	9.05501	9.85814	9.00983	9.12076	9.39189	9.23745	9.1871	9.47938	9.28702	9.22304	9.48502	9.2396	8.30287	9.03947	9.44791	9.16264	9.43108	8.61692	9.30492	9.42962	9.31809	9.84109	9.51728	9.42606	8.9257	9.29692	9.00478	9.55363	9.94149	8.56148	9.55036	9.1046	9.65213	9.44522	8.93221	9.1576	9.31175	8.86542	9.53722	9.38866	9.62972	8.87805	9.85315	8.73708	9.96578
PRKCA	8.23362	8.49065	8.56071	7.50224	7.76089	8.13853	8.24888	8.05691	8.15482	8.63554	8.01569	8.16541	8.18488	7.98812	7.3637	8.49346	8.84549	7.40939	8.76719	8.72076	9.57667	8.54805	8.77182	8.82941	8.42038	10.6609	8.88631	8.80219	10.2621	7.76022	7.18488	8.83763	7.03342	5.47994	9.30378	9.94515	9.74197	7.60955	8.40982	8.76454	7.89421	8.84518	8.69488	8.48502	6.91289	6.13504	8.8645	6.36247	9.30264
PRKCB	10.3083	10.3287	10.375	10.6303	9.11868	10.7805	10.4727	10.4574	10.9039	10.8384	10.5479	10.1267	11.1599	10.6138	10.3276	11.8309	7.75622	9.95783	10.4051	9.58909	11.2082	11.0168	11.6724	8.17792	10.007	11.683	7.53761	9.10538	11.6179	10.6321	8.00394	8.81826	9.09698	10.6129	8.83952	7.6125	10.93	11.0196	9.83605	8.03342	8.43588	9.43421	11.2143	9.72724	12.0728	11.4974	8.0493	9.70027	11.769
PRKCD	10.058	10.1861	9.69471	10.6275	10.5517	10.4838	10.1737	10.3987	10.722	10.6221	10.4512	11.1013	10.3095	10.0967	10.973	11.0888	9.87452	11.0396	9.3696	11.1	10.8933	10.7863	10.7039	8.42206	10.1787	11.3151	10.8455	11.014	11.5348	8.96895	10.703	10.3038	9.53411	9.16767	10.3387	10.2761	10.236	10.1434	10.2923	10.1649	9.99859	9.55823	7.04439	9.5988	8.40344	10.5108	10.3151	8.45615	10.4798
PRKCG	5.86765	4.57773	6.24031	3.81044	4.96116	4.91791	5.09466	4.39369	3.851	4.10518	4.01346	5.4851	4.63459	4.41143	4.49185	4.77663	3.48414	4.76765	4.23343	5.55735	4.76075	3.97728	4.81711	4.93263	5.43563	3.93829	4.27277	4.99186	4.1127	4.85599	3.51349	4.54597	4.2149	4.42694	5.18309	3.30422	4.96763	4.72301	5.0009	4.15381	4.69766	3.94953	4.15623	4.8125	4.03122	5.36247	4.71918	5.74658	4.10434
PRKCZ	9.0232	8.80445	8.47086	8.57856	8.55766	6.98641	8.7418	8.34696	8.62169	8.35315	8.71562	8.48663	8.62498	8.08746	8.01848	8.02348	8.28309	6.14812	6.85549	8.10748	4.38888	7.95652	8.33985	5.9486	8.65499	6.82273	7.06717	8.45286	7.65105	7.00113	5.53543	6.42995	6.51964	8.71665	8.00506	5.79233	8.3837	8.61066	7.84423	7.41701	6.80993	6.52638	7.82146	7.60955	7.79572	5.71012	8.01959	5.48478	6.80219
PRKD1	8.13134	7.9847	8.37895	6.79961	6.67948	7.17891	6.12412	6.69627	7.32643	6.59694	7.15886	8.25503	5.92695	6.7211	7.34873	6.6907	6.25399	7.56453	5.67497	7.72656	7.54921	6.23343	5.78842	8.66107	7.17093	7.46761	7.27984	6.85425	4.80064	6.86913	6.90087	7.85736	7.64674	6.71973	7.61618	6.07189	7.47249	6.96924	6.83668	7.44128	7.62936	7.42375	7.25172	7.83794	7.47978	5.89579	7.52748	7.30378	7.12516
PRKD2	11.4651	11.7883	11.875	11.7511	11.7611	11.8146	11.6041	11.8615	11.8102	11.5033	11.6926	12.3723	11.8941	11.4919	12.1759	12.8005	11.2533	11.1453	12.1147	13.0053	13.1373	13.2411	13.1704	11.7326	12.4663	12.7315	12.4605	11.1183	13.3749	11.5675	12.7309	12.8555	12.7895	11.3756	12.0637	12.7322	12.8212	10.9993	13.3559	12.5324	12.8965	11.4717	10.8826	12.2764	11.3026	12.0792	11.8853	12.8164	11.7645
PRKG1	6.71562	6.84172	8.63445	6.13545	7.24982	6.92719	7.20945	7.20261	7.50938	5.92813	6.54751	7.21043	6.55582	5.36947	6.66818	8.22497	6.87774	7.96463	8.03892	4.4121	6.70874	7.62059	7.10329	6.37365	7.69349	8.45327	7.83731	7.81121	5.92837	8.28401	6.09339	8.15583	7.43796	3.99639	7.30469	5.61147	6.16511	7.64169	5.64875	8.2211	8.08055	6.15137	6.98755	7.55152	8.44874	6.67243	8.63336	7.94837	6.4663
PRKN	7.926	7.74214	9.09566	6.80993	7.22786	7.75556	7.6489	8.04221	7.57894	6.86419	5.63285	7.03892	6.24926	6.89603	7.28725	7.13134	5.95257	7.24127	6.49137	7.19377	7.64386	7.3672	7.42794	8.86851	6.63909	7.95303	7.72042	8.3443	6.63793	6.73742	7.43463	7.6858	7.88203	5.77637	8.22159	7.16792	7.87836	7.27612	7.10643	7.2555	3.55336	7.6893	7.3336	7.59991	7.69627	7.1918	7.1416	7.64962	6.75756
PRL	8.24413	8.65069	8.94222	7.97269	8.0493	7.14568	8.604	8.67066	8.06878	8.2635	8.49785	8.76055	7.88264	7.44708	8.20945	6.77742	6.75489	7.63154	6.05637	7.11894	8.96058	7.39746	8.31606	8.732	7.507	8.4475	8.81057	8.30241	7.44708	8.6756	8.51017	8.25361	8.44087	6.71562	8.38111	7.69139	7.80671	7.82464	8.14466	8.14109	8.30788	7.38543	8.4363	8.46516	8.30515	7.50462	7.96463	8.3403	8.19574
PRNP	10.1898	10.062	9.68545	10.3859	10.0993	11.2917	10.0661	10.716	11.4767	10.7969	10.2119	9.60807	11.4676	11.7377	9.82448	10.1762	9.67243	9.83178	9.36479	9.63681	9.88844	6.59141	6.72792	9.70701	10.1787	10.6865	9.56701	10.2444	9.73944	7.71081	7.60363	10.102	8.73742	9.271	10.0084	10.4136	9.79246	10.643	10.5411	9.22665	8.69453	10.8455	8.9431	9.29347	9.15305	9.37221	11.2767	9.35094	10.8478
PRPH	6.6414	6.87283	9.22231	6.7879	7.83731	5.87209	6.70598	6.78921	6.2791	8.00506	7.90569	6.9542	8.31967	7.25361	8.67066	5.45352	5.88069	7.04111	5.82426	5.93334	8.14771	6.56453	8.15836	8.91857	6.42324	9.77066	8.43838	6.24527	6.62278	6.71287	7.79961	9.53644	8.71493	5.39335	8.84078	7.90629	8.7286	6.79051	7.16792	9.22062	5.78607	8.29783	6.79831	8.25927	8.86728	6.57803	8.73302	6.04308	7.92184
PSEN1	8.90147	9.17343	8.72212	8.98214	8.96463	9.34518	9.09777	9.24579	9.17443	9.18587	9.49745	9.1127	9.53838	9.40939	9.34163	8.23074	8.3015	9.01903	8.7445	8.03947	8.65821	8.74819	9.32193	8.56033	8.84518	9.01542	8.49546	8.36238	8.94953	8.96145	9.32103	8.926	8.59208	9.18463	9.14364	8.93192	9.63063	9.17043	9.10329	8.85549	8.91857	8.6532	9.17218	9.32305	9.55746	9.27845	8.85206	8.47695	9.57308
PSEN2	8.1236	7.75689	7.53916	8.52826	8.70183	8.06178	9.09064	8.55459	8.79734	8.29186	7.93899	7.66676	8.83384	8.46516	8.22593	9.25267	9.00366	7.86728	9.52806	10.128	9.03507	8.66249	9.28309	6.16088	9.00225	9.05121	9.04985	9.29944	9.51826	8.2182	9.18587	9.19673	7.90448	9.05094	9.06151	8.12825	8.79214	9.13109	9.60196	8.11946	8.44997	7.97097	7.29462	7.91109	7.73674	8.91946	9.78333	10.3038	8.35182
PSIP1	9.64818	9.78005	9.19623	9.64997	9.55055	9.37895	9.70995	9.49865	9.98014	9.42564	9.69679	9.10852	9.49925	9.65499	9.91663	10.128	9.77363	9.53275	9.72349	9.91184	9.34319	9.47634	9.83321	9.11686	9.72042	9.434	9.80913	9.96723	10.6193	9.21723	8.67737	8.70563	9.58815	9.44128	9.86186	10.2738	10.5401	9.8892	9.07441	8.84235	9.71631	9.40237	9.44045	9.2484	9.15076	8.71802	9.99152	9.92035	9.33561
PTEN	9.25597	9.39382	9.037	10.0661	9.38024	9.79539	9.3936	9.31107	9.26515	9.54612	9.56605	9.23026	9.38888	9.41743	9.6077	9.58871	10.4778	10.2726	10.1331	9.75989	9.37395	10.1836	9.93458	9.20799	9.26374	9.57422	9.03232	9.83495	10.0954	9.4187	9.61361	9.95609	9.87606	10.7271	10.0279	9.89769	10.0224	9.91498	10.0471	10.1098	9.32012	9.23793	9.98868	10.0566	10.1459	9.88004	10.3761	8.72554	10.1662
PTGIS	8.3837	7.54071	6.98641	7.7252	7.52669	7.4271	7.5345	8.31243	8.01625	7.46352	7.89542	8.46107	7.23936	6.59619	7.66534	7.44128	6.7211	7.95652	7.44708	8.09487	8.42417	6.80735	7.40684	8.64422	7.39146	8.43962	8.23362	8.76454	6.60555	7.3837	7.37938	8.67772	8.52904	6.66676	6.97728	6.87036	7.77479	7.72451	7.3733	7.98242	7.62132	7.2384	8.73606	7.57061	8.24982	7.95361	8.25503	7.08958	7.79246
PTGS1	9.12231	9.65069	10.2515	8.43505	9.30697	8.9655	9.18785	8.84956	8.33405	9.07548	9.43692	9.17143	8.91409	8.70494	8.78103	8.35006	8.69279	8.93487	8.90147	9.87067	8.91707	8.96	9.10224	9.03067	9.06393	9.76354	8.71046	9.38046	8.47127	8.82337	8.58308	9.00394	9.57308	7.9629	9.74399	10.0607	8.83763	9.58571	9.53158	9.14517	9.12851	9.41996	9.28471	9.05799	9.03507	9.31628	10.0512	9.04029	9.11322
PTGS2	6.88142	7.01346	7.42375	7.24127	7.36632	9.29921	9.16717	7.72247	6.09297	9.89482	8.44211	7.91229	7.43463	6.65535	7.05745	7.47735	6.52763	11.7507	6.77742	7.52904	4.70377	7.89118	8.40088	3.5741	7.81506	7.99548	6.78267	8.18537	7.51649	7.7807	7.17293	7.11894	7.02237	4.95	6.65821	8.20065	7.36282	6.90207	7.05202	5.74873	9.37504	6.70044	7.97212	9.40621	5.15906	3.30115	7.05094	5.33092	6.84298
PTK2	7.56682	7.93015	8.87774	8.07093	7.89239	7.98755	8.14517	9.01262	7.95536	7.91528	7.57061	8.65678	7.57894	6.83542	7.71905	8.01903	7.26303	7.04985	7.27146	8.66035	8.58609	8.08958	7.76885	7.48704	7.86913	8.99492	7.94193	9.69122	7.96636	8.51924	6.72247	8.16491	7.93958	7.05745	8.10329	7.979	8.03232	8.63626	7.73471	7.3637	8.70252	8.11061	9.19205	8.42375	7.69766	8.07307	6.28133	8.23362	8.79409
PTK2B	10.6891	10.9866	11.8588	10.2107	10.4635	10.4696	10.5906	11.0314	10.668	10.1624	10.2009	10.8154	10.4969	9.97871	10.3061	11.888	11.6922	9.79977	10.5018	12.2143	11.4388	11.7017	10.7674	9.34385	11.6698	11.2556	11.1624	11.332	12.6015	10.6812	11.9248	10.2538	10.3565	11.3134	10.5314	10.7082	10.4533	11.0182	11.3214	10.0196	10.9196	9.54767	10.9866	10.952	10.0485	10.9665	10.4788	9.86171	10.1573
PTPA	9.47978	8.82845	8.15785	8.99548	8.96521	8.21335	9.06528	9.05257	9.05284	9.27076	9.09091	9.67083	8.51412	8.85922	9.482	9.65231	9.5494	7.63154	9.99435	9.67455	9.70044	9.65177	9.19599	9.29669	9.55651	7.58421	9.6879	9.51274	9.25715	9.79572	9.92822	9.11192	9.25927	9.17792	9.84549	9.91991	9.69418	9.30697	9.52572	9.24959	9.2717	8.8141	9.54361	9.668	9.25927	9.24935	9.09619	10.3387	8.78333
PTPN1	11.1812	10.4543	10.388	10.9578	10.7952	10.4041	11.2294	10.8719	10.9263	10.3934	10.5943	10.6193	11.0035	10.3049	10.4115	10.5078	9.62498	10.1293	9.93354	9.45738	10.0755	9.72332	10.058	10.875	9.71545	11.0293	10.2889	10.7928	10.2082	9.88631	9.3837	10.4625	10.0084	9.95884	10.6008	9.81009	10.1306	10.2854	9.79701	10.611	9.97585	10.4919	10.3476	10.5048	10.6421	10.3287	10.4717	8.74719	9.7303
PTPN11	9.42857	9.35381	8.57213	9.78921	9.67172	9.96362	10.3977	10.242	9.88585	9.91109	10.2228	9.72554	10.2808	10.0634	9.70096	10.7134	10.2312	9.66213	9.93015	10.0901	9.48925	10.2992	9.79067	9.45574	10.0512	9.46923	9.96376	9.80139	10.3264	10.6874	9.12386	8.79993	9.72076	9.90041	9.65213	10.2691	10.0888	9.61747	9.62717	9.54496	9.90764	10.2408	9.70044	9.12903	9.73234	9.65642	9.68177	9.73285	10.1124
PTPN22	8.36326	7.90328	9.281	8.98812	10.1523	9.07494	9.439	8.50024	9.58139	9.57099	9.68071	8.07682	8.65785	9.04084	9.20335	4.29057	2.67107	4.39438	3.88362	3.9279	5.79416	7.16088	4.97545	4.1102	6.28021	5.73118	3.75916	3.96717	8.80349	6.57092	3.87971	5.76208	4.80839	3.03281	6.49506	4.99865	4.38405	7.30925	3.40599	4.73118	7.37764	4.88655	3.83996	7.79442	7.03342	4.06781	4.06609	5.20085	5.34696
PTPN3	7.93723	8.62059	9.17692	7.47573	3.25686	7.55305	7.89421	8.07146	5.6372	6.81378	7.26115	8.30195	7.44211	5.92196	7.89845	7.6844	6.5421	8.10381	6.19219	5.67129	7.86851	6.43996	7.2555	7.40854	4.73281	7.18982	7.57213	4.39985	7.20653	7.22978	7.11166	7.44543	6.28965	6.01167	8.25219	7.69	7.79701	6.93546	7.93133	4.63285	6.73471	7.52199	7.28263	6.94603	7.38111	7.48864	6.83162	7.69	7.98128
PTPRC	9.16012	9.40642	8.32823	8.77577	9.84062	10.032	10.021	9.04903	9.66853	11.115	9.56491	9.22062	10.2095	10.9144	8.80735	7.22882	7.21432	6.42509	8.98954	6.91648	6.33038	6.64169	9.71149	7.14771	9.34518	6.30524	5.0197	5.10308	6.08087	6.67243	8.29324	6.46499	10.1972	7.37069	8.08428	7.80155	8.072	9.03919	7.55689	4.15704	8.11998	9.0607	6.74416	7.40769	10.6519	9.55766	6.95768	11.0485	7.13545
PTS	9.23098	9.36916	9.5988	9.14619	9.44605	9.19845	9.53177	8.96953	8.90087	9.45738	9.64494	9.49566	9.17617	9.46046	9.51688	9.96015	10.5216	10.0674	10.2981	8.90809	9.13955	9.18537	7.98812	9.79523	10.0112	9.05094	9.34895	9.08905	9.62095	10.0914	9.51037	9.60899	10.3848	8.74953	9.65642	9.8173	8.92303	9.3403	9.23912	10.6724	9.50641	9.48382	9.25927	9.48261	9.09434	8.85643	9.50799	10.3869	9.51333
PTX3	6.66534	7.02901	3.91361	4.14975	6.40599	6.27575	6.28448	5.57894	6.29002	7.1416	7.43962	6.74953	6.82782	4.75382	4.02503	5.10601	4.17313	6.28263	2.47871	3.41954	6.2502	4.72574	5.30634	4.56925	6.08789	6.62936	6.94369	4.90063	4.5656	6.02237	5.2114	7.03232	7.17293	1.77526	5.50335	6.59768	5.92719	6.8936	5.09887	6.66959	5.48188	6.86913	3.60881	6.79312	6.51001	6.06113	4.66448	6.02037	5.38819
PVALB	7.35315	6.56636	7.95652	7.42375	6.91169	7.88874	7.73268	5.57077	4.61941	5.30268	6.94486	7.1416	6.65535	4.89045	7.73403	5.16712	4.40259	6.02702	4.72192	7.36107	5.70432	7.63662	5.83668	7.13648	7.12928	8.89269	5.83744	8.20897	5.02945	5.43496	5.04483	6.14792	6.26716	4.32553	6.19633	5.38024	7.19967	7.0542	4.8525	8.11114	5.85624	6.5472	6.41397	6.20379	7.67737	5.61677	4.99277	5.02768	5.22689
PXN	9.35513	9.49466	10.1836	9.47594	9.61324	9.783	9.69035	9.57175	9.39124	9.47857	9.29094	9.62425	9.29806	9.61783	9.00619	9.45656	9.13699	8.56033	7.62644	9.21116	9.23146	8.71905	8.63481	8.55574	9.15785	9.24413	8.81698	8.76752	8.9952	9.31061	9.93221	8.75656	8.92778	9.195	8.87437	8.62352	9.18562	7.85736	8.97957	8.88661	9.58252	9.02431	9.1316	9.45615	8.91319	9.35116	8.92244	8.61839	9.68982
PYCR1	10.2586	10.1472	10.6856	10.4242	10.2479	9.93561	10.115	10.0154	9.85876	9.78382	10.1923	10.29	9.82432	9.30675	9.95012	10.5689	10.3576	9.99152	10.5887	10.3095	10.3072	10.4105	9.82082	10.6138	10.4584	9.73132	10.3106	10.2935	9.92837	11.0049	10.3421	10.4263	10.3509	10.2167	10.1421	9.65821	9.27426	10.2155	10.2143	11.2342	10.6528	10.676	10.4273	10.4115	10.3674	10.1189	10.4009	11.1453	10.2252
PYGM	8.7879	8.21189	8.68335	7.97499	8.40982	8.30012	8.31334	7.82972	6.626	7.2114	8.24888	8.0607	7.47573	7.73742	7.62425	7.46189	4.75596	5.51191	5.41583	4.96486	5.8846	6.00518	5.9493	5.19495	5.01436	8.52865	8.05148	5.6011	5.13011	6.06846	6.61353	6.33949	8.84266	3.48027	5.84423	6.75489	7.90869	6.46401	8.0493	7.35226	4.27575	5.9507	5.85798	6.82018	8.64169	7.59096	7.7039	4.96301	5.72928
QDPR	9.15634	9.01039	9.1809	9.61232	9.46127	9.69279	9.23074	9.66534	9.48905	9.12283	9.37047	9.75939	9.60028	9.76504	8.68615	9.93987	8.99322	9.50799	9.78103	8.92837	9.81602	8.2891	9.9211	9.83273	8.76719	9.01709	9.06232	10.2992	9.77347	9.10852	9.17742	9.42185	8.41447	10.058	9.84941	8.95187	9.00955	9.47756	9.74668	8.21723	9.4113	9.71046	9.50323	8.98897	9.72571	10.4522	8.78267	9.12464	9.62972
RAB5A	10.5118	10.4858	9.41616	11.0861	11.0133	10.8471	10.9484	10.6055	10.5622	10.8017	10.8001	10.6961	11.1007	10.6698	10.8431	10.7649	10.5401	10.4533	10.4009	10.8803	10.4325	10.5177	10.4409	10.1874	10.7557	10.9535	10.3072	10.3038	10.2107	10.2562	9.8189	10.1421	9.72962	10.2854	10.9174	11.0914	9.96723	10.3354	10.0265	10.4778	10.3443	10.4189	9.50799	9.99152	10.2842	10.7482	10.6768	10.6466	10.0389
RAC1	11.4645	10.796	9.98584	11.2491	10.6996	11.1427	11.2306	11.3259	11.446	11.6613	11.6289	10.8773	11.4605	12.0549	11.0369	10.9174	11.2854	9.85938	11.5416	11.9344	10.375	11.8301	11.1111	11.7194	10.6129	11.1408	10.7649	11.2366	11.0993	11.4863	11.6996	10.933	11.227	11.9798	11.3929	11.9723	11.3859	11.3281	11.4497	10.8242	10.8202	10.6698	11.5507	11.3691	11.9215	11.2831	12.2603	11.1737	10.8872
RAC2	11.8408	11.858	11.7936	12.2055	12.1286	12.1105	11.8218	12.2213	11.8517	12.2488	11.7867	12.3368	12.2128	12.0546	12.0464	12.6952	12.2767	12.3415	12.62	12.5584	11.9733	11.0694	11.5575	11.9582	12.9462	12.3038	11.2174	12.4051	12.7791	10.6804	13.0826	11.4727	11.7249	12.9524	12.6913	12.9789	12.0901	11.4656	12.0179	12.3154	11.5177	11.6515	11.1586	11.432	11.8661	14.1376	12.6057	12.4944	12.8502
RAD51	7.4733	8.65284	7.95187	7.06824	5.19731	7.35931	8.47005	8.18834	7.02126	7.28633	7.53993	8.04275	5.26828	8.20212	6.97154	8.04494	6.93899	6.38957	7.07895	5.42593	6.54179	8.59507	6.91648	7.55228	8.09698	6.08916	7.96463	6.38059	5.39438	6.95303	6.39729	6.52372	7.79312	5.54566	5.75302	6.08661	6.3637	5.8525	5.70984	7.74685	5.88533	5.86592	6.36072	7.46025	6.3978	7.5744	6.10601	8.58871	6.35878
RAF1	10.8337	10.5971	10.2312	10.4686	10.6618	10.7185	10.7936	10.5488	10.8971	10.6804	10.8834	10.6671	10.6839	10.5831	10.5575	10.9121	10.9651	10.3987	10.314	11.0403	10.6008	11.1189	9.90674	10.3399	10.858	10.4294	9.7657	10.7507	10.4707	9.92288	10.3987	9.81602	10.2715	10.4808	10.5575	11.1293	10.2456	10.5255	11.0661	10.567	10.1586	10.4073	9.76437	9.98299	9.18884	10.3509	10.6786	9.44646	9.58553
RAG2	5.65335	5.74604	6.92719	4.65707	4.65592	5.36737	6.04243	5.87873	5.35403	4.83289	2.29425	3.50208	5.49889	5.40259	2.96236	2.71458	4.50016	6.05658	4.97223	4.95931	4.55459	2.92809	3.26213	4.62	6.19535	6.2681	5.44328	6.01592	3.32625	5.87774	5.40769	6.18765	6.15522	5.14771	6.33771	4.34341	5.47314	2.94579	5.90737	4.85	6.60629	6.21257	4.53667	5.87676	5.94158	5.83567	4.63749	4.53605	5.31868
RARA	7.87221	7.95536	9.3015	8.45943	7.33985	8.80219	7.37938	7.25927	8.108	8.1334	7.08428	8.52042	7.02015	8.16541	7.05311	7.02901	7.39146	7.61176	7.82591	7.78005	6.34127	7.6893	6.25229	7.31922	6.80993	6.20711	7.05745	8.39146	7.46189	6.2182	6.15967	6.848	7.54303	8.52943	8.39874	7.26585	6.01725	7.77347	7.61618	5.44128	8.15026	7.60363	5.57924	7.06609	7.53761	8.28679	7.71356	8.26585	7.78725
RB1	9.7949	9.81938	8.13031	10.0126	9.77413	9.64854	10.3805	10.4574	10.3509	10.2107	10.1163	9.83479	10.3696	10.0126	9.24031	8.40173	6.33718	8.47452	7.38888	6.90448	9.44253	9.30195	9.97441	8.01959	8.02901	8.33807	7.51806	3.8125	8.51728	9.35204	7.27984	9.25526	9.61121	9.1267	6.6893	7.87713	9.8933	9.24055	8.55036	9.31696	9.48643	10.0471	7.51649	9.91319	10.1824	8.36676	8.63662	9.9263	9.46822
RBP4	6.4143	7.81442	5.64241	5.11061	4.1643	5.00585	6.87529	7.03232	5.79572	4.7301	6.00652	6.33593	5.77004	5.68426	5.82909	4.27798	3.45812	6.03012	3.97636	3.98094	4.75916	3.05936	4.88509	4.59991	3.8166	6.12474	5.41718	5.85225	5.09677	4.60703	4.66107	6.03166	6.38905	4.75221	4.85898	3.47119	5.97545	6.48365	5.3427	6.15927	5.66249	5.14486	3.848	4.46597	5.98413	4.47573	5.90256	4.99322	4.74846
RCAN1	9.43045	8.8586	9.46352	8.74248	9.72911	8.86326	8.1179	9.26092	8.79474	9.44004	9.1467	8.94193	9.04275	8.6907	8.96347	8.59021	5.38819	9.14517	7.99887	8.68475	9.29944	8.52865	8.0045	8.92273	8.28679	9.23912	8.12153	9.24151	8.72996	8.40854	7.34074	9.06663	9.35777	8.42164	8.0864	9.15886	8.71046	9.04958	9.10224	8.35843	8.08321	8.72588	9.88661	9.15507	9.24127	8.78823	8.78169	8.01402	8.91797
RELA	10.4798	11.0614	10.733	10.9046	11.0755	10.8796	10.9527	11.0681	10.8826	10.6627	10.9144	11.2668	10.9226	10.6751	10.9744	10.8218	10.8082	10.9469	10.3772	10.769	11.1092	10.3476	11.5599	10.6448	11.1402	11.5779	10.8455	10.9578	10.8114	10.7499	11.0593	11.233	11.0526	10.4398	11.4226	10.5812	11.9181	10.5147	10.5028	11.2306	10.9121	10.3542	11.224	11.1497	11.1917	11.2992	11.058	10.6546	11.4242
[truncated: 257 more rows]
[truncated: 67 more columns]

## Sheet: Appendix T5
The Co-expression between CRGs and OSRGs
CRG	OSRG	cor	p	Regulation
PDHB	ABCB1	-0.315521	0.000560515	negative
DLD	ABCC8	-0.302957	0.000947557	negative
PDHB	ABCC8	-0.358401	7.80359e-05	negative
[truncated: 645 more rows]

## Sheet: Appendix T6
Differential analysis of CROSGs
[truncated: 420 more rows]

[truncated: 6 more sheets: Appendix T7, Appendix T8, Appendix T9, Appendix T10, Appendix T11, Appendix T12]
