# Supplementary material for: Comprehensive analysis of prognosis of cuproptosis-related oxidative stress genes in multiple myeloma
Source: Front Genet. 2023 Mar 31;14:1100170. doi: 10.3389/fgene.2023.1100170 (PMC10102368; doi:10.3389/fgene.2023.1100170)
Supplement: Supplementary file 1 [file DataSheet1.ZIP › code/step1.R]

####关注微信公众号生信狂人团队
###遇到代码报错等不懂的问题可以添加微信scikuangren进行答疑
###作者邮箱：sxkrteam@shengxinkuangren.com

setwd("C:\\Users\\77632\\Desktop\\cuproptosis_ferroptosis\\1_step1")
cupr=read.table("cuproptosis.txt",header = T,sep = "\t",check.names = F)
mrna=read.table("mRNA.txt",header = T,sep = "\t",check.names=F)
cuproptosis_gene=merge(cupr,mrna,by="id")
write.table(cuproptosis_gene,"cuproptosis_mRNA.txt",quote = F,row.names = F,sep = "\t")


######
####关注微信公众号生信狂人团队
###遇到代码报错等不懂的问题可以添加微信scikuangren进行答疑
###作者邮箱：sxkrteam@shengxinkuangren.com
rm(list=ls())
getwd()
setwd("d:/A科研学习/铜死亡")
cupr=read.table("step1/cuproptosis.txt",header = T,sep = "\t",check.names = F)
load("6477trans_顺序.Rdata")
a<-data.frame(new_exprSet)
a$id<-rownames(a)
mrna1<-a
cuproptosis_gene=merge(cupr,mrna1,by="id")
write.table(cuproptosis_gene,"6477cuproptosis_mRNA.txt",quote = F,row.names = F,sep = "\t")
