# Supplementary material for: Comprehensive analysis of prognosis of cuproptosis-related oxidative stress genes in multiple myeloma
Source: Front Genet. 2023 Mar 31;14:1100170. doi: 10.3389/fgene.2023.1100170 (PMC10102368; doi:10.3389/fgene.2023.1100170)
Supplement: Supplementary file 1 [file DataSheet1.ZIP › code/step10 boxplot.R]

rm(list=ls())
getwd()
setwd("D:/A科研学习/铜死亡/step10  验证//clinicalrisk_boxplot/")
data1=read.table("136337Riskscore.txt",header = T,sep = "\t",check.names = F,row.names = 1)
data2=read.csv("GSE136337_clinical.csv",header = T,sep = ",",check.names = F,row.names = 1)
data1$id=row.names(data1)
data2$id=row.names(data2)


data3=merge(data1,data2,by="id")
data3
data3<-data3[,c(1,2,9)]

for (a in colnames(data3[,3:ncol(data3)])){
scorename="Riskscore"
clinical=a
riskscore=data3
head(riskscore)
riskscore=riskscore[,c("id",clinical,scorename)]
colnames(riskscore)=c("id","clinical","score")

xlabel=vector()
tab1=table(riskscore[,"clinical"])
labn=Riskscoregth(tab1)
for(i in 1:labn ){
  xlabel=c(xlabel,names(tab1[i]))
}


mytest<-wilcox.test(score ~ clinical, data = riskscore)
p=mytest$p.value
if(p<0.001){
  p="p<0.001"
}else{
  p=paste0("p=",sprintf("%.03f",p))
}


####关注微信公众号生信狂人团队
###遇到代码报错等不懂的问题可以添加微信scikuangren进行答疑
###作者邮箱：sxkrteam@shengxinkuangren.com

mybox = boxplot(score ~ clinical, data = riskscore,outline = F, plot=F) 
ymin=min(mybox$stats)
ymax = max(mybox$stats/5+mybox$stats)
y1 = max(mybox$stats/10+mybox$stats)
y12 = max(mybox$stats/12+mybox$stats)
n = ncol(mybox$stats)

pdffile=paste(clinical,".pdf",sep="")
pdf(file=pdffile,8,8)
par(mar = c(4,7,3,3))
boxplot(score ~ clinical, data = riskscore,names=xlabel,xlab = "",main=clinical,
        ylab = paste(scorename),col=c("green","blue"),
        cex.main=1.6, cex.lab=1.4, cex.axis=1.3,ylim=c(ymin,ymax),outline = F)
segments(1,y1, n,y1);
segments(1,y1, 1,y12)
segments(n,y1, n,y12)
text((1+n)/2,y1,labels=p,cex=1.5,pos=3)
dev.off()
}

mytest<-kruskal.test(Riskscore ~ stage, data = data3)
mytest
p=mytest$p.value
if(p<0.001){
  p="p<0.001"
}else{
  p=paste0("p=",sprintf("%.03f",p))
}
mybox = boxplot(Riskscore ~ stage, data = data3,outline = F, plot=F) 
ymin=min(mybox$stats)
ymax = max(mybox$stats/5+mybox$stats)
y1 = max(mybox$stats/10+mybox$stats)
y12 = max(mybox$stats/12+mybox$stats)
n = ncol(mybox$stats)

pdffile=("stageclinical.pdf")
pdf(file=pdffile,8,8)
par(mar = c(4,7,3,3))
boxplot(Riskscore ~ stage, data = data3,xlab = "",names=xlabel,main=stage,
        ylab = paste("Riskscore"),col=c("green","blue","red"),
        cex.main=1.6, cex.lab=1.4, cex.axis=1.3,ylim=c(ymin,ymax),outline = F)
segments(1,y1, n,y1);
segments(1,y1, 1,y12)
segments(n,y1, n,y12)
text((1+n)/2,y1,labels=p,cex=1.5,pos=3)
dev.off()

####关注微信公众号生信狂人团队
###遇到代码报错等不懂的问题可以添加微信scikuangren进行答疑
###作者邮箱：sxkrteam@shengxinkuangren.com
##############多组比较###############
library(ggpubr)
library(patchwork)

rm(list=ls())
getwd()
setwd("D:/A科研学习/铜死亡/step10  验证//clinicalrisk_boxplot/")
data1=read.table("MMRFRiskscore.txt",header = T,sep = "\t",check.names = F,row.names = 1)
data2=read.csv("MMRF-clinical22.csv",header = T,sep = ",",check.names = F,row.names = 1)
data1$id=row.names(data1)
data2$id=row.names(data2)


data3=merge(data1,data2,by="id")
data3
ToothGrowth<-data3
#组别名最好是字符型；如果是数值类型，最好转为因子化
ToothGrowth$`ISS-2` = factor(ToothGrowth$`ISS-2`)
summary(ToothGrowth)
##############1、组间分析函数################
############Wilcoxon两组##############
compare_means(Riskscore ~ stage, data = ToothGrowth) #default


# （2）t检验
compare_means(Riskscore ~ stage, data = ToothGrowth,
              method = "t.test") 


# （3） 修改adjP的计算方法
compare_means(Riskscore ~ stage, data = ToothGrowth,
              p.adjust.method = "BH") #default "holm"


# （4）考虑其它变量的影响
compare_means(Riskscore ~ stage, data = ToothGrowth,
              group.by = "stage") 

# （5）如果进行配对分析
#那么需要保持每组的样本排列顺序是一致的
compare_means(Riskscore ~ supp, data = ToothGrowth,
              paired = T) 
# 1 Riskscore   OJ     VC     0.00431 0.0043 0.0043   **       Wilcoxon

# （6）修改标签阈值
compare_means(Riskscore ~ supp, data = ToothGrowth,
              symnum.args = list(cutpoints = c(0, 0.01, 0.05, 1), 
                                 symbols = c("***", "*", "not"))) 
# 1 Riskscore   OJ     VC     0.0645 0.064 0.064    not      Wilcoxon
############多组比较############
##（1）所有两两间比较
compare_means(Riskscore ~ stage, data = ToothGrowth) 
# .y.   group1 group2            p      p.adj p.format p.signif method  
# <chr> <chr>  <chr>         <dbl>      <dbl> <chr>    <chr>    <chr>   
# 1 Riskscore   0.5    1      0.00000702   0.000014   7.0e-06  ****     Wilcoxon
# 2 Riskscore   0.5    2      0.0000000841 0.00000025 8.4e-08  ****     Wilcoxon
# 3 Riskscore   1      2      0.000177     0.00018    0.00018  ***      Wilcoxon

# （2）都和0.5的组进行比较
compare_means(Riskscore ~ stage, data = ToothGrowth,
              ref.group = "I") 

# （3）方差分析-有参
compare_means(Riskscore ~ stage, data = ToothGrowth,
              method = "anova") #有参

# （4）方差分析-无参
compare_means(Riskscore ~ stage, data = ToothGrowth,
              method = "kruskal.test") #无参
# .y.               p        p.adj p.format p.signif method        
# <chr>         <dbl>        <dbl> <chr>    <chr>    <chr>         
# 1 Riskscore   0.00000000148 0.0000000015 1.5e-09  ****     Kruskal-Wallis
##############2.可视化####################
####2.1 两组比较##################
(1) 不同比较方法
p <- ggboxplot(ToothGrowth, x = "supp", y = "Riskscore",
               # 配色方案 ?ggboxplot
               color = "supp", palette = "aaas",
               add = "jitter")
#  Add p-value
p1 = p + stat_compare_means() #default Wilcoxon
p2 = p + stat_compare_means(method = "t.test")
p1 + p2

(2)标签显示格式
#标签位置
p1 = p + stat_compare_means(label.x.npc = "left",
                            # label.x = 1.5, label.y = 40
                            label.y.npc = "top")
#标签内容
p2 = p + stat_compare_means(aes(label = ..p.signif..)) 
#自定义阈值
p3 = p + stat_compare_means(aes(label = ..p.signif..), 
                            symnum.args = list(cutpoints = c(0, 0.01, 0.05, 1), 
                                               symbols = c("***",  "*", "notsig")),
                            label.x = 1.5, label.y = 40)
p1 | p2 | p3

(3)配对分析
# 要确保相同样本在不同组的排列顺序相同
ggpaired(ToothGrowth, x = "supp", y = "Riskscore",
         color = "supp", palette = "jco",
         line.color = "gray", line.size = 0.4) +
  stat_compare_means(paired = TRUE)
(4)考虑其它分组变量的影响
p <- ggboxplot(ToothGrowth, x = "supp", y = "Riskscore",
               color = "supp", palette = "jco",
               #add = "jitter",
               facet.by = "stage", 
               short.panel.labs = F)
p1 = p + stat_compare_means(label = "p.format")
# p + stat_compare_means(label =  "p.signif", label.x = 1.5)

p <- ggboxplot(ToothGrowth, x = "stage", y = "Riskscore",
               color = "supp", palette = "jco")
p2 = p + stat_compare_means(aes(group = supp))
# p + stat_compare_means(aes(group = supp), label = "p.signif")
p1 / p2
###2.2多组比较###################
####多组间比较可视化时，默认是 default 方差分析
p1 = ggboxplot(ToothGrowth, x = "stage", y = "Riskscore",
               color = "stage", palette = "jco")+
  stat_compare_means()

p2 = ggboxplot(ToothGrowth, x = "stage", y = "Riskscore",
               color = "stage", palette = "jco")+
  stat_compare_means(method = "anova")
p1 + p2

##############多组间两两比较
p1 = ggboxplot(ToothGrowth, x = "stage", y = "Riskscore",
               color = "stage", palette = "jco")+ 
    stat_compare_means(comparisons = list( c("I", "II"), 
                                         c("II", "III"), 
                                         c("I", "III") ))
p1
colnames(ToothGrowth)<-c("id","Riskscore","ISS")
p2 = ggboxplot(ToothGrowth, x = "ISS", y = "Riskscore",xlab = "ISS",
               color = "ISS", palette = "jco",font.label = list(size = 30, face = "bold")) +
  stat_compare_means(comparisons = list( c("I", "II"), 
                                         c("II", "III"), 
                                         c("I", "III") ), 
                     label.y = c(9, 10, 11))+ #指定标签的高度
  stat_compare_means(label.y = 12) #添加方差分析结果
p2=p2+theme(text = element_text(size = 16),
            legend.title=element_text(size=14))

p2
p2
p1 | p2
###legend.position = c(.95, .95),#plot内位置
#legend.justification = c("right", "top"),#固定右上角
#legend.background = element_blank(),#图例背景色
#legend.key = element_blank(),#图标背景色element_rect(colour="black")
#legend.box.background = element_rect(fill=NA,color = "black",linetype = 1) #图例外框和背景色默认填充白色（删除fill=NA）
#legend.box.just = "right",
#legend.margin = margin(6, 6, 6, 6)#边框大小调整

###直接指定一个参考组
ggboxplot(ToothGrowth, x = "stage", y = "Riskscore",
          color = "stage", palette = "jco")+
  stat_compare_means(method = "anova", label.y = 10)+      # Add global p-value
  stat_compare_means(label = "p.signif", method = "t.test",
                     ref.group = "I")                    # Pairwise comparison against reference
