# Supplementary material for: Comprehensive analysis of prognosis of cuproptosis-related oxidative stress genes in multiple myeloma
Source: Front Genet. 2023 Mar 31;14:1100170. doi: 10.3389/fgene.2023.1100170 (PMC10102368; doi:10.3389/fgene.2023.1100170)
Supplement: Supplementary file 1 [file DataSheet1.ZIP › code/step3.R]

####关注微信公众号生信狂人团队
###遇到代码报错等不懂的问题可以添加微信scikuangren进行答疑
###作者邮箱：sxkrteam@shengxinkuangren.com
rm(list = ls())
setwd("D:/A科研学习/铜死亡")
library(limma)
cur<-read.table("step3/6477cuproptosis_mRNA.txt",header = T,sep = "\t",check.names = F)
cur=as.matrix(cur)
rownames(cur)=cur[,1]
curExp=cur[,2:ncol(cur)]
curExp1=matrix(as.numeric(as.matrix(curExp)),nrow=nrow(curExp),dimnames=list(rownames(curExp),colnames(curExp)))
curExp1=avereps(curExp1)
curExp1=curExp1[rowMeans(curExp1)>0,]
##GEO数据不需要运行
st<- which(substr(colnames(curExp1),14,15) == '11')
curtumor=curExp1[,-st]

####关注微信公众号生信狂人团队
###遇到代码报错等不懂的问题可以添加微信scikuangren进行答疑
###作者邮箱：sxkrteam@shengxinkuangren.com

immue<-read.table("step3/6477OSmRNA.txt",header = T,sep = "\t",check.names = F)
immue=as.matrix(immue)
rownames(immue)=immue[,1]
immueExp=immue[,2:ncol(immue)]
immueExp1=matrix(as.numeric(as.matrix(immueExp)),nrow=nrow(immueExp),dimnames=list(rownames(immueExp),colnames(immueExp)))
immueExp1=avereps(immueExp1)
immueExp1=immueExp1[rowMeans(immueExp1)>0,]


st<- which(substr(colnames(immueExp1),14,15) == '11')
immuetumor=immueExp1[,-st]

####关注微信公众号生信狂人团队
###遇到代码报错等不懂的问题可以添加微信scikuangren进行答疑
###作者邮箱：sxkrteam@shengxinkuangren.com

ndf=data.frame()
for(a in row.names(immueExp1)){
      for(b in row.names(curExp1)){
        v1=as.numeric(immueExp1[a,])
        v2=as.numeric(curExp1[b,])
        mycor=cor.test(v1,v2)
        cor=mycor$estimate
        p=mycor$p.value
        if((cor>0.3) & (p<0.05)){
          ndf=rbind(ndf,cbind(CRG=b,OSRG=a,cor,p,Regulation="postive"))
        }
        if((cor< -0.3) & (p<0.05)){
          ndf=rbind(ndf,cbind(CRG=b,OSRG=a,cor,p,Regulation="negative"))
        }
      }
}

write.table(ndf,"step3/6477CRG_OS2.txt",sep="\t",quote=F,row.names=F)

type1=data.frame(id=unique(as.vector(ndf[,"OSRG"])), Type="OSRG")
type2=data.frame(id=unique(as.vector(ndf[,"CRG"])), Type="CRG")
type3=rbind(type1, type2)
write.table(type3, "step3/6477CROStype.txt", sep="\t", quote=F, row.names=F)

ICGid=unique(as.vector(ndf[,"OSRG"]))
ICGEXP=immueExp1[ICGid,]
ICGEXP2=rbind(id=colnames(ICGEXP), ICGEXP)
write.table(ICGEXP2,"step3/OSRGEXP.txt",sep="\t",quote=F,col.names=F) ###后续用这个

####关注微信公众号生信狂人团队
###遇到代码报错等不懂的问题可以添加微信scikuangren进行答疑
###作者邮箱：sxkrteam@shengxinkuangren.com
