# Supplementary material for: Comprehensive analysis of prognosis of cuproptosis-related oxidative stress genes in multiple myeloma
Source: Front Genet. 2023 Mar 31;14:1100170. doi: 10.3389/fgene.2023.1100170 (PMC10102368; doi:10.3389/fgene.2023.1100170)
Supplement: Supplementary file 1 [file DataSheet1.ZIP › code/step4_DEG.R]

### 
rm(list=ls())
getwd()
setwd("d:/A科研学习/铜死亡//")
library(limma)
exprSet=read.table("step4_DEG/OSRGEXP.txt",header = T,sep = "\t",check.names = F)


rownames(exprSet)=exprSet[,1]


exprSet=exprSet[,2:ncol(exprSet)]

group_list=c(rep('HD',15),rep('MM',101))#分组信息


  #分组矩阵
  design <- model.matrix(~0+factor(group_list))
colnames(design)=levels(factor(group_list))
rownames(design)=colnames(exprSet)
design  #得到的分组矩阵


##TREAT/CONTROL,treat在前
contrast.matrix<-makeContrasts(paste0(c("MM","HD"),collapse = "-"),
                               levels = design)
contrast.matrix

####这个矩阵声明，我们要把treat组和contor组进行差异分析比较：-1和1的意思是contorl是用来被比的，treat是来比的即：treat/contorl
###自定义比较元素contrast.matrix<-makeContrasts("noTNBC-TNBC",levels = design)
#也可以用下面的，和上面等同意思
#contrast.matrix<-makeContrasts("paste0(unique(group_list),collapse = "-")，levels = design)
#contrast.matrix ##这个矩阵声明，我们要把 Tumor 组跟 Normal 进行差异分析比较

##这个矩阵声明，这个矩阵声明，我们要把treat组和contor组进行差异分析比较：
#-1和1的意思是MGUS是用来被比的，treat是来比的即：treat/contorl
#到此，做差异分析所需要的三个矩阵就做好了：表达矩阵(exp)、分组矩阵(design)、差异比较矩阵(contrast.matrix)

######limma包做差异分析


fit <- lmFit(exprSet,design)

##step2
fit2 <- contrasts.fit(fit, contrast.matrix) ##这一步很重要，大家可以自行看看效果
fit2 <- eBayes(fit2)  ## default no trend !!!
##eBayes() with trend=TRUE
##step3


tempOutput = topTable(fit2, coef=1, n=Inf)
dim(tempOutput)

nrDEG = na.omit(tempOutput) 
dim(nrDEG)


write.csv(nrDEG,"6477MM_VS_HD(未筛选).results.csv",quote = F)
save(nrDEG, file = "6477HD_VS_ND(未筛)results.Rdata")


deg_filter <- tempOutput[tempOutput$adj.P.Val< 0.05, ]  # 以小于0.05筛选出p值显著的基因
dim(deg_filter)
deg <- deg_filter[abs(deg_filter$logFC)>0.6,] # 以logFC>=1筛选出显著差异表达的基因
dim(deg)
nrDEG1= na.omit(deg) 
dim(nrDEG1)
nrDEG1
write.csv(nrDEG1,"step4_DEG/6477CRUOSDEGresults(LOG0.6)先取基因交集再DEG.csv",quote = F)

save(nrDEG,nrDEG1,file = "step4_DEG/6477CRUOSDEGresults(LOG0.6)先取基因交集再DEG.Rdata")
