# Supplementary material for: Comprehensive analysis of prognosis of cuproptosis-related oxidative stress genes in multiple myeloma
Source: Front Genet. 2023 Mar 31;14:1100170. doi: 10.3389/fgene.2023.1100170 (PMC10102368; doi:10.3389/fgene.2023.1100170)
Supplement: Supplementary file 1 [file DataSheet1.ZIP › code/step5.R]

## heatmap#####
rm(list = ls())  ## 魔幻操作，一键清空~
options(stringsAsFactors = F)
getwd()
setwd("d:/A科研学习/铜死亡")


load(file = "6477trans_顺序.Rdata")
exprSet<-new_exprSet
load(file = "step5/6477HD_VS_ND(已筛1)results_LOG0.6.Rdata")
OSDEG<-read.csv(file = 'step5/6477_2CUOSDEG交集(logfc0.6)先DEG再venn.csv',header = T)
rownames(OSDEG)<-OSDEG$X.1
OSDEG=OSDEG[,c(2:8)]


####热图########

if (!requireNamespace("BiocManager", quietly = TRUE))
  install.packages("BiocManager")

BiocManager::install("ggplot2",ask = F,update = F)

library(pheatmap)

group_list<-c(rep("HD",15),rep("MM",101))
annotation_col <- data.frame(group_list)
rownames(annotation_col) <- colnames(exprSet) 
choose_gene=head(rownames(OSDEG),76) ## 50 maybe better
choose_matrix=exprSet[choose_gene,]###选出DEG的表达矩阵
choose_matrix=t(scale(t(choose_matrix)))
pheatmap::pheatmap(choose_matrix, cluster_rows = T,cluster_cols = F,
                   color=colorRampPalette(c("navy","white","firebrick3"))(100),
                   show_colnames = F,border_color = NA,scale = "row",show_rownames =T,
                   width = 15,height = 11,
                   annotation_col = annotation_col,
                   filename = 'step5/6477OSDEG1_heatmap.png')

#在默认情况下，生成的热图是含有行列聚类，如果不想显示聚类，可加入参数cluster_row = FALSE, cluster_col = FALSE，样品会按照输入顺序进行绘制。


getwd()
library(ggplot2)

nrDEG1_UP<-nrDEG1[(nrDEG1$logFC)>0.6,] 
nrDEG1_down<-nrDEG1[(nrDEG1$logFC)< -0.6,] 

dim(nrDEG1_down)
dim(nrDEG1_UP)
dim(nrDEG1)


####volcano plot#####
colnames(nrDEG)
plot(nrDEG1$logFC,-log10(nrDEG1$P.Value))

DEG=nrDEG1


#应该可以不用 logFC_cutoff <- with(DEG,mean(abs( logFC)) + 2*sd(abs( logFC)) )
# logFC_cutoff=1

DEG$change = as.factor(ifelse(DEG$adj.P.Val < 0.05 & abs(DEG$logFC) > 0.6,
                              ifelse(DEG$logFC < -0.6 ,'UP','DOWN'),'NOT')
)
this_tile <- paste0('Cutoff for logFC is 0.6 ',
                    '\nThe number of up gene is ',nrow(DEG[DEG$change =='UP',]) ,
                    '\nThe number of down gene is ',nrow(DEG[DEG$change =='DOWN',])
)

g = ggplot(data=DEG, 
           aes(x=logFC, y=-log10(P.Value), 
               color=change)) +
  geom_point(alpha=0.4, size=1.75) +
  theme_set(theme_set(theme_bw(base_size=10)))+
  xlab("log2 fold change") + ylab("-log10 p-value") +
  ggtitle( this_tile ) + theme(plot.title = element_text(size=15,hjust = 0.5))+
  scale_colour_manual(values = c('blue','black','red')) ## corresponding to the levels(res$change)


ggsave(g,filename = 'step5/6477_OSvolcano.png')
dev.off()
save(new_exprSet,group_list,nrDEG,DEG, 
     file='6477_DEG.Rdata')

#————————————
####GO/KEGG#######
rm(list = ls())  ## 魔幻操作，一键清空~
options(stringsAsFactors = F)
getwd()
setwd("d:/A科研学习/铜死亡")

OSDEG<-read.csv(file = 'step5/6477_2CUOSDEG交集(logfc0.6)先DEG再venn.csv',header = T)
rownames(OSDEG)<-OSDEG$X.1
OSDEG=OSDEG[,c(2:8)]
##转换ID###
library(clusterProfiler)
gene.df <- bitr(OSDEG$X,
                fromType = "SYMBOL",
                toType = c("ENSEMBL", "ENTREZID"),
                OrgDb = org.Hs.eg.db)# 物种是人类
head(gene.df)

table(rownames(OSDEG) %in%gene.df$SYMBOL)
dim(OSDEG)
ids=gene.df[match(rownames(OSDEG),gene.df$SYMBOL),]
ids <- na.omit(ids)
#match函数
write.csv(ids,file="step5/6477_venn转ID.csv")

#加载GO富集分析需要的三个R包，如果没有需要先安装
#运行下面三行BiocManager::install，去掉前面的#，运行
#BiocManager::install("org.Hs.eg.db")
#BiocManager::install("clusterProfiler")
#BiocManager::install("ggplot2")
library(org.Hs.eg.db)
library(clusterProfiler)
library(ggplot2)

#####enrichGO默认gene type是entrezID
###但其他OrgDb支持的类型（ENSEMBLE，SYMBOL等）都可以通过参数keyType指定。

#GO富集分析
ego <- enrichGO(gene = rownames(OSDEG),#显著差异表达基因的Ensembl ID
                OrgDb=org.Hs.eg.db,     #注释数据库
                ont = "ALL",            #一次性对BP，MF和CC做富集分析,如果只对其中一种做富集，写对应的BP，MF或CC
                pAdjustMethod = "BH",   #FDR校正p值
                minGSSize = 10,         #富集的GO条目至少要包含10个基因，可以修改
                pvalueCutoff = 0.01,    #p值阈值<0.05，可以修改
                qvalueCutoff = 0.01,    #q值阈值<0.2，可以修改
                keyType='SYMBOL',      #跟第一个参数对应，可以为ENSEMBL，SYMBOL或ENTREZID
                readable = TRUE)        #将gene ID转成基因名字，如果第一个参数已经是基因名字，这里不需要设置


####################################
##保存GO富集结果
####################################
write.csv(as.data.frame(ego),"step5/GO_all_enrich.csv",row.names =F)

#######################################################
##气泡图分三个框显示BP,MF和CC的富集分析结果
########################################################
#showCategory = 10可以控制显示几条，默认BP,MF和CC各显示10条

remove(list=ls())
?png
tiff("step5/6477(hd_mm)GO_all_dot.tif",width = 800,height = 800,bg="transparent",res = NA,units="px")
dotplot(ego, split="ONTOLOGY",showCategory = 10) + facet_grid(ONTOLOGY~., scale="free")
dev.off()
#######################################################
##柱形图分三个框显示BP,MF和CC的富集分析结果
########################################################
tiff("step5/6477(hd_mm)GO_all_bar.tif",width = 800,height = 800,bg="transparent",res = NA,units="px")
barplot(ego, split="ONTOLOGY",showCategory = 10) + facet_grid(ONTOLOGY~., scale="free")
dev.off()
#####################################
#柱形图用三种不同颜色显示BP,MF和CC的富集分析结果
#####################################
#将go富集分析结果转换成数据框
go=as.data.frame(ego)

#加载dplyr包，如果没有这个包需要先安装
#运行下面BiocManager::install，去掉前面的#，运行
#BiocManager::install("dplyr")
library(dplyr)
#挑选BP,MF和CC的前10个term，按矫正之后的p值，升序排列
top10 <- go %>% group_by(ONTOLOGY) %>% top_n(n = -10, wt = p.adjust) 
#生成一个pdf文件，保存图片
tiff("step5/GO(hd_mm)_all_bar_inone_2.tif",width = 800,height = 800,bg="transparent",units="px")
#利用ggplot绘制柱形图
#横轴是GO条目名字，纵轴是-log10(校正之后的p值)，根据BP,MF和CC类别填充颜色
ggplot(top10, aes(x=Description, y=-log10(p.adjust), fill=ONTOLOGY)) +
  geom_bar(stat="identity") +    #柱形图
  coord_flip()+     #交换横轴和纵轴
  scale_x_discrete(limits=rev(top10$Description))+   #设置x轴上GO条目的顺序
  theme_classic()+  #采用经典的主题
  theme(
    text = element_text(size=20),   #设置所有字体大小为20
    axis.title.y=element_blank(),   #y轴标签为空
    axis.title.x=element_text(size=15),   #x轴字体大小设为15
    legend.title=element_blank()          #图注标题为空
  )
dev.off()

###气泡图+标签显示BP,MF和CC的富集分析结果########
###########################################
#定义将GeneRatio和bgRatio转换成小数的函数
f2d<-function(ratio){
  sapply(ratio,function(x) as.numeric(strsplit(x,"/")[[1]][1])/as.numeric(strsplit(x,"/")[[1]][2]))
}

#计算富集倍数，添加到go数据框的最后一列
#具体可以参考https://mp.weixin.qq.com/s?__biz=MzI4ODE0NTE3OA==&mid=2649206149&idx=1&sn=50a0e01d44f57a512c4e38ae29338ad3&chksm=f3d1e7f0c4a66ee67c5e70a667e8d16df8c4c95988a0e993ce1d4e0cfe3e2121e30b0c6a37d3&scene=21&token=1006247413&lang=zh_CN#wechat_redirect
go_fe<-go %>% mutate(fe=f2d(GeneRatio)/f2d(BgRatio))
#挑选BP,MF和CC的前10个term，按矫正之后的p值，升序排列
top10 <- go_fe %>% group_by(ONTOLOGY) %>% top_n(n = -10, wt = p.adjust) 
#每一个GO条目名字后面加上[BP,MF或CC]
top10_term=top10 %>% mutate(term=paste0(Description,"[",ONTOLOGY,"]"))
#生成一个pdf文件，保存图片
pdf("step5/GO(hd_mm)_all_dot_inone.pdf",width=20,height=8)
#利用ggplot绘制柱形图
#横轴是GO条目名字后面加上[BP,MF或CC]，纵轴是富集倍数，气泡的大小和颜色根据校正之后的p值来设置
ggplot(top10_term, aes(x=term, y=fe, color=p.adjust,size=Count)) +
  geom_point()+    #散点图
  coord_flip()+    #交换x轴和y轴
  scale_colour_gradientn(limits=c(0,0.05),     #p值范围，如果p值都很小，可以设小一些
                         colors= c("red","yellow","green"))+  #渐变颜色，越红p值越小，越绿p值越大
  scale_x_discrete(limits=rev(top10_term$term))+   #设置x轴上GO条目的顺序
  theme_bw()+   #黑白主题
  ylab('Fold enrichment')+   #设置x轴标签,x轴和y轴交换过
  theme(
    text = element_text(size=20),   #设置所有字体大小为20
    axis.title.y=element_blank(),   #y轴标签为空
    axis.title.x=element_text(size=15),  #x轴字体大小设为15
    legend.title=element_blank()   #图注标题为空
  )
dev.off()

#####KEGG#####
