# Supplementary material for: Comprehensive analysis of prognosis of cuproptosis-related oxidative stress genes in multiple myeloma
Source: Front Genet. 2023 Mar 31;14:1100170. doi: 10.3389/fgene.2023.1100170 (PMC10102368; doi:10.3389/fgene.2023.1100170)
Supplement: Supplementary file 1 [file DataSheet1.ZIP › code/step6 GO_KEGG.R]

rm(list = ls())  ## 魔幻操作，一键清空~
options(stringsAsFactors = F)
getwd()
setwd("d:/A科研学习/铜死亡")

OSDEG<-read.csv(file = 'step5/6477_2CUOSDEG交集(logfc0.6)先DEG再venn.csv',header = T)
rownames(OSDEG)<-OSDEG$X.1
OSDEG=OSDEG[,c(2:8)]
##转换ID###
library(clusterProfiler)

library(org.Hs.eg.db)


gene.df <- bitr(OSDEG$X,
                fromType = "SYMBOL",
                toType = c("ENSEMBL", "ENTREZID"),
                OrgDb = org.Hs.eg.db)# 物种是人类
head(gene.df)

# 如果你的基因列表是gene symbol，可以使用如下函数转换，将SYMBOL转换为基因id


table(rownames(OSDEG) %in%gene.df$SYMBOL)
dim(OSDEG)
ids=gene.df[match(rownames(OSDEG),gene.df$SYMBOL),]
ids <- na.omit(ids)
#match函数
write.csv(ids,file="step6/6477_venn转ID.csv")


ids<-read.csv(file="step6/6477_venn转ID.csv")
gene <- ids$ENTREZID
gene
#加载GO富集分析需要的三个R包，如果没有需要先安装
library(ggplot2)

#####enrichGO默认gene type是entrezID
###但其他OrgDb支持的类型（ENSEMBLE，SYMBOL等）都可以通过参数keyType指定。

#GO富集分析
ego <- enrichGO(gene = rownames(OSDEG),#显著差异表达基因的Ensembl ID
                OrgDb=org.Hs.eg.db,     #注释数据库
                ont = "ALL",            #一次性对BP，MF和CC做富集分析,如果只对其中一种做富集，写对应的BP，MF或CC
                pAdjustMethod = "BH",   #FDR校正p值
                minGSSize = 10,         #富集的GO条目至少要包含10个基因，可以修改
                pvalueCutoff = 0.01,    #p值阈值<0.05，可以修改
                qvalueCutoff = 0.01,    #q值阈值<0.2，可以修改
                keyType='SYMBOL',      #跟第一个参数对应，可以为ENSEMBL，SYMBOL或ENTREZID
                readable = TRUE)        #将gene ID转成基因名字，如果第一个参数已经是基因名字，这里不需要设置

########## GO富集分析 ########## 
ego<- enrichGO(gene = gene,ont = "ALL",
               keyType = "ENTREZID",
               OrgDb = org.Hs.eg.db, 
               pAdjustMethod = "BH",
               minGSSize = 10,         #富集的GO条目至少要包含10个基因，可以修改
               pvalueCutoff =0.05, 
               qvalueCutoff =0.2,
               readable = TRUE)

##qvalue 校正后P 值，小于此值为富集，默认是0.2
# 将GO富集结果写出到文件
write.table(ego,file="step6/6477_GOall.txt",sep="\t",
            quote=F,row.names = F)

########## KEGG富集分析 ########## 
if (!requireNamespace("BiocManager", quietly = TRUE))
  install.packages("BiocManager")

BiocManager::install("clusterProfiler",ask = F,update = F)
BiocManager::install("org.Hs.eg.db")
BiocManager::install("ReactomePA")
library(DO.db)
library(clusterProfiler)
library(KEGGREST)
library(reactome.db)
library(KEGG.db)
gene
remove.packages("rlang")
BiocManager::install("rlang",ask = F,update = F)
kk <- enrichKEGG(gene = gene, 
                 organism = "hsa", 
                 pvalueCutoff =0.05, 
                 qvalueCutoff =0.05,
                 use_internal_data =TRUE)
head(kk)
# 将KEGG富集结果写出到文件
write.table(kk,file="6477KEGG.txt",sep="\t",quote=F,row.names = F)

# 保存富集结果为R数据，方便快速加载
save(ego, kk, file = "6477GO_KEGG.Rdata")

#####reactome##########
library(clusterProfiler)
library(KEGGREST)
library(reactome.db)
library(KEGG.db)
library(ReactomePA)


##富集分析
x <-enrichPathway(gene=gene,pvalueCutoff=0.05, readable=T)
head(x)
kk<-as.data.frame(x)
a<-kk$Description
a
a<data.frame(a)
a<-kk$Description.str[12:100]
write.table(kk,file="step6/6477reactome.txt",sep=" ",quote=F,row.names = F)

####huitu#############

##气泡图分三个框显示BP,MF和CC的富集分析结果

#showCategory = 10可以控制显示几条，默认BP,MF和CC各显示10条

remove(list=ls())
?png
tiff("step5/6477(hd_mm)GO_all_dot.tif",width = 800,height = 800,bg="transparent",res = NA,units="px")
dotplot(ego, split="ONTOLOGY",showCategory = 10) + facet_grid(ONTOLOGY~., scale="free")
dev.off()

##柱形图分三个框显示BP,MF和CC的富集分析结果

tiff("step5/6477(hd_mm)GO_all_bar.tif",width = 800,height = 800,bg="transparent",res = NA,units="px")
barplot(ego, split="ONTOLOGY",showCategory = 10) + facet_grid(ONTOLOGY~., scale="free")
dev.off()

#柱形图用三种不同颜色显示BP,MF和CC的富集分析结果

#将go富集分析结果转换成数据框
go=as.data.frame(ego)

#加载dplyr包，如果没有这个包需要先安装
#运行下面BiocManager::install，去掉前面的#，运行
#BiocManager::install("dplyr")
library(dplyr)
#挑选BP,MF和CC的前10个term，按矫正之后的p值，升序排列
top10 <- go %>% group_by(ONTOLOGY) %>% top_n(n = -10, wt = p.adjust) 
#生成一个pdf文件，保存图片
tiff("step5/GO(hd_mm)_all_bar_inone_2.tif",width = 800,height = 800,bg="transparent",units="px")
#利用ggplot绘制柱形图
#横轴是GO条目名字，纵轴是-log10(校正之后的p值)，根据BP,MF和CC类别填充颜色
ggplot(top10, aes(x=Description, y=-log10(p.adjust), fill=ONTOLOGY)) +
  geom_bar(stat="identity") +    #柱形图
  coord_flip()+     #交换横轴和纵轴
  scale_x_discrete(limits=rev(top10$Description))+   #设置x轴上GO条目的顺序
  theme_classic()+  #采用经典的主题
  theme(
    text = element_text(size=20),   #设置所有字体大小为20
    axis.title.y=element_blank(),   #y轴标签为空
    axis.title.x=element_text(size=15),   #x轴字体大小设为15
    legend.title=element_blank()          #图注标题为空
  )
dev.off()

###气泡图+标签显示BP,MF和CC的富集分析结果########

#定义将GeneRatio和bgRatio转换成小数的函数
f2d<-function(ratio){
  sapply(ratio,function(x) as.numeric(strsplit(x,"/")[[1]][1])/as.numeric(strsplit(x,"/")[[1]][2]))
}

#计算富集倍数，添加到go数据框的最后一列
#具体可以参考https://mp.weixin.qq.com/s?__biz=MzI4ODE0NTE3OA==&mid=2649206149&idx=1&sn=50a0e01d44f57a512c4e38ae29338ad3&chksm=f3d1e7f0c4a66ee67c5e70a667e8d16df8c4c95988a0e993ce1d4e0cfe3e2121e30b0c6a37d3&scene=21&token=1006247413&lang=zh_CN#wechat_redirect
go_fe<-go %>% mutate(fe=f2d(GeneRatio)/f2d(BgRatio))
#挑选BP,MF和CC的前10个term，按矫正之后的p值，升序排列
top10 <- go_fe %>% group_by(ONTOLOGY) %>% top_n(n = -10, wt = p.adjust) 
#每一个GO条目名字后面加上[BP,MF或CC]
top10_term=top10 %>% mutate(term=paste0(Description,"[",ONTOLOGY,"]"))
#生成一个pdf文件，保存图片
pdf("step5/GO(hd_mm)_all_dot_inone.pdf",width=20,height=8)
#利用ggplot绘制柱形图
#横轴是GO条目名字后面加上[BP,MF或CC]，纵轴是富集倍数，气泡的大小和颜色根据校正之后的p值来设置
ggplot(top10_term, aes(x=term, y=fe, color=p.adjust,size=Count)) +
  geom_point()+    #散点图
  coord_flip()+    #交换x轴和y轴
  scale_colour_gradientn(limits=c(0,0.05),     #p值范围，如果p值都很小，可以设小一些
                         colors= c("red","yellow","green"))+  #渐变颜色，越红p值越小，越绿p值越大
  scale_x_discrete(limits=rev(top10_term$term))+   #设置x轴上GO条目的顺序
  theme_bw()+   #黑白主题
  ylab('Fold enrichment')+   #设置x轴标签,x轴和y轴交换过
  theme(
    text = element_text(size=20),   #设置所有字体大小为20
    axis.title.y=element_blank(),   #y轴标签为空
    axis.title.x=element_text(size=15),  #x轴字体大小设为15
    legend.title=element_blank()   #图注标题为空
  )
dev.off()

#####reactome#####

# 加载软件包
library(clusterProfiler)
library(org.Hs.eg.db)
library(ggplot2)
library(cowplot)


library(clusterProfiler)
library(GOplot)


########## 柱状图 ########## 


tiff(file="step6/6477_KEGG_barplot.tiff",
     width = 100,height = 100,units ="cm",
     compression="lzw",bg="transparent",res=300)
barplot(kk, showCategory = 16,color = "pvalue",split= "ONTOLOGY")+ facet_grid(ONTOLOGY~.,scale="free")
dev.off()
#facet_grid ()函数 将为您指定的每个变量组合生成一个图网格
########## 气泡图 ########## 
tiff(file="6477GO__dotplot.tiff",
     width = 35,height = 22,units ="cm",
     compression="lzw",bg="white",res=300)
dotplot(ego, showCategory = 20)
dev.off()


pdf(file="6477kk_dot.pdf",width=6,height=6)
dotplot(kk,font.size=8,showCategory = 15,color = "p.adjust")
dev.off()

########## 网络图 ########## 
cnetplot(ego)
cnetplot(kk, categorySize="pvalue")

tiff(file="6477(MGUS_MM)_GO_cneplot.tiff",
     width = 35,height = 22,units ="cm",
     compression="lzw",bg="white",res=300)
cnetplot(ego, circular = TRUE, colorEdge = TRUE)
dev.off()

tiff(file="6477(MGUS_MM)_KEGG_cneplot.tiff",
     width = 35,height = 22,units ="cm",
     compression="lzw",bg="white",res=300)
cnetplot(kk, circular = TRUE, colorEdge = TRUE)
dev.off()
########## 热图 ########## 
heatplot(ego)

tiff(file="6477(MGUS_MM)__KEEGheatplot.tiff",
     width = 35,height = 22,units ="cm",
     compression="lzw",bg="white",res=300)


# 加入差异倍数，增加热图的色彩
library(DOSE)
data(geneList)
geneList
heatplot(ego, foldChange=geneList)
dev.off()

########## 网络图 ########## 
emapplot(ego)
emapplot(ego, pie_scale=1.5)
emapplot(ego,layout="kk")

tiff(file="6477(MGUS_MM)_GO_emapplot.tiff",
     width = 35,height = 22,units ="cm",
     compression="lzw",bg="white",res=300)
emapplot(ego, pie_scale=1.5,layout="kk") 
dev.off()

tiff(file="6477(MGUS_MM)_GO_goplot.tiff",
     width = 35,height = 22,units ="cm",
     compression="lzw",bg="white",res=300)
goplot(ego)
dev.off()

########## Venn图 ########## 
library(enrichplot)
tiff(file="6477(MGUS_MM)GO__upsetplot.tiff",
     width = 35,height = 22,units ="cm",
     compression="lzw",bg="white",res=300)
upsetplot(ego)
dev.off()


##############GOplot###########
remove(list=ls())
# 读入基因差异分析的结果
getwd
setwd("D:/A科研学习/文章/")
load("生信/6477_DEG.Rdata")
load("生信/6477DEGoutput.Rdata")


##自己整理txt

genelist <- read.table("生信/6477_DEG.TXT",
                       sep="\t",header=T,check.names=F)
mode(genelist)
genelist=data.frame(genelist)
mode(genelist)
genelist
# 读入GO富集分析的结果


GO_Enrichment <- read.table("6477_GO_result.txt",
                            sep="\t",header=T,check.names=F)
GO_Enrichment=data.frame(GO_Enrichment)
mode(GO_Enrichment)
GO_Enrichment
# 合并上述两个结果
circ <- circle_dat(GO_Enrichment, genelist)

?circle_dat
head(circ)
