# Supplementary material for: Comprehensive analysis of prognosis of cuproptosis-related oxidative stress genes in multiple myeloma
Source: Front Genet. 2023 Mar 31;14:1100170. doi: 10.3389/fgene.2023.1100170 (PMC10102368; doi:10.3389/fgene.2023.1100170)
Supplement: Supplementary file 1 [file DataSheet1.ZIP › code/step7 risk model.R]

getwd()
rm(list=ls())
setwd("D:/A科研学习/铜死亡/")
gene<-read.table("step7/24080_ID转symbol.txt")

library(survival)

genelist<-read.table("step7/6477_2CUOSDEG交集(logfc0.6)先DEG再venn.txt",sep = "\t", header = T)
genelist


clinical<-read.csv("step7/24080整理1.csv",sep = ",", header = T)

n=rownames(clinical)=clinical$X
clinical=clinical[,-1]

class(clinical)
class(genelist)
class(gene)

gene_exp=gene[genelist$X,n] ###选择的差异基因及其在各个GSE的表达量

gene_exp=t(gene_exp)

clinical2=data.frame(clinical,gene_exp[match(rownames(clinical),rownames(gene_exp)),])
clinical2<-clinical2[,-5]


write.csv(clinical2,file="step7/临床生存分析数据_gene.csv",quote = FALSE)

m=clinical2
class(m)
m

#######单因素cox#################
getwd()
rm(list=ls())
setwd("D:/A科研学习/铜死亡/")
library(survival)
rt=read.csv("step7/临床生存分析数据_gene.csv",header = T,row.names=1)
pFilter=0.05
library(tidyverse)
names(rt)[1]="fustatus"
names(rt)[2]="futime"
sigGenes=c("fustatus","futime")
outTab=data.frame()

covariates <-colnames(rt[,c(12:87)])


for(i in colnames(rt[,12:ncol(rt)])){
  cox<-coxph(Surv(time = rt$futime,event = rt$fustatus)~rt[,i],data=rt)
  coxSummary = summary(cox)
  coxP=coxSummary$coefficient[,"Pr(>|z|)"]
  outTab=rbind(outTab,cbind( id = i,
                             HR=coxSummary$conf.int[,"exp(coef)"],
                             HR.95L=coxSummary$conf.int[,"lower .95"],
                             HR.95H=coxSummary$conf.int[,"upper .95"],
                             pvalue=coxSummary$coefficient[,"Pr(>|z|)"])
  )
  if(coxP<pFilter){
    sigGenes=c(sigGenes,i)
  } 
}
outTab

write.table(outTab,file="step7/24080uniCox.txt",sep="\t",row.names = F,quote=F)
uniSigExp=rt[,sigGenes]
uniSigExp=cbind(id=row.names(uniSigExp),uniSigExp)


write.table(uniSigExp,file="step7/24080uniSigExp.txt",sep="\t",row.names=F,quote=F)


#######lasso回归,当筛选出的变量较多，大于样本数时使用########
install.packages("glmnet")

library("glmnet")
library(survival)

rt1<-read.table("step7/24080uniSigExp.txt",header=T,sep = "\t",row.names = 1,check.names = F)

rt1$futime[rt1$futime<=0]=0.003#futime小于等于0，会报错

x=as.matrix(rt1[,c(3:ncol(rt1))])
y<-data.matrix(Surv(rt1$futime,rt1$fustatus))

fit<-glmnet(x,y,family = "cox",maxit = 1000)#循环1000次
pdf("step7/24080lambda.pdf")
plot(fit,xvar="lambda",label = TRUE)
dev.off()

cvfit<-cv.glmnet(x,y,family = "cox",maxit=1000)
pdf("step7/24080cvfit.pdf")
plot(cvfit)
abline(v=log(c(cvfit$lambda.min,cvfit$lambda.lse)),lty="dashed")
dev.off()

coef<-coef(fit, s=cvfit$lambda.min)
index<-which(coef !=0) #筛选系数不为0的
actCoef<-coef[index]
lassoGene=row.names(coef)[index]
lassoGene=c("futime","fustatus",lassoGene)
lassoSigExp = rt1[,lassoGene]
lassoSigExp=cbind(id=row.names(lassoSigExp),lassoSigExp)

write.table(lassoSigExp,file="step7/24080lassoSigExp.txt",sep="\t",row.names=F,quote=F)


####构建model###########
rm(list=ls())
library(survival)
library(survminer)

setwd("D:/A科研学习/铜死亡//")

rt2=read.table("step7/24080lassoSigExp.txt",header=T,sep="\t",check.names = F,row.names = 1)

rt2[,"futime"]=rt2[,"futime"]/12

library(ggplot2)
#构建cox模型
multiCOX= coxph(Surv(time = rt2$futime,event = rt2$fustatus)~.,data = rt2)
multiCOX=step(multiCOX,direction = "both")
multiCOXSum=summary(multiCOX)
multiCOXSum
multiCOX
ggforest(multiCOX,fontsize = 1.5,rt2)
dev.off()
ggsave("step7/24080forest1.tiff",dpi = 300,width = 30,height = 25,units = "cm")
##输出模型相关
outTab=data.frame()
outTab=cbind(
  coef=multiCOXSum$coefficient[,"coef"],
  HR=multiCOXSum$conf.int[,"exp(coef)"],
  HR.95L=multiCOXSum$conf.int[,"lower .95"],
  HR.95H=multiCOXSum$conf.int[,"upper .95"],
  pvalue=multiCOXSum$coefficient[,"Pr(>|z|)"])
outTab =cbind(id=row.names(outTab),outTab)


write.table(outTab,file="step7/24080multiCOX.txt",sep="\t",row.names=F,quote=F)

####risk score计算####
install.packages("glmnet")
library(glmnet)
library(survival)


mydata1<-read.table("step7/24080lassoSigExp.txt",header=T,sep="\t",row.names = 1,check.names = F,stringsAsFactors = F) 
coef<-read.table("step7/24080multiCOX.txt",header=T,sep="\t",row.names = 1,check.names = F,stringsAsFactors = F) 

mygeneEXP=mydata1[,rownames(coef)]
act_coe<-coef[,1]

expcoef=function(x){crossprod(as.numeric(x),act_coe)}
Riskscore=apply(mygeneEXP,1,expcoef)##对每一行求expcoef ,前者每一行数字与对应coef相乘再加上
Riskgroup=as.vector(ifelse(Riskscore>median(Riskscore),"High","Low"))
newdf2=cbind(mydata1[,c("futime","fustatus",rownames(coef))],Riskscore=as.vector(Riskscore),Riskgroup)
newdf3=cbind(id=rownames(newdf2),newdf2)
write.table(newdf3,"step7/Riskscore.txt",sep="\t",quote=F,row.names=F)

############km绘图##########################
library(survival)
library(survminer)

mydata=read.table("step7/Riskscore.txt", header=T, sep="\t", check.names=F)

mydata[,"futime"]=mydata[,"futime"]/12
mydiff=survdiff(Surv(futime, fustatus) ~Riskgroup,data = mydata)
myfit <- survfit(Surv(futime, fustatus) ~ Riskgroup, data = mydata)
p=1-pchisq(mydiff$chisq,df=1)
if(p<0.001){
  p="p<0.001"
}else{
  p=paste0("p=",sprintf("%.03f",p))
}

pdf("step7/24080survival_risk.pdf",onefile = FALSE,10,8)
ggsurvplot(myfit, 
           data=mydata,
           conf.int=T,
           pval=p,
           pval.size=6,
           legend.title="Risk",
           legend.labs=c("High risk", "Low risk"),
           xlab="Time(years)",
           break.time.by = 1,
           palette=c("red", "blue"),
           risk.table=TRUE,
           risk.table.title="",
           risk.table.col = "strata",
           risk.table.height=.25)
dev.off()

#######################################riskline_point##############################
myrisk=read.table("step7/Riskscore.txt",sep="\t",
                  header=T,row.names=1,check.names=F)

head(myrisk)
myrisk[,"futime"]=myrisk[,"futime"]/12
myrisk=myrisk[order(myrisk$Riskscore),]    
mygroup=myrisk[,"Riskgroup"]
ll=length(mygroup[mygroup=="Low"])
hl=length(mygroup[mygroup=="High"])
lm=max(myrisk$Riskscore[mygroup=="Low"])
line=myrisk[,"Riskscore"]
line[line>10]=10
pdf("step7/24080riskline.pdf",8,6)
plot(line, type="p", pch=16,
     xlab="Patients (increasing risk socre)", ylab="Risk score",
     col=c(rep("green",ll),rep("red",hl)) )
abline(h=lm,v=ll,lty=2)
dev.off()


pdf("step7/24080riskpoint.pdf",8,6)
plot(myrisk$futime, pch=16,
     xlab="Patients (increasing risk socre)", ylab="Survival time (years)",
     col=ifelse(myrisk$fustatus=="1","red","blue"))
legend("topright", c("Dead", "Alive"),pch=16,col=c("red","blue"),cex=1.2)
abline(v=ll,lty=2)
dev.off()


####好看的生存曲线#######
rm(list = ls()) 
library(survminer) # 加载包
library(survival) # 加载包

rt=read.table("step7/Riskscore.txt", header=T, sep="\t", check.names=F)
rt[,"futime"]=rt[,"futime"]/12

pFilter=0.05
sigGenes=c("fustatus","futime")
outTab=data.frame()

fit <- survfit(Surv(futime,fustatus) ~ Riskgroup,  # 创建生存对象 
               data = rt) # 数据集来源
fit # 查看拟合曲线信息

#一般p值小，这几个代码表示，P用科学计数法表示
pValue=1-pchisq(fit$chisq,df=1)
pValue=signif(pValue,4)
pValue=format(pValue,scientific =  TRUE)

summary(fit)
ggsurvplot(fit, data = rt)
ggsurvplot(fit, data = rt,
           conf.int = TRUE, # 增加置信区间
           fun = "cumhaz") # 绘制累计风险曲线
ggsurvplot(fit, data = rt,
           conf.int = TRUE,  # 增加置信区间
           risk.table = TRUE) # 添加风险表

ggsurvplot(fit, # 创建的拟合对象
           data = rt,  # 指定变量数据来源
           conf.int = TRUE, # 显示置信区间
           pval = TRUE, # 添加P值
           surv.median.line = "hv",  # 添加中位生存时间线
           add.all = TRUE) # 添加总患者生存曲线

ggsurvplot(fit, # 创建的拟合对象
           data = rt, # 指定变量数据来源
           conf.int = TRUE, # 显示置信区间
           pval = TRUE, # 添加P值
           surv.median.line = "hv",  # 添加中位生存时间线
           add.all = TRUE) # 添加总患者生存曲线


ggsurvplot(fit, # 创建的拟合对象
           data = rt,  # 指定变量数据来源
           conf.int = TRUE, # 显示置信区间
           pval = TRUE, # 添加P值
           surv.median.line = "hv", # 添加中位生存时间线
           palette = "hue")  # 自定义调色板

##可选调色板有 "grey","npg","aaas","lancet","jco", "ucscgb","uchicago","simpsons"和"rickandmorty".
pdf("step7/24080调整KMreple.PDF")
gg<-ggsurvplot(fit, # 创建的拟合对象
               size = 0.2,
               data = rt,  # 指定变量数据来源
               conf.int = TRUE, # 显示置信区间
               pval = TRUE, # 添加P值
               surv.median.line = "hv", 
               add.all = TRUE,# 添加中位生存时间线
               risk.table = TRUE, # 添加风险表
               xlab = "Follow up time(Years)", # 指定x轴标签
               legend = "top", # 指定图例位置
               legend.title = "", # 设置图例标题
               legend.labs = c("ALL","High", "Low"), # 指定图例分组标签
               palette = "lancet",
)  # 设置x轴刻度间距


print(gg, newpage = FALSE)
dev.off()


rt4<-read.table("step7/24080multiCOX.txt",header = T,row.names = 1)
rt3<-read.table("step7/24080lassoSigExp.txt",header = T,row.names = 1)

install.packages(c("ggrisk", "rms"))
if (!requireNamespace("BiocManager", quietly = TRUE))
  install.packages("BiocManager")
BiocManager::install("do")
library(do)
library(rms)
library(ggrisk)
fit<-cph(Surv(futime,fustatus)~CD320+TCF7L2+TNFRSF4+TNFSF13+WNT5A,rt3)##结果和multicox一样
fit
ggrisk(fit,new.data=rt3,
       cutoff.value="median",
       cutoff.x=175,
       cutoff.y=-0.8,
       code.0="Alive",
       code.1="Dead",
       code.highrisk="High Risk",
       code.lowrisk="Low Risk",
       title.A.ylab="Risk Score",
       title.B.ylab="Survival Time(year)",
       title.A.legend="Risk Group",
       title.B.legend="Status",
       title.C.legend="Expression")


###roc图#############
####关注微信公众号生信狂人团队
###遇到代码报错等不懂的问题可以添加微信scikuangren进行答疑
###作者邮箱：sxkrteam@shengxinkuangren.com

library(timeROC)
library(survival)
TCGA<-read.table("step7/Riskscore.txt",header=T,sep="\t")
TCGA[,"futime"]=TCGA[,"futime"]/12

predict_1_year<- 1
predict_3_year<- 3
predict_5_year<- 5

ROC<-timeROC(T=TCGA$futime,delta=TCGA$fustatus,
             marker=TCGA$Riskscore,cause=1,
             weighting="marginal",
             times=c(predict_1_year,predict_3_year,predict_5_year),ROC=T)

pdf("step7/24080ROC.pdf")
plot(ROC,time=predict_1_year,title=F,lwd=3)
plot(ROC,time=predict_3_year,col="yellow",add=T,title=F,lwd=3)
plot(ROC,time=predict_5_year,col="blue",add=T,title=F,lwd=3)
legend("bottomright",
       c(paste("AUC of 1 year survival: ",round(ROC$AUC[1],3)),
         paste("AUC of 3 year survival: ",round(ROC$AUC[2],3)),
         paste("AUC of 5 year surviva",round(ROC$AUC[3],3))),col=c("red","yellow","blue"),lwd=3)
dev.off()
#pheatmap#########
library(pheatmap)       

riskdata=read.table("step7 risk model/24080Riskscore.txt",header = T,sep = "\t",row.names = 1)
riskdata=riskdata[order(riskdata$Riskscore),]  


nriskdata=riskdata[c(3:(ncol(riskdata)-2))]
nriskdata=t(nriskdata)
nriskdata=log2(nriskdata+1)
mycolor=list()
mycolor2=c("green", "red")
names(mycolor2)=c("Low", "High")
mycolor[["Riskgroup"]]=mycolor2
ann=data.frame(Riskgroup=riskdata[,ncol(riskdata)])
rownames(ann)=rownames(riskdata)


pdf("step7/24080heatmap.pdf",10,8)
pheatmap(nriskdata, 
         annotation=ann,
         annotation_colors = mycolor, 
         cluster_cols = F,
         cluster_rows = F,
         show_colnames = F,
         scale="row",
         color= colorRampPalette(c("navy","white","firebrick3"))(50),
         fontsize_col=4,
         fontsize=10,
         fontsize_row=11)
dev.off()


##计算每个基因在所有样本中的均值，赋值到数据框a中
a <- apply(m[,c(12:87)], 2, mean)	#按列，求均值，1：2位genesymbol、geneid，后面的是每个基因表达数据
a=data.frame(a)
write.csv(a,file="step7/基因cutoff.csv",quote = FALSE)
##根据均值，将样本分为高低表达组，此处46需要根据自己的数据修改，或改成length（colnames(lung))
for (i in 12:87) {
  n=colnames(clinical2)[i]
  clinical2[,n]=ifelse(clinical2[,n]>=a[n,],"high","low")
}
print(clinical2)

class(clinical2$OS)
clinical2$OS=as.numeric(clinical2$OS)
clinical2$OS
class(clinical2$state)
clinical2$state=as.numeric(clinical2$state)

clinical2[[1]]

write.csv(clinical2,file="临床生存分析数据.csv",quote = FALSE)
write.csv(clinical2,file="临床生存分析数据.csv",quote = FALSE)
save(a,clinical2,clinical,gene,gene_exp,file="生存数据.Rdata")
getwd()
####批量生存曲线
load("生存数据.Rdata")

install.packages("survminer") # 安装survminer包
install.packages("survival") # 安装survival包
library(survminer) # 加载包
library(survival) # 加载包
library(ggplot2)
library(ggpubr)


### 批量绘图
install.packages("Rcpp")

dim(clinical2)
colnames(clinical2)[1]= c("fustatus")
colnames(clinical2)[2]= c("futime")

clinical2$fustatus<-as.numeric(as.character(clinical2$fustatus))
clinical2$futime<-as.numeric(as.character(clinical2$futime))


class(clinical2$futime)
clinical2[,3]

##单因素cox
{a<-coxph(Surv(time = clinical2$futime,event = clinical2$fustatus)~clinical2[,3], data=clinical2)
  a
  summary(a)
  
  covariates <-colnames(clinical2[,c(3:31)])
  univ_formulas <- sapply(covariates,
                          function(x) as.formula(paste('Surv(time = clinical2$futime,event = clinical2$fustatus)~'
                                                       , x)))
  univ_formulas
  #循环对每一个特征做cox回归分析
  univ_models <- lapply( univ_formulas, function(x){coxph(x, data = clinical2)})
  univ_models
  
  
  #提取HR，95%置信区间和p值
  univ_results <- lapply(univ_models,
                         function(x){ 
                           x <- summary(x)
                           #获取p值
                           p.value<-signif(x$wald["pvalue"], digits=2)
                           #获取HR
                           HR <-signif(x$coef[2], digits=2);
                           #获取95%置信区间
                           HR.confint.lower <- signif(x$conf.int[,"lower .95"], 2)
                           HR.confint.upper <- signif(x$conf.int[,"upper .95"],2)
                           HR <- paste0(HR, " (", 
                                        HR.confint.lower, "-", HR.confint.upper, ")")
                           res<-c(p.value,HR)
                           names(res)<-c("p.value","HR (95% CI for HR)")
                           return(res)
                         } )
  
  #转换成数据框，并转置
  res <- t(as.data.frame(univ_results, check.names = FALSE))
  as.data.frame(res)
  write.table(file="univariate_cox_result.txt",as.data.frame(res),quote=F,sep="\t")
}


#生存
vars<-colnames(colnames(clinical2[,c(3:31)]))

for (i in vars){
  splots <- list()
  km_fit <- survfit(Surv(time = clinical2$futime,event = clinical2$fustatus)~clinical2[,i], data=clinical2)
  splots[[1]]<-ggsurvplot(km_fit,
                          xlab = "Time_days",
                          ylab="Survival rate",##根据需要调整
                          pval = T,
                          conf.int= F,
                          risk.table = T,
                          legend.title = i,
                          legend.labs = levels(clinical2[[i]]),##
                          #surv.median.line = "hv",# 中位生存
                          palette="lancet")
  ## width=6.95,height=6.5
  res<-arrange_ggsurvplots(splots, print = F,
                           ncol = 1, nrow = 1, risk.table.height = 0.25)
  ggsave(paste(i,"All_surv.pdf",sep = "_"), res,width=7,height = 6)
}

getwd()

setwd('/Volumes/DataBase/R_analysis/JLX_Nomogram/Lesson1/Part1')
