# Supplementary material for: Comprehensive analysis of prognosis of cuproptosis-related oxidative stress genes in multiple myeloma
Source: Front Genet. 2023 Mar 31;14:1100170. doi: 10.3389/fgene.2023.1100170 (PMC10102368; doi:10.3389/fgene.2023.1100170)
Supplement: Supplementary file 1 [file DataSheet1.ZIP › code/step8 nomogram.R]

getwd()
rm(list=ls())

setwd("D:/A科研学习/铜死亡")
library(survival)

library(rms)
rt1<-read.csv("step8 nono//24080整理1.csv")

data1=read.table("step8 nono/Riskscore.txt",header = T,sep = "\t",check.names = F)
data1<-data1 [,-c(2,3)]
data3=merge(data1,rt1,by="id")
data3<-data3 [,-c(2:9)]

##整理cr去掉基因行###
write.table(data3,"step8 nono/cr.txt",quote = F,sep = "\t",row.names = F)

#自己调整更快
#############################单因素Cox###########################################
ndata1<-read.table("step8 nono/cr.txt",header = T,sep = "\t",check.names =F,row.names = 1)
dd <- datadist(ndata1)
options(datadist="dd")


ndata1$OStime=ndata1$OStime*30
ndata1$B2M=as.numeric(ndata1$B2M)
ndata1=na.omit(ndata1)

coxf<-function(x){
  fmla1 <- as.formula(Surv(OStime,OS)~ndata1[,x])
  mycox <- coxph(fmla1,data=ndata1)
}

newdf=data.frame()
for(a in colnames(ndata1[,3:ncol(ndata1)])){
  mycox=coxf(a)
  coxResult = summary(mycox)
  newdf=rbind(newdf,
              cbind(id=a,
                    HR=coxResult$conf.int[,"exp(coef)"],
                    HR_95L=coxResult$conf.int[,"lower .95"],
                    HR_95U=coxResult$conf.int[,"upper .95"],
                    P=coxResult$coefficients[,"Pr(>|z|)"]
              ))
  
}
write.table(newdf,"step8 nono/24080COXresult.txt",sep="\t",row.names=F,quote=F)

################################forest#############################################
HRdf1=read.table("step8 nono/24080COXresult.txt",header=T,sep="\t",row.names=1,check.names=F)
idname <- rownames(HRdf1)
HR=sprintf("%.4f",HRdf1[,"HR"])
HR_95L=sprintf("%.4f",HRdf1[,"HR_95L"])
HR_95U=sprintf("%.4f",HRdf1[,"HR_95U"])
P=HRdf1[,"P"]
P=ifelse(P<0.001, "<0.001", sprintf("%.4f", P))

pdf("step8 nono/24080forest1.pdf",8,6)
snum <- nrow(HRdf1)
snum2 <- snum+1
layout(matrix(c(1,2),nc=2),width=c(3,2.5))
par(mar=c(4,2.5,2,1))
plot(1,xlim= c(0,3),ylim=c(1,snum2),type="n",axes=F,xlab="",ylab="")
text(0,snum:1,idname,adj=0,cex=0.8)
text(1.5-0.5*0.2,snum:1,P,adj=1,cex=0.8);text(1.5-0.5*0.2,snum+1,'pvalue',cex=0.8,font=2,adj=1)
text(3.1,snum:1, paste0(HR,"(",HR_95L,"-",HR_95U,")"),adj=1,cex=0.8);text(3.1,snum+1,'Hazard ratio',cex=0.8,font=2,adj=1)
par(mar=c(4,1,2,1),mgp=c(2,0.5,0))
xlim = c(0,max(as.numeric(HR_95L),as.numeric(HR_95U)))
plot(1,xlim=c(0,3),ylim=c(1,snum2),type="n",axes=F,ylab="",xaxs="i",xlab="Hazard ratio")
arrows(as.numeric(HR_95L),snum:1,as.numeric(HR_95U),
       snum:1,angle=90,code=3,length=0.05,col="skyblue",lwd=2.5)
abline(v=1,col="black",lty=2,lwd=2)
points(as.numeric(HR), snum:1, pch = 15, 
       col ="green"
       , cex=1.5)
axis(1)
dev.off()


###########################################多因素Cox###################################
ndata1<-read.table("step8 nono/cr_unicox后.txt",header = T,sep = "\t",check.names =F,row.names = 1)
dd <- datadist(ndata1)
options(datadist="dd")


ndata1$OStime=ndata1$OStime*30
ndata1$B2M=as.numeric(ndata1$B2M)
ndata1=na.omit(ndata1)


fmla2 <- as.formula(Surv(OStime,OS)~.)
mycox2 <- coxph(fmla2,data=ndata1)
coxResult2=summary(mycox2)
newdf2=cbind(
  HR=coxResult2$conf.int[,"exp(coef)"],
  HR_95L=coxResult2$conf.int[,"lower .95"],
  HR_95U=coxResult2$conf.int[,"upper .95"],
  P=coxResult2$coefficients[,"Pr(>|z|)"])
newdf2=cbind(id=row.names(newdf2),newdf2)

write.table(newdf2,"step8 nono/24080multiresult2.txt",sep="\t",row.names=F,quote=F)

##################forest#############################################################
HRdf1=read.table("step8 nono/24080multiresult2.txt",header=T,sep="\t",row.names=1,check.names=F)
idname <- rownames(HRdf1)
HR=sprintf("%.4f",HRdf1[,"HR"])
HR_95L=sprintf("%.4f",HRdf1[,"HR_95L"])
HR_95U=sprintf("%.4f",HRdf1[,"HR_95U"])
P=HRdf1[,"P"]
P=ifelse(P<0.001, "<0.001", sprintf("%.4f", P))

pdf("step8 nono/24080multiforest2.pdf",8,6)
snum <- nrow(HRdf1)
snum2 <- snum+1
layout(matrix(c(1,2),nc=2),width=c(3,2.5))
par(mar=c(4,2.5,2,1))
plot(1,xlim= c(0,3),ylim=c(1,snum2),type="n",axes=F,xlab="",ylab="")
text(0,snum:1,idname,adj=0,cex=0.8)
text(1.5-0.5*0.2,snum:1,P,adj=1,cex=0.8);text(1.5-0.5*0.2,snum+1,'pvalue',cex=0.8,font=2,adj=1)
text(3.1,snum:1, paste0(HR,"(",HR_95L,"-",HR_95U,")"),adj=1,cex=0.8);text(3.1,snum+1,'Hazard ratio',cex=0.8,font=2,adj=1)
par(mar=c(4,1,2,1),mgp=c(2,0.5,0))
xlim = c(0,max(as.numeric(HR_95L),as.numeric(HR_95U)))
plot(1,xlim=c(0,3),ylim=c(1,snum2),type="n",axes=F,ylab="",xaxs="i",xlab="Hazard ratio")
arrows(as.numeric(HR_95L),snum:1,as.numeric(HR_95U),
       snum:1,angle=90,code=3,length=0.05,col="skyblue",lwd=2.5)
abline(v=1,col="black",lty=2,lwd=2)
points(as.numeric(HR), snum:1, pch = 15, 
       col =  "red"
       , cex=1.5)
axis(1)
dev.off()

#####################################
#########################列线图##################
install.packages("regplot")
library(survival)
library(regplot)
library(rms)
setwd("D:/A科研学习/铜死亡")


data1=read.table("step8 nono/cr.txt",header = T,sep = "\t",check.names =F,row.names = 1)
dd <- datadist(data1)
options(datadist="dd")


data1$OStime=data1$OStime/12
data1$B2M=as.numeric(data1$B2M)
data1=na.omit(data1)

data1=data1[,-c(3,4,7,9)]

#nomogram
nomcox=coxph(Surv(OStime, OS) ~ . , data = data1)
regplot(nomcox,
        plots = c("bars", "boxes"),
        clickable=F,
        title=NULL,
        points=T,
        droplines=T,
        observation=data1[250,],
        rank="sd",
        failtime = c(1,3,5),
        prfail = F)

####C-INDEX###########
f<-coxph(Surv(OStime,OS==1)~riskscore + B2M + ALB + LDH, data = rt2)

sum.surv<-summary(f)
c_index<-sum.surv$concordance
c_index

####关注微信公众号生信狂人团队
###遇到代码报错等不懂的问题可以添加微信scikuangren进行答疑
###作者邮箱：sxkrteam@shengxinkuangren.com

head(data1)
#校准曲线
pdf("step8 nono/calibration.pdf",10,8)
#1 year
mx1 <- cph(Surv(OStime, OS) ~B2M+ALB+LDH+Riskscore, x=T, y=T, surv=T, data=data1, time.inc=1)
cal1 <- calibrate(mx1, cmethod="KM", method="boot", u=1, m=(nrow(data1)/3), B=1000)
plot(cal1, xlim=c(0,1), ylim=c(0,1),
     xlab="Nomogram-predicted Overall survival (%)", ylab="Observed Overall survival (%)", lwd=1.5, col="green", sub=F)
#3 year
mx2 <- cph(Surv(OStime, OS) ~B2M+ALB+LDH+Riskscore, x=T, y=T, surv=T, data=data1, time.inc=3)
cal2 <- calibrate(mx2, cmethod="KM", method="boot", u=3, m=(nrow(data1)/3), B=1000)
plot(cal2, xlim=c(0,1), ylim=c(0,1), xlab="", ylab="", lwd=1.5, col="blue", sub=F, add=T)

#5 year
mx3 <- cph(Surv(OStime, OS) ~B2M+ALB+LDH+Riskscore, x=T, y=T, surv=T, data=data1, time.inc=5)
cal3 <- calibrate(mx3, cmethod="KM", method="boot", u=5, m=(nrow(data1)/3), B=1000)
plot(cal3, xlim=c(0,1), ylim=c(0,1), xlab="", ylab="",  lwd=1.5, col="red", sub=F, add=T)
legend('bottomright', c('1-year', '3-year', '5-year'),
       col=c("green","blue","red"), lwd=1.5, bty = 'n')
dev.off()

#################另一种方法##########
library(survival)

library(rms)

library(survival)
library(regplot)
library(rms)
setwd("D:/A科研学习/铜死亡")


data1=read.table("step8 nono/cr.txt",header = T,sep = "\t",check.names =F,row.names = 1)
dd <- datadist(data1)
options(datadist="dd")


data1$OStime=data1$OStime/12
data1$B2M=as.numeric(data1$B2M)
data1=na.omit(data1)

data1=data1[,-c(3,4,7,9)]

rt2<-data1


#构建预测模型
f2=coxph(Surv(OStime, OS) ~ . , data = rt2)


print(f2)
sum.surv<-summary(f2)
c_index<-sum.surv$concordance
c_index
med <- Quantile(f2)# 计算中位生存时间
 # 构建生存概率函数
survival<-Survival(f2)

nom <- nomogram(f2, fun=function(x) med(lp=x),
                funlabel="Median Survival Time")
plot(nom)


## 注意lung数据的time是以’天‘为单位
nom <- nomogram(f2, fun=list(function(x)survival(1*365, x),
                             function(x)survival(5*365, x),
                             function(x)survival(7*365, x)),
                funlabel=c("1-year Survival Probability",
                           "5-year Survival Probability",
                           "7-year Survival Probability"))
plot(nom, xfrac=.6)
dev.off()
####C-INDEX
f<-coxph(Surv(OStime,OS==1)~Riskscore  + B2M + ALB + LDH, data = rt2)

sum.surv<-summary(f)
c_index<-sum.surv$concordance
c_index

rcorrcens(Surv(OStime,OS==1) ~ predict(f2), data =  rt2)##这个是c-index的补数，不知道为什么

##构建标准曲线。u需要与之前f中定义好的time.inc一致，即f中time.inc为60时，此处u即为60；m要根据样本量来确定，由于标准曲线一般将所有样本分为3或4组（在图中显示3或4个点），m代表每组的样本量数，因此m*3应该等于或近似等于样本量。
#surv3<- function(x)surv(1*60,lp=x) # 定义time.inc 60,5年OS
rt2$OStime=rt2$OStime/12
f2= cph(Surv(time = rt2$OStime,event = rt2$OS==1)~Riskscore  + B2M + ALB + LDH ,data = rt2,x=T, y = T, surv = T)

print(f2)

cal1 <- calibrate(f2, 
                  cmethod='KM', 
                  method="boot", 
                  u=2*365, # u需要与之前模型中定义好的time.inc一致，即365或730；
                  m=140, #每次抽样的样本量，
                  B=1000) #抽样次数
cal1

## m要根据样本量来确定，由于标准曲线一般将所有样本分为3组（在图中显示3个点）
#m值的确定：m=数据总数/3-4,即你想让最终的校准曲线有3个点，那就是m=数据总数/3
#B值一般1000，电脑配置不好可以选500,300,100等

## 绘制校正曲线#####
pdf("step8 nono/calibration2-1.pdf",width = 8,height = 8)
plot(cal1,
     lwd = 1,#error bar的粗细
     conf.int=T,
     lty = 2,#error bar的类型，可以是0-6
     errbar.col = c("#2166AC"),#error bar的颜色
     xlim = c(0.6,1),ylim= c(0.6,1),#调节坐标轴范围
     xlab = "Nomogram-prediced OS (%)",ylab = "Observed OS (%)",
     cex.lab=1.2, cex.axis=1, cex.main=1.2, cex.sub=0.6) #字的大小
lines(cal1[,c('mean.predicted',"KM")], 
      type = 'b', #连线的类型，可以是"p","b","o"
      lwd = 2, #连线的粗细
      pch = 16, #点的形状，可以是0-20
      col = c("#2166AC")) #连线的颜色
mtext("")
box(lwd = 1) #边框粗细
abline(0,1,lty = 3, #对角线为虚线
       lwd = 2, #对角线的粗细
       col = c("#224444")#对角线的颜色
) 
dev.off()

cal1
