# Supplementary material for: Comprehensive analysis of prognosis of cuproptosis-related oxidative stress genes in multiple myeloma
Source: Front Genet. 2023 Mar 31;14:1100170. doi: 10.3389/fgene.2023.1100170 (PMC10102368; doi:10.3389/fgene.2023.1100170)
Supplement: Supplementary file 1 [file DataSheet1.ZIP › code/step9 validation.R]

####关注微信公众号生信狂人团队
###遇到代码报错等不懂的问题可以添加微信scikuangren进行答疑
###作者邮箱：sxkrteam@shengxinkuangren.com

#install.packages("glmnet")
library(glmnet)
library(survival)
setwd("D:/A科研学习/铜死亡/step10  验证")

mydata1<-read.table("GSE136337sym.txt",header=T,sep="\t",check.names = F,stringsAsFactors = F) 
mydata2=read.csv("riskgene.csv",header=T,sep="\t",check.names=F)
rownames(mydata1)<-mydata1$ID
mydata3<-as.data.frame(t(mydata1[mydata2$id,]))
mydata3$id<-row.names(mydata3)
mydata3<-mydata3[-c(1,2),]


mydata4=read.csv("GSE136337_linchuang.csv") 
mydata4=mydata4[,c(1,5,6)]
mydata5=merge(mydata3,mydata4,by="id")


write.table(mydata5,"136337gene-os.txt",sep="\t",quote=F,row.names=F)
library(tidyverse)
######
rm(list=ls())
rt<-read.table("136337gene-os.txt",header=T,sep = "\t",row.names = 1,check.names = F)
pFilter=0.05
head(rt)
sigGenes=c("OSstate","OStime.m.")
outTab=data.frame()
ncol(rt)
for(i in colnames(rt[,1:8])){
  cox<-coxph(Surv(time = rt$OStime.m.,event = rt$OSstate)~rt[,i],data=rt)
  coxSummary = summary(cox)
  coxP=coxSummary$coefficient[,"Pr(>|z|)"]
  outTab=rbind(outTab,cbind( id = i,
                             coef=coxSummary$coefficient[,"coef"],
                             HR=coxSummary$conf.int[,"exp(coef)"],
                             HR.95L=coxSummary$conf.int[,"lower .95"],
                             HR.95H=coxSummary$conf.int[,"upper .95"],
                             pvalue=coxSummary$coefficient[,"Pr(>|z|)"])
  )
  if(coxP<pFilter){
    sigGenes=c(sigGenes,i)
  } 
}
outTab
getwd()
write.table(outTab,file="136337uniCox.txt",sep="\t",row.names = F,quote=F)


####risk score计算####
rm(list=ls())

library(glmnet)
library(survival)


mydata1<-read.table("136337gene-os.txt",header=T,sep="\t",row.names = 1,check.names = F,stringsAsFactors = F) 
coef<-read.table("136337uniCox.txt",header=T,sep="\t",row.names = 1,check.names = F,stringsAsFactors = F) 

mygeneEXP=mydata1[,rownames(coef)]
act_coe<-coef[,1]

expcoef=function(x){crossprod(as.numeric(x),act_coe)}
Riskscore=apply(mygeneEXP,1,expcoef)##对每一行求expcoef ,前者每一行数字与对应coef相乘再加上
Riskgroup=as.vector(ifelse(Riskscore>median(Riskscore),"High","Low"))
newdf2=cbind(mydata1[,c("OStime.m.","OSstate",rownames(coef))],Riskscore=as.vector(Riskscore),Riskgroup)
newdf3=cbind(id=rownames(newdf2),newdf2)
write.table(newdf3,"136337Riskscore.txt",sep="\t",quote=F,row.names=F)


######KM#############
rm(list = ls()) 
library(survminer) # 加载包
library(survival) # 加载包

rt=read.table("136337Riskscore.txt", header=T, sep="\t", check.names=F)
rt[,"OStime.m."]=rt[,"OStime.m."]/12

pFilter=0.05
sigGenes=c("OSstate","OStime.m.")
outTab=data.frame()

fit <- survfit(Surv(OStime.m.,OSstate) ~ Riskgroup,  # 创建生存对象 
               data = rt) # 数据集来源
fit # 查看拟合曲线信息

#一般p值小，这几个代码表示，P用科学计数法表示
pValue=1-pchisq(fit$chisq,df=1)
pValue=signif(pValue,4)
pValue=format(pValue,scientific =  TRUE)

summary(fit)
##可选调色板有 "grey","npg","aaas","lancet","jco", "ucscgb","uchicago","simpsons"和"rickandmorty".
pdf("136337KMreple.PDF")
gg<-ggsurvplot(fit, # 创建的拟合对象
               size = 0.2,
               data = rt,  # 指定变量数据来源
               conf.int = TRUE, # 显示置信区间
               pval = TRUE, # 添加P值
               surv.median.line = "hv", 
               add.all = TRUE,# 添加中位生存时间线
               risk.table = TRUE, # 添加风险表
               xlab = "Follow up OStime.m.(Years)", # 指定x轴标签
               legend = "top", # 指定图例位置
               legend.title = "", # 设置图例标题
               legend.labs = c("ALL","High", "Low"), # 指定图例分组标签
               palette = "lancet",
)  # 设置x轴刻度间距


print(gg, newpage = FALSE)
dev.off()


###roc图#############
####关注微信公众号生信狂人团队
###遇到代码报错等不懂的问题可以添加微信scikuangren进行答疑
###作者邮箱：sxkrteam@shengxinkuangren.com

library(timeROC)
library(survival)
TCGA<-read.table("136337Riskscore.txt",header=T,sep="\t")
TCGA[,"OStime.m."]=TCGA[,"OStime.m."]/12

predict_1_year<- 1
predict_3_year<- 3
predict_5_year<- 5

ROC<-timeROC(T=TCGA$OStime.m.,delta=TCGA$OSstate,
             marker=TCGA$Riskscore,cause=1,
             weighting="marginal",
             times=c(predict_1_year,predict_3_year,predict_5_year),ROC=T)

pdf("136337ROC.pdf")
plot(ROC,time =predict_1_year,title=F,lwd=3)
plot(ROC,time =predict_3_year,col="yellow",add=T,title=F,lwd=3)
plot(ROC,time =predict_5_year,col="blue",add=T,title=F,lwd=3)
legend("bottomright",
       c(paste("AUC of 1 year survival: ",round(ROC$AUC[1],3)),
         paste("AUC of 3 year survival: ",round(ROC$AUC[2],3)),
         paste("AUC of 5 year surviva",round(ROC$AUC[3],3))),col=c("red","yellow","blue"),lwd=3)
dev.off()
