# Supplementary material for: Comprehensive analysis of prognosis of cuproptosis-related oxidative stress genes in multiple myeloma
Source: Front Genet. 2023 Mar 31;14:1100170. doi: 10.3389/fgene.2023.1100170 (PMC10102368; doi:10.3389/fgene.2023.1100170)
Supplement: Supplementary file 2 [file DataSheet2.ZIP]

Archive with 15 entries (15 files):
- Supplementary_Material.docx
- Figure 1.tif
- Figure 2.tif
- Figure 3.tif
- Figure 4.tif
- Figure 5.tif
- Figure 6.tif
- Figure 7.tif
- Figure 8.tif
- Figure 9.tif
- Figure 10.tif
- Supplement Figure 2.tif
- Supplement Figure1.tif
- Supplement Table1.docx
- Supplement Table2.docx
